# Supplementary material for: STK38-mediated feedback loop regulation of the hedgehog pathway governing tumor heterogeneity in renal papillary carcinoma
Source: Cell Death Dis. 2026 Jan 15;17(1):38. doi: 10.1038/s41419-025-08225-4 (PMC12808802; doi:10.1038/s41419-025-08225-4)
Supplement: Supplementary file 5 — Supplementary Table 1. Differential expression analysis gene lists [file 41419_2025_8225_MOESM5_ESM.xls]

## Sheet: GSE188486pRCC_vs_chRCC_filtered
Gene	logFC	AveExpr	t	P.Value	adj.P.Val	B
DNALI1	10.4125	4.46771	24.0397	1.25287e-13	2.23813e-09	21.1696
SPA17	9.30917	4.48888	23.1365	2.22577e-13	2.23813e-09	20.6657
GPATCH3	3.63567	2.92176	20.4052	1.45341e-12	5.95841e-09	18.9777
CNPY3	32.947	17.2047	20.3714	1.48971e-12	5.95841e-09	18.9551
MCU	12.363	7.56424	20.169	1.72815e-12	5.95841e-09	18.8189
LAMTOR2	87.778	58.3725	20.1308	1.77766e-12	5.95841e-09	18.793
CSNK2B	70.0308	51.1839	18.9485	4.36252e-12	9.87018e-09	17.9618
GNL2	9.44583	7.86976	18.9336	4.41375e-12	9.87018e-09	17.9509
SOGA3	2.19917	0.794118	18.8089	4.86702e-12	9.87018e-09	17.8597
PEX10	15.825	12.1607	18.7983	4.90785e-12	9.87018e-09	17.8519
FAM229B	18.3832	9.65253	18.6567	5.48811e-12	9.98542e-09	17.7474
DPCD	30.4572	14.7952	18.5533	5.95818e-12	9.98542e-09	17.6704
NELFE	38.7743	27.2291	18.1903	7.97629e-12	1.23393e-08	17.3965
ZCCHC17	10.4055	8.36629	17.9568	9.64972e-12	1.31178e-08	17.2171
INTS3	11.7318	7.41318	17.94	9.78401e-12	1.31178e-08	17.204
THAP3	11.0155	8.49112	17.7782	1.11806e-11	1.40533e-08	17.078
AGTRAP	33.234	17.9794	17.5091	1.39931e-11	1.65539e-08	16.8655
UBE2J2	18.0165	13.5814	17.3435	1.60898e-11	1.79768e-08	16.733
C11orf48	40.5527	36.3331	17.1868	1.83838e-11	1.94587e-08	16.6062
MEA1	31.864	24.4505	17.0713	2.02957e-11	2.04083e-08	16.512
GDI1	28.3372	35.2828	16.9339	2.28478e-11	2.18806e-08	16.399
NUDC	45.6537	35.192	16.7056	2.78756e-11	2.35949e-08	16.209
BAG6	58.9507	43.5862	16.6501	2.92666e-11	2.35949e-08	16.1624
H3F3A	201.667	137.494	16.6491	2.92914e-11	2.35949e-08	16.1615
MXD3	5.942	4.37712	16.6476	2.93309e-11	2.35949e-08	16.1602
VPS16	12.0502	8.63576	16.5552	3.18191e-11	2.46121e-08	16.0823
PAAF1	8.236	6.42324	16.5117	3.30672e-11	2.46302e-08	16.0454
RPS8	861.359	629.111	16.4645	3.44801e-11	2.47653e-08	16.0052
S100A11	834.816	493.155	16.3622	3.7767e-11	2.61908e-08	15.9178
RBPMS	99.6072	68.4238	16.2664	4.11491e-11	2.7585e-08	15.8354
PAFAH1B3	16.9748	10.2598	16.0784	4.87526e-11	3.04445e-08	15.6723
MTG1	10.5188	7.90382	16.0607	4.95419e-11	3.04445e-08	15.6568
PUSL1	6.99883	5.00729	16.0515	4.99561e-11	3.04445e-08	15.6488
C1orf86	48.1418	37.9393	15.8771	5.85786e-11	3.28762e-08	15.4952
DYNLT1	82.2968	49.0902	15.8691	5.90068e-11	3.28762e-08	15.4882
PPOX	8.29883	4.86053	15.8667	5.91386e-11	3.28762e-08	15.486
BCL7A	10.384	8.43965	15.8132	6.212e-11	3.28762e-08	15.4385
PEG10	2.27717	0.964176	15.795	6.31673e-11	3.28762e-08	15.4224
CTXN1	16.7455	7.29465	15.785	6.37548e-11	3.28762e-08	15.4134
PSENEN	57.4282	42.3699	15.6149	7.46318e-11	3.66292e-08	15.2611
ZNF511	9.506	7.21965	15.6143	7.46753e-11	3.66292e-08	15.2606
PPIE	17.7582	13.9717	15.566	7.81152e-11	3.74042e-08	15.217
SF3B4	17.6828	13.1569	15.4375	8.81089e-11	4.12083e-08	15.1003
NME5	6.071	2.88188	15.4053	9.08178e-11	4.15099e-08	15.0709
CUEDC2	35.9723	24.0275	15.3008	1.00244e-10	4.48002e-08	14.9751
KRTCAP2	131.984	94.3914	15.2332	1.06888e-10	4.6067e-08	14.9128
PHACTR4	5.541	3.38165	15.2256	1.0766e-10	4.6067e-08	14.9058
CHCHD1	23.4643	19.885	15.2003	1.10293e-10	4.62104e-08	14.8823
ARL16	19.3662	10.8042	15.1624	1.14355e-10	4.69347e-08	14.8472
IFT140	10.9415	5.39029	15.0164	1.31544e-10	5.29095e-08	14.7109
TUBG1	16.592	11.411	14.9113	1.45611e-10	5.74195e-08	14.612
CORO1B	55.008	48.9336	14.8309	1.5745e-10	6.043e-08	14.5357
RTDR1	8.25633	3.73594	14.804	1.61624e-10	6.043e-08	14.5102
MRPL24	62.8808	42.0029	14.8	1.6226e-10	6.043e-08	14.5064
AP2A1	18.1853	12.9909	14.7643	1.68021e-10	6.14377e-08	14.4723
SRM	25.4452	18.0279	14.7266	1.74341e-10	6.26102e-08	14.4363
WDR34	40.2355	25.2962	14.6807	1.82369e-10	6.43441e-08	14.3923
CARM1	12.6987	10.5958	14.6398	1.89863e-10	6.48692e-08	14.353
TNFSF12	34.5253	17.0953	14.6234	1.92957e-10	6.48692e-08	14.3372
NAT14	18.688	10.5489	14.6204	1.93534e-10	6.48692e-08	14.3343
YIF1B	21.229	17.455	14.546	2.08291e-10	6.81819e-08	14.2624
CETN2	34.9068	22.3408	14.5368	2.10197e-10	6.81819e-08	14.2535
NUDT5	16.1772	10.1345	14.4536	2.28316e-10	7.28837e-08	14.1726
SYNC	4.623	3.35088	14.3865	2.4414e-10	7.64266e-08	14.107
LRRC45	8.1215	4.44671	14.3748	2.47016e-10	7.64266e-08	14.0955
CREB5	5.97533	2.35924	14.3401	2.55759e-10	7.73138e-08	14.0615
NPLOC4	17.3242	12.4346	14.3331	2.57572e-10	7.73138e-08	14.0545
PFDN2	51.2618	39.2868	14.2966	2.67187e-10	7.90206e-08	14.0186
RNPEPL1	30.7982	20.8145	14.261	2.76943e-10	8.02611e-08	13.9835
NKIRAS2	14.5815	9.11024	14.2523	2.79363e-10	8.02611e-08	13.9749
FLOT1	88.188	64.9206	14.1849	2.99062e-10	8.47103e-08	13.9081
MSRB2	18.8697	11.5913	14.1607	3.06501e-10	8.56117e-08	13.884
LEPRE1	6.56067	4.24712	14.1066	3.23802e-10	8.81367e-08	13.8301
SMPD2	5.85533	4.11671	14.1051	3.24306e-10	8.81367e-08	13.8285
C11orf74	10.0233	11.2298	14.089	3.29651e-10	8.83949e-08	13.8125
CDK2AP2	39.0485	30.4468	14.059	3.39899e-10	8.99435e-08	13.7824
VARS	14.6107	8.884	14.0272	3.51133e-10	9.17095e-08	13.7505
AGPAT1	23.7807	17.1992	13.9565	3.77504e-10	9.73332e-08	13.6793
B9D1	21.5203	10.5171	13.9339	3.86362e-10	9.83561e-08	13.6565
MED15	16.7775	15.4214	13.9154	3.93818e-10	9.90009e-08	13.6377
MPST	40.7813	22.9962	13.8881	4.05016e-10	1.00559e-07	13.6101
LMNA	96.1068	64.1052	13.824	4.32788e-10	1.05508e-07	13.5448
KIAA0408	3.61233	1.31294	13.8137	4.37407e-10	1.05508e-07	13.5343
CTSC	214.475	102.928	13.8065	4.40689e-10	1.05508e-07	13.527
NR2F2	32.0205	19.3916	13.7759	4.54917e-10	1.07633e-07	13.4957
C9orf116	13.3003	5.37471	13.7554	4.64716e-10	1.08372e-07	13.4747
C2orf68	5.713	4.19465	13.7469	4.68817e-10	1.08372e-07	13.466
ARPC3	134.04	113.429	13.7258	4.79239e-10	1.09523e-07	13.4444
EIF3I	59.7985	47.924	13.6447	5.21603e-10	1.17385e-07	13.3609
MMS19	11.3513	7.70582	13.6379	5.25315e-10	1.17385e-07	13.3539
CCDC106	18.4672	13.1469	13.6083	5.41878e-10	1.19755e-07	13.3233
ERGIC3	143.838	89.0976	13.5366	5.84366e-10	1.27741e-07	13.2488
PIFO	10.13	4.46388	13.4903	6.13619e-10	1.32694e-07	13.2006
PSMD13	26.0827	27.9701	13.4632	6.31449e-10	1.35096e-07	13.1723
ENO1	652.101	373.73	13.4409	6.46576e-10	1.36877e-07	13.1489
GAS8	16.4943	12.8269	13.3905	6.82143e-10	1.42211e-07	13.096
CARHSP1	64.389	28.8916	13.3853	6.85917e-10	1.42211e-07	13.0906
RPF2	6.81167	5.22612	13.3645	7.01277e-10	1.43912e-07	13.0687
RPL12	987.837	736.007	13.3333	7.25039e-10	1.47285e-07	13.0357
PRPF19	23.6933	24.4705	13.3092	7.43945e-10	1.49615e-07	13.0103
RSPH9	2.15867	1.74129	13.2794	7.6804e-10	1.52931e-07	12.9787
C17orf70	9.00333	5.56071	13.2515	7.91387e-10	1.54555e-07	12.9491
GABARAP	377.499	281.223	13.2432	7.98504e-10	1.54555e-07	12.9403
ABCC10	3.76267	2.31818	13.231	8.09042e-10	1.54555e-07	12.9273
MYO1E	16.9958	14.2081	13.2275	8.12104e-10	1.54555e-07	12.9235
EXOC3L4	2.98833	1.09024	13.2246	8.14622e-10	1.54555e-07	12.9205
TMEM234	6.919	3.83171	13.1749	8.59351e-10	1.6026e-07	12.8676
MRPS21	37.375	26.6548	13.1687	8.65135e-10	1.6026e-07	12.8609
CKAP4	11.5007	10.3225	13.165	8.68594e-10	1.6026e-07	12.857
PHF20	4.86683	3.31941	13.1342	8.98062e-10	1.61986e-07	12.8239
AKR1A1	80.8442	46.6133	13.1285	9.03543e-10	1.61986e-07	12.8179
AMN	95.0123	33.9113	13.1213	9.10688e-10	1.61986e-07	12.8101
NFKBIE	5.89167	3.86418	13.1137	9.18193e-10	1.61986e-07	12.802
ANP32E	9.1	6.71465	13.1136	9.18222e-10	1.61986e-07	12.802
OSR1	1.8325	0.721588	13.0867	9.45454e-10	1.63445e-07	12.773
VPS28	103.544	94.6763	13.0814	9.50874e-10	1.63445e-07	12.7673
PSRC1	0.984167	0.582824	13.0558	9.77699e-10	1.63644e-07	12.7398
RPS24	934.817	771.406	13.0446	9.89647e-10	1.63644e-07	12.7277
KLRG1	0.6045	0.287412	13.0338	1.00142e-09	1.63644e-07	12.716
SNF8	39.7582	28.6829	13.0306	1.00488e-09	1.63644e-07	12.7126
NABP2	18.9768	12.8708	13.0292	1.00647e-09	1.63644e-07	12.711
TMEM50A	22.3693	16.1104	13.0271	1.00872e-09	1.63644e-07	12.7088
PSMD4	65.729	43.6529	13.0189	1.01774e-09	1.63644e-07	12.7
DMAP1	16.2537	12.0899	13.0182	1.01854e-09	1.63644e-07	12.6992
PRCC	14.7882	12.0509	13.0122	1.02527e-09	1.63644e-07	12.6927
SF3B5	49.7652	43.7759	12.9996	1.03937e-09	1.64589e-07	12.6791
CBY1	16.3188	14.5006	12.9715	1.07181e-09	1.684e-07	12.6487
LYPLA2	32.6522	23.8372	12.9287	1.12326e-09	1.74225e-07	12.6022
PRELID1	87.6772	74.1062	12.9263	1.12621e-09	1.74225e-07	12.5996
ETV6	3.54917	2.62282	12.8833	1.18068e-09	1.81257e-07	12.5527
DNAJC22	5.86117	2.33341	12.828	1.25472e-09	1.9076e-07	12.4923
RING1	17.668	16.443	12.8231	1.26155e-09	1.9076e-07	12.4869
PPIB	269.562	233.301	12.8037	1.28895e-09	1.93448e-07	12.4656
ASPSCR1	15.4693	12.1446	12.7962	1.29963e-09	1.93606e-07	12.4574
ATXN2L	28.0675	28.6042	12.7777	1.32655e-09	1.96164e-07	12.437
HEXIM2	8.13317	4.82812	12.7423	1.37964e-09	2.02526e-07	12.398
C1orf56	3.266	2.73047	12.7072	1.43447e-09	2.09048e-07	12.3593
ALG8	14.6057	13.2638	12.6953	1.45356e-09	2.10306e-07	12.3462
STAT6	59.1888	55.2802	12.6656	1.50254e-09	2.15351e-07	12.3132
ATP13A1	13.2693	12.629	12.6612	1.50984e-09	2.15351e-07	12.3084
TSC2	14.3238	12.5291	12.6386	1.54839e-09	2.19293e-07	12.2834
TPMT	13.8158	7.35894	12.6277	1.56742e-09	2.20437e-07	12.2712
MPC2	65.7895	45.5749	12.5959	1.62416e-09	2.2683e-07	12.2358
MED25	22.6805	16.3726	12.5885	1.63773e-09	2.27148e-07	12.2276
MVB12A	36.3753	22.5286	12.5345	1.74003e-09	2.37715e-07	12.1673
NSUN4	5.199	3.39265	12.5305	1.74787e-09	2.37715e-07	12.1628
C19orf44	3.64567	2.61629	12.5298	1.74938e-09	2.37715e-07	12.1619
B3GALT6	5.3935	4.80888	12.5123	1.78416e-09	2.38948e-07	12.1423
WBSCR22	58.4115	50.2789	12.5091	1.79064e-09	2.38948e-07	12.1387
TAB1	6.51367	6.128	12.5004	1.80825e-09	2.38948e-07	12.129
ATIC	43.672	24.5216	12.49	1.82953e-09	2.38948e-07	12.1173
EXOSC1	9.83517	7.35112	12.4879	1.8338e-09	2.38948e-07	12.115
CD63	967.559	908.272	12.4835	1.84299e-09	2.38948e-07	12.11
FAM136A	12.1517	8.19676	12.481	1.84832e-09	2.38948e-07	12.1072
GLB1L	11.5708	5.31524	12.476	1.85861e-09	2.38948e-07	12.1016
GALNT14	26.2117	9.60606	12.4728	1.86539e-09	2.38948e-07	12.098
CWC15	16.3053	18.1898	12.4409	1.93392e-09	2.46159e-07	12.0621
STX4	32.777	20.3957	12.429	1.96011e-09	2.46967e-07	12.0487
IQCJ-SCHIP1	21.8287	9.87824	12.4244	1.97033e-09	2.46967e-07	12.0435
MMEL1	9.99867	5.84147	12.4181	1.98457e-09	2.46967e-07	12.0363
CHD4	23.613	25.4846	12.416	1.98939e-09	2.46967e-07	12.0339
TRIM45	1.80333	1.05624	12.4054	2.01344e-09	2.47614e-07	12.022
RPP21	33.2933	23.2342	12.4028	2.01923e-09	2.47614e-07	12.0191
LHPP	15.5247	7.79024	12.3774	2.07842e-09	2.53328e-07	11.9903
RSRC2	14.4725	14.2532	12.3507	2.14248e-09	2.58465e-07	11.9601
MPHOSPH8	9.8975	8.22441	12.3492	2.14627e-09	2.58465e-07	11.9583
RIBC1	2.41267	1.27365	12.3162	2.22841e-09	2.64797e-07	11.9209
UROD	42.2225	33.6744	12.3116	2.24026e-09	2.64797e-07	11.9156
ATPAF2	10.2095	8.15641	12.3023	2.26416e-09	2.64797e-07	11.905
BRMS1	16.9635	21.4152	12.3012	2.26696e-09	2.64797e-07	11.9038
BCCIP	13.7898	12.7646	12.2999	2.27045e-09	2.64797e-07	11.9022
TRIM38	9.65767	5.15635	12.297	2.27786e-09	2.64797e-07	11.899
MORN4	12.8795	6.98047	12.283	2.31474e-09	2.67539e-07	11.883
DEDD	7.99383	5.68135	12.2662	2.35971e-09	2.71178e-07	11.8638
PRR7	4.31117	2.013	12.2595	2.37762e-09	2.71684e-07	11.8562
NRM	7.67117	3.72271	12.2356	2.44375e-09	2.77662e-07	11.8289
C12orf65	8.11217	7.02241	12.2284	2.46401e-09	2.77677e-07	11.8206
FAM161B	6.19217	4.85218	12.2258	2.4715e-09	2.77677e-07	11.8176
CASKIN1	2.0725	1.32053	12.2023	2.53908e-09	2.83686e-07	11.7907
TTC4	4.694	3.39729	12.1784	2.60991e-09	2.89988e-07	11.7632
CCDC92	13.7243	11.0187	12.1591	2.66879e-09	2.93281e-07	11.741
ZNF691	2.7745	1.87818	12.1551	2.68112e-09	2.93281e-07	11.7364
ARHGAP29	11.0922	6.524	12.1544	2.68329e-09	2.93281e-07	11.7356
PSMB2	15.9532	12.6579	12.142	2.72191e-09	2.94938e-07	11.7213
ILK	51.486	43.8535	12.1341	2.7468e-09	2.94938e-07	11.7122
APBB1IP	18.2535	7.364	12.1331	2.75002e-09	2.94938e-07	11.711
CPSF3L	24.0392	21.0744	12.1288	2.76377e-09	2.94938e-07	11.7061
ABHD14A	27.2978	17.1635	12.1261	2.7724e-09	2.94938e-07	11.703
TUBA1A	64.309	35.875	12.1217	2.78644e-09	2.94938e-07	11.6979
C17orf97	8.36033	4.69053	12.0908	2.88805e-09	3.04092e-07	11.6621
SMARCA4	17.8897	15.891	12.0746	2.94272e-09	3.08235e-07	11.6434
AURKAIP1	84.8308	94.1638	12.0674	2.96756e-09	3.09226e-07	11.635
C11orf49	18.1897	14.5468	12.0548	3.01108e-09	3.12144e-07	11.6205
MAATS1	1.77867	0.736235	12.0492	3.03072e-09	3.12568e-07	11.614
KCNJ16	35.0208	12.4898	12.0379	3.07078e-09	3.14932e-07	11.6009
MRPL55	32.8607	24.7689	12.032	3.0921e-09	3.14932e-07	11.594
SCNM1	22.994	14.996	12.0296	3.10062e-09	3.14932e-07	11.5912
DNAJC17	9.60667	6.86429	12.0215	3.13007e-09	3.15166e-07	11.5818
ERCC5	6.1195	4.11318	12.0204	3.13427e-09	3.15166e-07	11.5804
PES1	17.9895	18.5848	12.0146	3.15521e-09	3.15217e-07	11.5738
PRRC2A	23.3475	19.6399	12.0117	3.16617e-09	3.15217e-07	11.5703
EIF4E2	26.5208	18.1031	12.0074	3.1818e-09	3.15217e-07	11.5654
HECTD3	8.3535	6.33541	11.999	3.21346e-09	3.16793e-07	11.5555
TSTD1	91.984	68.2612	11.9837	3.27102e-09	3.17246e-07	11.5378
CEP89	4.53	2.95159	11.9824	3.27623e-09	3.17246e-07	11.5362
WDR13	63.977	49.4563	11.9813	3.28016e-09	3.17246e-07	11.535
TFB1M	3.86583	2.83082	11.9766	3.29837e-09	3.17246e-07	11.5294
ANAPC7	9.99267	8.79959	11.9714	3.31849e-09	3.17246e-07	11.5234
ZNF205	8.6785	6.83935	11.9699	3.32414e-09	3.17246e-07	11.5216
KLHDC9	6.6855	3.60606	11.9688	3.32848e-09	3.17246e-07	11.5203
SSBP4	29.362	18.5386	11.9598	3.36375e-09	3.18498e-07	11.5098
ZMYND8	6.3285	4.97653	11.9574	3.37328e-09	3.18498e-07	11.507
LOXL3	1.75167	1.13435	11.9496	3.40434e-09	3.19928e-07	11.4978
PHF14	8.53983	6.09318	11.9446	3.42424e-09	3.20302e-07	11.492
MAZ	56.028	42.4943	11.9343	3.46549e-09	3.21833e-07	11.48
RPS18	1674.95	1165.39	11.9326	3.47262e-09	3.21833e-07	11.478
GBA	24.4055	15.7565	11.9208	3.52077e-09	3.23148e-07	11.4642
TUBGCP2	17.214	13.4187	11.9197	3.52557e-09	3.23148e-07	11.4628
TCEA3	37.1208	23.3568	11.9174	3.535e-09	3.23148e-07	11.4602
FAM104B	7.6815	5.20994	11.905	3.587e-09	3.26417e-07	11.4456
ALG12	5.61567	6.61859	11.8948	3.6301e-09	3.28851e-07	11.4336
KIAA0319L	12.9417	10.7138	11.8847	3.67341e-09	3.31283e-07	11.4218
ERCC2	7.21417	5.42582	11.8767	3.70814e-09	3.32922e-07	11.4123
ABCF1	14.3837	11.917	11.8687	3.74303e-09	3.33704e-07	11.403
BIN1	73.8362	30.144	11.8671	3.75004e-09	3.33704e-07	11.4011
PSMB4	124.63	105.915	11.8455	3.84668e-09	3.40796e-07	11.3757
NHS	1.514	0.629176	11.8402	3.87099e-09	3.40911e-07	11.3694
INO80E	37.9295	32.5919	11.8378	3.88188e-09	3.40911e-07	11.3665
G6PC3	51.2398	34.9503	11.8272	3.93082e-09	3.42154e-07	11.354
PSMA4	43.8793	46.7579	11.8246	3.94307e-09	3.42154e-07	11.3509
MRPS18A	21.023	19.2024	11.82	3.96451e-09	3.42154e-07	11.3455
ALDH3B1	19.5773	7.97924	11.817	3.9783e-09	3.42154e-07	11.342
SATB2	5.21283	1.98847	11.8164	3.98111e-09	3.42154e-07	11.3413
DNAJB12	10.0905	10.5085	11.8105	4.00895e-09	3.42694e-07	11.3343
TMSB10	5111.26	2365.73	11.8079	4.02147e-09	3.42694e-07	11.3312
CERS2	106.293	52.7414	11.802	4.04945e-09	3.43622e-07	11.3243
NSMCE1	57.9053	39.2304	11.794	4.08787e-09	3.44269e-07	11.3148
ADPRHL2	12.4288	9.09159	11.7876	4.11917e-09	3.44269e-07	11.3072
SNRPC	39.3042	31.7665	11.7823	4.145e-09	3.44269e-07	11.3009
C1orf123	15.4818	12.3202	11.7822	4.14533e-09	3.44269e-07	11.3008
PRKCZ	10.353	7.98018	11.7817	4.14779e-09	3.44269e-07	11.3002
ENSA	61.7347	53.9438	11.7793	4.15978e-09	3.44269e-07	11.2974
EIF2D	15.8383	11.1096	11.7743	4.18457e-09	3.44704e-07	11.2914
MYRF	6.0235	2.38806	11.7702	4.20492e-09	3.44704e-07	11.2865
CCS	27.1463	19.6992	11.7679	4.21646e-09	3.44704e-07	11.2838
MPV17	49.4418	31.8916	11.7579	4.2667e-09	3.4716e-07	11.2719
PA2G4	34.7833	34.1094	11.755	4.28103e-09	3.4716e-07	11.2686
PTMA	642.747	416.074	11.7495	4.30938e-09	3.48056e-07	11.262
TIMM23	17.802	17.5648	11.7298	4.4115e-09	3.54879e-07	11.2385
MFSD12	31.14	20.4382	11.6978	4.58237e-09	3.67156e-07	11.2005
COMMD9	14.9073	16.1744	11.6894	4.6283e-09	3.69364e-07	11.1905
DDX55	4.03233	3.78576	11.6805	4.6778e-09	3.71068e-07	11.1798
RIMKLA	1.434	0.544412	11.6789	4.68655e-09	3.71068e-07	11.178
MCRS1	23.6402	25.633	11.6495	4.85389e-09	3.8281e-07	11.1428
CTNNBL1	21.9005	16.5604	11.643	4.89214e-09	3.84173e-07	11.135
DPP9	12.787	10.792	11.64	4.90938e-09	3.84173e-07	11.1314
KLC4	14.9985	9.517	11.6192	5.03323e-09	3.92338e-07	11.1065
KLHDC3	24.5383	19.9323	11.6136	5.06735e-09	3.93473e-07	11.0997
SLITRK4	2.606	0.944824	11.5888	5.21989e-09	4.03758e-07	11.07
ZNF687	5.42967	4.67547	11.5514	5.45962e-09	4.16003e-07	11.025
STAP2	25.0022	16.7833	11.5514	5.45974e-09	4.16003e-07	11.0249
C17orf49	43.974	30.3949	11.5491	5.47511e-09	4.16003e-07	11.0221
MTX1	34.2273	22.6258	11.5488	5.47722e-09	4.16003e-07	11.0217
SUMO2	66.7237	51.5985	11.5481	5.48162e-09	4.16003e-07	11.0209
DHX16	8.1375	6.48735	11.5396	5.53783e-09	4.17445e-07	11.0107
RIC8B	3.33967	2.83247	11.539	5.54214e-09	4.17445e-07	11.0099
RWDD1	18.5508	15.6702	11.5357	5.56374e-09	4.17509e-07	11.006
PMFBP1	3.80133	3.28947	11.5106	5.73483e-09	4.27437e-07	10.9757
MAPKAPK2	22.857	26.5955	11.5101	5.73855e-09	4.27437e-07	10.975
ACOT13	4.5785	3.45959	11.4985	5.81954e-09	4.3187e-07	10.9609
STX16	9.731	7.60306	11.4877	5.89573e-09	4.35916e-07	10.9479
SHKBP1	21.9088	18.298	11.4778	5.96637e-09	4.38219e-07	10.936
ASPHD1	12.86	4.75647	11.4726	6.00445e-09	4.38219e-07	10.9296
SH3BGRL3	54.0587	33.6086	11.4713	6.01346e-09	4.38219e-07	10.9281
MAP7D3	4.20767	2.27188	11.4712	6.01404e-09	4.38219e-07	10.928
ZNHIT1	113.884	77.1889	11.463	6.07456e-09	4.41031e-07	10.9179
COQ4	24.2588	21.5995	11.4569	6.11963e-09	4.42705e-07	10.9105
MIIP	6.39017	4.46871	11.4522	6.15427e-09	4.43615e-07	10.9049
BLOC1S5	6.49283	3.54182	11.4455	6.20418e-09	4.44207e-07	10.8967
MRPS16	23.9145	23.2789	11.4437	6.21832e-09	4.44207e-07	10.8945
VPS33B	3.48333	3.55829	11.4423	6.22875e-09	4.44207e-07	10.8928
MRTO4	8.25133	5.99682	11.4301	6.32109e-09	4.48659e-07	10.878
NUP43	4.40567	3.48465	11.4264	6.34998e-09	4.48659e-07	10.8734
VAC14	18.4092	15.2024	11.4253	6.3581e-09	4.48659e-07	10.8722
INO80B	21.4408	14.1708	11.4179	6.4153e-09	4.51112e-07	10.8632
VARS2	15.029	9.46171	11.4148	6.44004e-09	4.51274e-07	10.8593
CLIC1	200.173	111.108	11.392	6.62082e-09	4.62331e-07	10.8315
SMARCE1	45.6958	31.5185	11.3785	6.73036e-09	4.67732e-07	10.8151
ITFG3	49.2963	37.0775	11.3753	6.75665e-09	4.67732e-07	10.8111
DDX19B	11.1123	9.28171	11.3739	6.76795e-09	4.67732e-07	10.8095
ZNF395	15.4883	13.4644	11.3683	6.8146e-09	4.69344e-07	10.8026
COG8	10.2518	7.61182	11.363	6.85844e-09	4.70585e-07	10.7961
ABHD14B	36.642	29.888	11.3605	6.87941e-09	4.70585e-07	10.7931
ZC3H13	4.22133	3.62	11.3518	6.95292e-09	4.74001e-07	10.7824
ZDHHC16	13.1857	8.52924	11.3471	6.99296e-09	4.74141e-07	10.7766
MYL6	1426.69	1251.67	11.346	7.00213e-09	4.74141e-07	10.7753
AL353354.2	38.1517	25.9336	11.3303	7.1384e-09	4.81401e-07	10.756
RBM26	4.5845	3.81788	11.3281	7.15722e-09	4.81401e-07	10.7533
SARS2	6.3135	5.82976	11.3218	7.21224e-09	4.83485e-07	10.7456
ZC3HC1	9.939	6.50894	11.3141	7.28031e-09	4.86426e-07	10.7362
PLIN3	17.542	11.6106	11.3082	7.3335e-09	4.87553e-07	10.7289
KM-PA-2	5.01733	4.29965	11.3066	7.34802e-09	4.87553e-07	10.7269
C10orf2	1.88683	1.15206	11.3038	7.37273e-09	4.87553e-07	10.7235
THAP8	2.71617	1.84965	11.3004	7.4036e-09	4.87553e-07	10.7193
ZNF768	19.4117	18.0225	11.2988	7.41838e-09	4.87553e-07	10.7173
IL27RA	2.82133	1.76182	11.2905	7.4943e-09	4.90937e-07	10.7071
FUT8	8.08233	4.57794	11.2867	7.52872e-09	4.91591e-07	10.7025
HMG20B	46.783	40.9929	11.2703	7.68169e-09	4.99956e-07	10.6823
TAF6L	5.36133	5.13159	11.2649	7.73285e-09	5.009e-07	10.6756
PNPLA6	39.9557	26.0644	11.2627	7.7543e-09	5.009e-07	10.6729
YTHDC1	14.2108	12.6736	11.2609	7.77091e-09	5.009e-07	10.6707
LBX2	2.32517	0.919706	11.2468	7.90715e-09	5.06707e-07	10.6532
STK38	6.2475	3.46547	11.2463	7.9114e-09	5.06707e-07	10.6527
AAMDC	33.12	32.8729	11.232	8.05167e-09	5.14054e-07	10.635
DDX49	11.5682	10.455	11.2258	8.1137e-09	5.15119e-07	10.6273
PQLC2	6.91167	5.61524	11.2252	8.11957e-09	5.15119e-07	10.6266
TRAPPC1	129.151	86.5389	11.2195	8.17645e-09	5.17096e-07	10.6196
DXO	6.126	4.64824	11.2103	8.27037e-09	5.20597e-07	10.6081
ZDHHC12	28.6895	21.723	11.2071	8.30254e-09	5.20597e-07	10.6042
DNAJC7	30.3595	23.4945	11.2064	8.30946e-09	5.20597e-07	10.6034
VIM	528.592	267.586	11.1851	8.5311e-09	5.32823e-07	10.5769
ACTR1A	22.7262	18.2055	11.167	8.72354e-09	5.41315e-07	10.5545
CCDC142	0.922167	0.662824	11.1626	8.77156e-09	5.41315e-07	10.549
ASCC2	9.98533	11.5824	11.1616	8.78257e-09	5.41315e-07	10.5477
EHMT2	11.2203	6.59847	11.1567	8.8357e-09	5.41315e-07	10.5417
DTNBP1	9.97533	7.56135	11.1563	8.84049e-09	5.41315e-07	10.5411
TMEM63B	14.8462	10.3971	11.1549	8.85549e-09	5.41315e-07	10.5394
PTBP2	2.2005	1.90082	11.1498	8.91117e-09	5.42145e-07	10.5331
CC2D1A	10.6938	11.2452	11.1488	8.92298e-09	5.42145e-07	10.5318
XRCC1	11.1818	9.07318	11.1374	9.04946e-09	5.48173e-07	10.5176
CAMKMT	4.1635	2.31806	11.1328	9.10066e-09	5.4835e-07	10.512
RNF166	8.46283	6.96529	11.1323	9.10691e-09	5.4835e-07	10.5113
POU3F3	15.96	9.51188	11.1279	9.15637e-09	5.49683e-07	10.5058
VAT1	104.239	54.5327	11.1248	9.19162e-09	5.50157e-07	10.502
NT5C	46.0667	30.2661	11.1189	9.25974e-09	5.51008e-07	10.4945
LRRC23	11.7057	6.48312	11.1188	9.26063e-09	5.51008e-07	10.4944
FBRS	16.1853	15.0626	11.0944	9.54498e-09	5.66251e-07	10.464
MRPL53	29.1935	24.7735	11.0897	9.60152e-09	5.67571e-07	10.4581
PCSK1N	168.587	65.8116	11.0878	9.62367e-09	5.67571e-07	10.4558
COG4	16.9015	14.3361	11.069	9.85113e-09	5.79287e-07	10.4323
EXOC7	23.5438	16.6304	11.0496	1.00926e-08	5.91757e-07	10.4079
FUCA2	30.5093	21.6288	11.0445	1.01562e-08	5.93418e-07	10.4016
GMDS	15.5423	10.9011	11.0427	1.018e-08	5.93418e-07	10.3992
NDUFB8	204.937	217.988	11.0254	1.04019e-08	6.04601e-07	10.3776
IQCD	2.614	1.09024	11.0206	1.0464e-08	6.05403e-07	10.3716
MAGOH	25.8483	23.3605	11.0179	1.04995e-08	6.05403e-07	10.3682
PSMC5	66.918	52.4158	11.0174	1.0506e-08	6.05403e-07	10.3675
HYI	34.5553	21.7836	11.0128	1.05661e-08	6.06406e-07	10.3618
KARS	47.9785	43.075	11.0115	1.05837e-08	6.06406e-07	10.3601
PSMB3	137.659	94.7584	11.0052	1.06679e-08	6.09493e-07	10.3521
DNTTIP2	4.03983	3.82241	11.0002	1.07337e-08	6.10836e-07	10.346
PRELID2	1.85767	0.987353	10.9989	1.07521e-08	6.10836e-07	10.3442
MGMT	25.9062	16.3266	10.9952	1.08015e-08	6.11913e-07	10.3396
NME2	7.71317	4.22018	10.9834	1.09626e-08	6.16507e-07	10.3247
COMMD5	13.9343	10.7932	10.983	1.09676e-08	6.16507e-07	10.3243
LEPROT	18.1573	10.6891	10.9825	1.09746e-08	6.16507e-07	10.3236
RNF34	6.45533	6.86682	10.9792	1.10205e-08	6.17363e-07	10.3194
ATP13A2	13.4487	8.40512	10.9709	1.1136e-08	6.22098e-07	10.3089
NRDE2	2.03667	2.149	10.9549	1.13617e-08	6.32466e-07	10.2887
ATAD3A	8.67633	7.74524	10.9533	1.13845e-08	6.32466e-07	10.2867
HOXC10	12.7818	8.03194	10.9479	1.14619e-08	6.35014e-07	10.2799
SPAG7	56.1357	41.336	10.9378	1.1608e-08	6.41344e-07	10.2671
ZNF32	8.52233	6.12206	10.9346	1.1655e-08	6.42177e-07	10.2631
PSMB1	80.3317	70.1384	10.9311	1.17056e-08	6.432e-07	10.2587
DHX38	15.1718	13.7102	10.9234	1.18192e-08	6.46643e-07	10.249
TULP3	8.03033	4.12741	10.9225	1.18326e-08	6.46643e-07	10.2479
GALE	39.1753	27.0741	10.9178	1.19037e-08	6.48766e-07	10.2418
FAM192A	29.3345	31.0115	10.9137	1.19651e-08	6.50353e-07	10.2366
SNRPA	21.2455	18.4595	10.9107	1.20092e-08	6.50991e-07	10.2329
CMIP	19.8773	13.8394	10.9036	1.21179e-08	6.54531e-07	10.2239
SNPH	1.572	0.856706	10.9022	1.21396e-08	6.54531e-07	10.2221
GOPC	3.14733	2.52712	10.8926	1.22873e-08	6.6072e-07	10.2099
CAPN12	17.5128	9.00541	10.8824	1.24466e-08	6.65132e-07	10.1969
RPL11	1075.7	916.348	10.8814	1.24613e-08	6.65132e-07	10.1957
CAPNS1	144.939	135.999	10.8808	1.24709e-08	6.65132e-07	10.1949
APITD1	14.4902	7.98388	10.8789	1.25016e-08	6.65132e-07	10.1925
HDDC2	32.3545	27.1224	10.8733	1.25891e-08	6.68019e-07	10.1854
ZC3H4	3.5575	3.99582	10.8618	1.27738e-08	6.74537e-07	10.1708
OTUB1	32.8862	41.8792	10.8615	1.2779e-08	6.74537e-07	10.1704
HN1	87.1425	56.0312	10.8557	1.28733e-08	6.77734e-07	10.163
NIT1	16.052	10.3608	10.8515	1.29409e-08	6.78541e-07	10.1577
HSPB11	8.13533	5.99353	10.8506	1.29561e-08	6.78541e-07	10.1565
GPS2	38.248	28.3959	10.8469	1.30166e-08	6.79938e-07	10.1518
FGGY	12.3392	6.34318	10.8314	1.32746e-08	6.91619e-07	10.132
RNF126	17.5262	17.9236	10.825	1.33828e-08	6.94871e-07	10.1239
TP53BP2	5.171	3.79276	10.8227	1.34214e-08	6.94871e-07	10.121
ABCB8	15.0848	12.4408	10.8216	1.34406e-08	6.94871e-07	10.1195
SH3GL1	18.3855	12.3074	10.8173	1.35128e-08	6.96811e-07	10.1141
HDGFRP2	21.4412	18.0986	10.8115	1.36135e-08	6.99104e-07	10.1066
SMAP1	8.13317	6.27006	10.8091	1.36548e-08	6.99104e-07	10.1036
SLC35B2	18.6788	12.8771	10.8071	1.369e-08	6.99104e-07	10.101
PHC1	13.3095	10.7399	10.8067	1.36963e-08	6.99104e-07	10.1005
HHLA3	4.89717	2.63835	10.8017	1.37831e-08	7.01088e-07	10.0942
NDRG3	8.0005	5.52782	10.799	1.38316e-08	7.01088e-07	10.0906
PLEKHM2	11.2942	8.77765	10.7985	1.38398e-08	7.01088e-07	10.09
ZNF18	1.892	1.51406	10.7879	1.40267e-08	7.04924e-07	10.0765
BOLA1	8.54467	7.58665	10.7854	1.4071e-08	7.04924e-07	10.0733
TTLL5	3.06933	2.79129	10.7823	1.41281e-08	7.04924e-07	10.0693
MRPS18B	37.3277	25.7364	10.7816	1.41406e-08	7.04924e-07	10.0684
TMEM69	3.78333	2.94253	10.7804	1.41618e-08	7.04924e-07	10.0669
HGSNAT	13.0737	9.92	10.7785	1.41949e-08	7.04924e-07	10.0645
CAPZA1	15.3965	10.015	10.7778	1.42084e-08	7.04924e-07	10.0635
PPP1R11	22.079	16.0196	10.7777	1.42108e-08	7.04924e-07	10.0634
TINAGL1	127.183	79.1549	10.7765	1.4231e-08	7.04924e-07	10.0619
MYL3	33.901	12.1525	10.7675	1.43958e-08	7.10302e-07	10.0503
ITM2B	1119.67	577.637	10.7641	1.44587e-08	7.10302e-07	10.0459
TMEM205	105.935	81.4959	10.7635	1.44687e-08	7.10302e-07	10.0453
C6orf47	6.71417	5.45735	10.7629	1.44808e-08	7.10302e-07	10.0444
TRAF7	18.2582	13.9449	10.7608	1.45189e-08	7.10439e-07	10.0418
HNF1B	56.0478	24.7529	10.7572	1.45859e-08	7.11981e-07	10.0371
RPUSD3	15.3372	11.3798	10.7512	1.46966e-08	7.15649e-07	10.0295
DCLRE1C	1.55667	0.939765	10.7454	1.48061e-08	7.19241e-07	10.022
PHKG2	12.5667	12.2458	10.7396	1.49167e-08	7.22149e-07	10.0145
B3GNTL1	2.41883	1.46118	10.7385	1.49378e-08	7.22149e-07	10.0131
ANKRD16	2.49667	2.12571	10.7343	1.50163e-08	7.22837e-07	10.0078
RCC2	13.8223	7.98	10.7339	1.50239e-08	7.22837e-07	10.0073
EZR	216.525	111.953	10.7319	1.50627e-08	7.22974e-07	10.0047
NOC2L	14.5842	12.2975	10.7287	1.51241e-08	7.23149e-07	10.0006
MRPL43	41.0493	34.6232	10.7277	1.51446e-08	7.23149e-07	9.99924
OXCT2	0.507333	0.218706	10.7261	1.51742e-08	7.23149e-07	9.99726
TSTA3	28.7895	21.4968	10.7217	1.52613e-08	7.24088e-07	9.9915
PIGC	7.04267	5.73406	10.7214	1.52659e-08	7.24088e-07	9.99119
DNAJC8	31.3707	24.3462	10.7151	1.53887e-08	7.26482e-07	9.98312
CCDC107	23.1655	20.1725	10.709	1.55103e-08	7.30511e-07	9.97518
VPS52	9.955	7.88135	10.6977	1.57355e-08	7.39387e-07	9.96064
MCAT	9.9015	9.87576	10.6956	1.57772e-08	7.39617e-07	9.95798
PRPF38A	3.0045	2.21329	10.69	1.5892e-08	7.4292e-07	9.95067
ECHDC2	25.7748	16.4952	10.6868	1.59572e-08	7.4292e-07	9.94654
AARSD1	16.8072	11.8866	10.6854	1.59842e-08	7.4292e-07	9.94484
NOC4L	11.3295	11.3744	10.6839	1.60166e-08	7.4292e-07	9.94279
RTKN	21.668	14.3704	10.6831	1.60324e-08	7.4292e-07	9.9418
DNPH1	164.149	96.4396	10.6741	1.62174e-08	7.49767e-07	9.93023
NAPA	47.5818	60.9024	10.6644	1.6421e-08	7.57437e-07	9.91765
ARL8A	21.0902	17.5448	10.6619	1.64741e-08	7.58147e-07	9.9144
GLRX2	8.56733	6.82494	10.6417	1.69057e-08	7.76233e-07	9.88832
COG1	8.59567	6.97747	10.6364	1.70208e-08	7.79739e-07	9.88147
SNRPB	109.181	96.243	10.6319	1.71191e-08	7.82461e-07	9.87566
ATP6V0A1	23.459	12.0037	10.6278	1.72098e-08	7.83414e-07	9.87033
SNAP47	7.65483	6.54406	10.6274	1.72179e-08	7.83414e-07	9.86986
CUL7	5.7595	4.89441	10.6192	1.74013e-08	7.88031e-07	9.85917
SF3B2	47.4225	53.8565	10.6191	1.74036e-08	7.88031e-07	9.85904
ZFAND2B	17.377	12.792	10.6161	1.74706e-08	7.88031e-07	9.85516
TCEA2	26.7873	21.2398	10.6159	1.74761e-08	7.88031e-07	9.85485
AC117834.1	3.21767	2.12906	10.611	1.75848e-08	7.89455e-07	9.84859
POLR3C	6.08183	4.49535	10.6109	1.75873e-08	7.89455e-07	9.84845
ANKS3	17.9082	11.7216	10.6092	1.76254e-08	7.89455e-07	9.84626
ZNF214	0.6415	0.337647	10.5872	1.81319e-08	8.08673e-07	9.81768
ASRGL1	64.9242	23.9382	10.5871	1.81349e-08	8.08673e-07	9.81751
C16orf70	4.1325	3.32718	10.581	1.82796e-08	8.13321e-07	9.8095
MORN2	29.8275	15.4395	10.5771	1.837e-08	8.14248e-07	9.80452
LRRC41	15.2967	9.81459	10.5766	1.83814e-08	8.14248e-07	9.80389
ASF1A	2.36017	2.38029	10.5717	1.85002e-08	8.17709e-07	9.79739
C1orf35	11.0837	7.72271	10.5655	1.86483e-08	8.22446e-07	9.78935
MLH3	2.74767	2.10306	10.5577	1.88357e-08	8.28896e-07	9.77926
SCRN2	27.2228	18.3116	10.5544	1.89167e-08	8.30642e-07	9.77493
ABCA3	12.1572	7.02112	10.5434	1.91879e-08	8.40653e-07	9.76057
OSCP1	9.2885	5.215	10.5418	1.92283e-08	8.40653e-07	9.75844
CEP250	3.818	2.77041	10.5398	1.92778e-08	8.40991e-07	9.75584
SNRPF	18.4355	17.3389	10.5331	1.94447e-08	8.46432e-07	9.74715
SRSF11	20.7282	15.7869	10.5314	1.94882e-08	8.46497e-07	9.74489
FAM50A	44.9183	49.8496	10.5224	1.97149e-08	8.54233e-07	9.73322
GTF3C1	11.3888	10.3155	10.5185	1.98153e-08	8.54233e-07	9.72809
PARK7	125.914	104.622	10.5159	1.98826e-08	8.54233e-07	9.72467
DDOST	81.4167	54.6636	10.5154	1.9895e-08	8.54233e-07	9.72404
SFXN3	12.7617	6.88835	10.5153	1.98976e-08	8.54233e-07	9.72391
RAD23A	47.785	46.0705	10.5144	1.99212e-08	8.54233e-07	9.72271
USF1	11.5682	9.77176	10.511	2.00101e-08	8.56221e-07	9.71822
C16orf62	16.0922	13.4726	10.5082	2.00832e-08	8.57523e-07	9.71454
CDK10	32.8297	18.0785	10.5051	2.01634e-08	8.59124e-07	9.71051
C11orf1	18.1465	18.7291	10.5034	2.02075e-08	8.59182e-07	9.70831
EFTUD2	15.0305	10.8119	10.4981	2.03455e-08	8.63224e-07	9.70144
TBC1D22B	4.05333	2.74994	10.4827	2.07584e-08	8.7889e-07	9.68116
TYSND1	2.7845	2.29324	10.481	2.08042e-08	8.78977e-07	9.67893
SAFB2	15.9833	14.9006	10.4771	2.09089e-08	8.80139e-07	9.67386
SAMD14	5.06083	3.29247	10.4767	2.09192e-08	8.80139e-07	9.67337
PTPRS	8.4525	3.96076	10.4731	2.10174e-08	8.82423e-07	9.66864
DPM3	162.131	113.094	10.4695	2.11156e-08	8.83338e-07	9.66393
CWC25	5.976	4.13941	10.4691	2.1127e-08	8.83338e-07	9.66339
HAX1	36.3637	36.7395	10.4645	2.12544e-08	8.8682e-07	9.65732
GPS1	59.009	38.0187	10.4579	2.14381e-08	8.90736e-07	9.64863
RFXANK	42.2902	35	10.4576	2.14465e-08	8.90736e-07	9.64824
TBRG4	27.0688	25.4656	10.4563	2.14811e-08	8.90736e-07	9.64661
STX10	25.9248	19.0068	10.4526	2.15859e-08	8.93239e-07	9.64169
HNRNPC	172.363	132.176	10.446	2.17722e-08	8.99098e-07	9.63301
EIF5A	203.23	143.166	10.4418	2.18911e-08	9.01315e-07	9.62752
GTF2H4	10.1377	6.16847	10.4403	2.19349e-08	9.01315e-07	9.6255
HNRNPH3	28.2873	24.344	10.4394	2.19603e-08	9.01315e-07	9.62433
POLR1C	15.153	9.07406	10.4259	2.23499e-08	9.15437e-07	9.60657
RPP30	4.6575	4.99471	10.4224	2.24524e-08	9.17763e-07	9.60195
NME3	45.8683	31.2364	10.4124	2.27462e-08	9.24577e-07	9.58882
SLC35A4	19.3952	17.4676	10.4121	2.27555e-08	9.24577e-07	9.5884
DENND6B	4.35917	2.07106	10.4121	2.2757e-08	9.24577e-07	9.58834
ERMARD	5.13283	3.63718	10.4092	2.28418e-08	9.26153e-07	9.58458
KAT8	24.1623	22.3418	10.4076	2.28889e-08	9.26193e-07	9.5825
ZNF713	0.533667	0.395941	10.4044	2.29847e-08	9.28204e-07	9.57828
YBX3	104.403	71.7629	10.401	2.30875e-08	9.30257e-07	9.57378
PEF1	20.0537	19.5855	10.3986	2.31618e-08	9.30257e-07	9.57053
TRIM27	6.8635	6.03318	10.3981	2.31743e-08	9.30257e-07	9.56999
KRI1	5.92967	5.42118	10.393	2.33312e-08	9.34624e-07	9.56317
MAST2	2.57733	2.78547	10.3908	2.33966e-08	9.34624e-07	9.56035
TUBGCP3	3.12683	2.20324	10.39	2.34225e-08	9.34624e-07	9.55923
SOGA2	1.60883	0.669529	10.3834	2.36248e-08	9.38002e-07	9.55054
RRAS	44.4305	30.8948	10.3819	2.36716e-08	9.38002e-07	9.54854
THOP1	9.972	9.824	10.38	2.37304e-08	9.38002e-07	9.54604
KIAA2013	14.1757	12.7571	10.38	2.37315e-08	9.38002e-07	9.54599
SP1	11.9288	8.19371	10.3797	2.37404e-08	9.38002e-07	9.54561
STIP1	28.5813	37.9076	10.3716	2.39939e-08	9.4616e-07	9.53488
ARID4B	2.49917	2.48088	10.3667	2.41486e-08	9.50396e-07	9.52839
ARF1	132.131	120.323	10.365	2.42021e-08	9.5064e-07	9.52615
RBM8A	39.4127	31.0971	10.3596	2.43743e-08	9.5554e-07	9.51899
ZDHHC5	14.561	17.2241	10.3576	2.44357e-08	9.55972e-07	9.51645
PPIH	11.8933	9.213	10.3556	2.45016e-08	9.55972e-07	9.51373
BRD7	21.5803	22.9759	10.3548	2.4528e-08	9.55972e-07	9.51264
MARS	18.9802	21.0001	10.3498	2.46885e-08	9.60367e-07	9.50605
CTTN	46.8957	46.2585	10.3418	2.49493e-08	9.68565e-07	9.49544
SCAMP2	29.6447	32.6807	10.3404	2.49955e-08	9.68565e-07	9.49356
BIN3	10.77	8.67235	10.3353	2.51607e-08	9.71448e-07	9.48691
DALRD3	20.7798	12.7394	10.3323	2.52609e-08	9.71448e-07	9.48289
MYL6B	59.2913	29.3658	10.3318	2.52775e-08	9.71448e-07	9.48223
VPS35	12.1142	10.5537	10.3306	2.53182e-08	9.71448e-07	9.4806
MTF2	2.2245	1.56312	10.3296	2.53524e-08	9.71448e-07	9.47924
RFC5	5.013	3.51782	10.3293	2.53598e-08	9.71448e-07	9.47895
FAM21D	3.86883	2.76865	10.3208	2.56462e-08	9.80552e-07	9.4676
MVP	134.78	92.1476	10.3188	2.5715e-08	9.81317e-07	9.46489
DZANK1	1.77267	0.966588	10.3133	2.59005e-08	9.8443e-07	9.45763
ZNF611	6.19533	3.43871	10.3106	2.5991e-08	9.8443e-07	9.4541
VHL	6.82367	6.34424	10.3105	2.59972e-08	9.8443e-07	9.45386
NOP56	14.812	11.1805	10.3094	2.60328e-08	9.8443e-07	9.45248
ZNF496	3.00583	2.16165	10.3078	2.60895e-08	9.8443e-07	9.45028
MORC2	5.403	5.41347	10.3077	2.60903e-08	9.8443e-07	9.45025
DNAJC2	7.93667	7.55935	10.3057	2.61607e-08	9.85238e-07	9.44753
C1orf50	4.73067	3.67476	10.3042	2.62114e-08	9.85303e-07	9.44557
STXBP2	36.881	33.4881	10.3017	2.62969e-08	9.86672e-07	9.44228
BIVM	10.9565	4.90129	10.2998	2.63634e-08	9.87325e-07	9.43973
MCUR1	5.0415	4.54747	10.2962	2.64885e-08	9.89207e-07	9.43494
PPP2R5D	8.13083	5.93059	10.2956	2.6512e-08	9.89207e-07	9.43404
RNF215	5.603	4.78729	10.2853	2.68734e-08	1.00083e-06	9.42036
ABCD4	9.14433	7.42853	10.276	2.72029e-08	1.01123e-06	9.40804
ZNHIT6	2.583	2.00782	10.2724	2.73323e-08	1.01417e-06	9.40324
BEND7	5.7745	3.50294	10.2639	2.76398e-08	1.02369e-06	9.39194
CEBPA	7.44533	3.39388	10.2606	2.77617e-08	1.02632e-06	9.38749
PYCR2	19.7772	14.2186	10.2586	2.78349e-08	1.02713e-06	9.38483
FAM127B	17.0863	16.3156	10.2541	2.80006e-08	1.03081e-06	9.37883
CSK	13.848	12.8396	10.2531	2.8037e-08	1.03081e-06	9.37751
OTUD5	16.3458	17.6086	10.2435	2.83949e-08	1.03973e-06	9.36469
PSMA5	24.3768	18.2389	10.2426	2.84287e-08	1.03973e-06	9.36349
PKN1	49.0042	44.3711	10.2425	2.84348e-08	1.03973e-06	9.36327
GPAA1	51.673	44.0214	10.232	2.88325e-08	1.05236e-06	9.34923
DONSON	2.11367	1.48365	10.2273	2.90111e-08	1.05696e-06	9.34299
LMF2	27.1983	22.8526	10.2259	2.90656e-08	1.05703e-06	9.34109
PIP5K1A	6.24417	5.29824	10.2238	2.91476e-08	1.0581e-06	9.33824
AARS2	3.50883	3.21953	10.2159	2.94537e-08	1.06728e-06	9.32768
FADD	12.6767	8.57006	10.2131	2.95602e-08	1.06922e-06	9.32403
MAP7D1	27.766	21.8441	10.2111	2.96388e-08	1.07002e-06	9.32134
TMEM179B	33.7653	34.2076	10.2099	2.96889e-08	1.07002e-06	9.31964
DISP1	1.73	0.895235	10.2072	2.97949e-08	1.07143e-06	9.31603
HNRNPL	70.2998	69.0541	10.2062	2.98345e-08	1.07143e-06	9.31469
PPP2R1A	81.9308	79.5286	10.2048	2.98885e-08	1.07146e-06	9.31286
AATF	15.5448	11.1095	10.1923	3.03877e-08	1.08741e-06	9.29611
PIK3AP1	8.85567	3.98465	10.1843	3.07119e-08	1.09706e-06	9.28538
ARHGAP1	22.4263	17.5218	10.18	3.08899e-08	1.10083e-06	9.27954
C19orf55	2.57917	1.73382	10.1779	3.0973e-08	1.10083e-06	9.27682
LINC00998	25.6912	17.7364	10.1777	3.09816e-08	1.10083e-06	9.27654
CRTC2	10.0132	8.015	10.1707	3.12735e-08	1.10924e-06	9.26705
C9orf114	9.74733	9.10935	10.1692	3.1335e-08	1.10936e-06	9.26507
BSCL2	52.6022	39.1961	10.1679	3.1387e-08	1.10936e-06	9.26339
EEF1E1	14.1243	8.87753	10.1659	3.14728e-08	1.11044e-06	9.26063
POMT1	8.57	6.922	10.1611	3.16745e-08	1.1156e-06	9.25417
LYAR	4.17967	3.65641	10.1583	3.17902e-08	1.11771e-06	9.25048
CISD3	22.4508	16.7031	10.1543	3.19616e-08	1.12178e-06	9.24504
ANKRD13B	2.79467	1.25141	10.137	3.2706e-08	1.14591e-06	9.22175
CRYAB	1964.59	935.516	10.1356	3.27669e-08	1.14604e-06	9.21987
C15orf38-AP3S2	7.90517	8.59059	10.133	3.2879e-08	1.14693e-06	9.21642
PSMA6	53.7358	58.9891	10.1296	3.30302e-08	1.14693e-06	9.21178
GNG5	74.7603	56.7244	10.1288	3.30669e-08	1.14693e-06	9.21065
PACS2	16.8125	16.3476	10.1287	3.30684e-08	1.14693e-06	9.21061
VPS45	5.23183	4.16547	10.1274	3.31262e-08	1.14693e-06	9.20884
B3GNT4	4.3555	4.20112	10.1272	3.31344e-08	1.14693e-06	9.20859
MCM5	9.791	8.13606	10.1168	3.35999e-08	1.16104e-06	9.19448
FRG1	18.274	19.1291	10.1065	3.40651e-08	1.1751e-06	9.18057
ZNF821	4.952	3.87206	10.1003	3.43484e-08	1.18284e-06	9.17219
MCM3	13.0622	8.62594	10.0936	3.46572e-08	1.19144e-06	9.16313
SLC52A2	18.3792	18.707	10.0892	3.48587e-08	1.19632e-06	9.15726
FBXO42	2.38183	2.06424	10.087	3.49624e-08	1.19719e-06	9.15426
SYF2	26.7687	22.0344	10.085	3.5057e-08	1.19719e-06	9.15153
CAMK2G	3.8915	3.08941	10.0847	3.50733e-08	1.19719e-06	9.15105
LRRC27	5.01533	2.65629	10.0836	3.51223e-08	1.19719e-06	9.14964
USP21	6.86267	4.80576	10.0807	3.5261e-08	1.19989e-06	9.14565
ALDH2	156.122	81.2905	10.0741	3.55732e-08	1.20847e-06	9.13673
NMRAL1	33.0178	26.1417	10.0666	3.59314e-08	1.21235e-06	9.12659
HNRNPA3	48.5978	44.1994	10.0659	3.59635e-08	1.21235e-06	9.12569
GTF2E2	7.6315	7.52029	10.0659	3.59643e-08	1.21235e-06	9.12567
SMARCD1	12.4578	10.4684	10.0631	3.60978e-08	1.21235e-06	9.12192
PFN1	451.254	276.444	10.0627	3.61194e-08	1.21235e-06	9.12131
SETD1A	5.378	4.41682	10.062	3.61541e-08	1.21235e-06	9.12034
SRSF12	0.6195	0.248941	10.0619	3.61564e-08	1.21235e-06	9.12028
SLC35A1	4.60483	3.68541	10.0614	3.61822e-08	1.21235e-06	9.11956
ANAPC16	16.3193	12.0915	10.0604	3.62301e-08	1.21235e-06	9.11822
RSU1	9.866	6.62482	10.058	3.63478e-08	1.21427e-06	9.11494
UPF3A	12.0802	8.55871	10.0559	3.64488e-08	1.21532e-06	9.11213
MSTO1	6.3195	4.39735	10.0549	3.65e-08	1.21532e-06	9.11071
HNRNPA1L2	5.03217	4.27994	10.0511	3.6683e-08	1.21907e-06	9.10565
UBE2I	38.8697	37.1545	10.0501	3.6734e-08	1.21907e-06	9.10424
TMEM256	142.432	92.3746	10.0439	3.70415e-08	1.22375e-06	9.0958
TBCD	14.928	12.5558	10.0438	3.70483e-08	1.22375e-06	9.09562
NRBP1	26.3727	16.5695	10.0436	3.70574e-08	1.22375e-06	9.09537
WDR83	7.5	6.844	10.0396	3.72569e-08	1.22832e-06	9.08993
HYDIN	1.73533	0.713471	10.0329	3.75902e-08	1.23728e-06	9.08092
CD151	229.065	169.849	10.0302	3.77298e-08	1.23984e-06	9.07717
PSMC1	30.4888	33.4925	10.0265	3.79159e-08	1.24393e-06	9.07219
TAF15	40.9168	30.271	10.0232	3.80847e-08	1.24646e-06	9.06769
SDCCAG8	6.27817	4.68888	10.0223	3.81291e-08	1.24646e-06	9.06651
CUTC	3.91633	3.10271	10.0214	3.8179e-08	1.24646e-06	9.06519
RIC8A	21.5465	18.5325	10.0177	3.83657e-08	1.25052e-06	9.06025
INTS10	13.575	11.9084	10.0153	3.84899e-08	1.25082e-06	9.05698
VPS33A	3.64367	3.39459	10.0148	3.85197e-08	1.25082e-06	9.0562
DDX18	10.0407	7.92129	10.0119	3.86697e-08	1.25082e-06	9.05226
ZNF410	9.93917	9.71771	10.0116	3.8681e-08	1.25082e-06	9.05197
PDLIM1	47.751	25.9515	10.0116	3.86858e-08	1.25082e-06	9.05184
SDF4	96.7512	75.2452	10.0085	3.88456e-08	1.25386e-06	9.04767
TUBB	75.5283	51.6408	10.0074	3.89044e-08	1.25386e-06	9.04614
RXRB	10.2315	9.38912	10.0044	3.90586e-08	1.25449e-06	9.04213
DFFA	8.42567	8.27218	10.0039	3.90878e-08	1.25449e-06	9.04138
DYNLRB1	247.898	219.571	10.0014	3.92203e-08	1.25449e-06	9.03795
COMMD4	38.1715	41.7506	9.99987	3.92985e-08	1.25449e-06	9.03593
DHX40	14.1635	8.26912	9.99899	3.93451e-08	1.25449e-06	9.03474
DENND5A	10.3067	9.18653	9.99705	3.94479e-08	1.25449e-06	9.03209
MESP1	2.3605	1.07706	9.99657	3.94734e-08	1.25449e-06	9.03144
TRIM15	2.04	0.745471	9.99618	3.94942e-08	1.25449e-06	9.03091
CHMP6	14.2597	11.6473	9.99512	3.95506e-08	1.25449e-06	9.02946
CSNK1D	45.4973	32.9991	9.99501	3.95565e-08	1.25449e-06	9.02931
RUVBL2	27.26	23.8457	9.994	3.96102e-08	1.25449e-06	9.02794
COQ5	14.5228	13.3797	9.98746	3.99607e-08	1.2636e-06	9.01902
FAM149B1	4.638	3.76265	9.98153	4.02814e-08	1.27174e-06	9.01093
PUF60	37.786	41.8455	9.9771	4.05226e-08	1.27408e-06	9.00488
LARP7	12.046	15.1461	9.97703	4.05263e-08	1.27408e-06	9.00479
DCP1B	4.13517	3.35659	9.97668	4.05456e-08	1.27408e-06	9.00431
WBP4	4.60017	3.96582	9.97298	4.07484e-08	1.27687e-06	8.99926
ZMYM3	4.15883	3.66676	9.97274	4.07613e-08	1.27687e-06	8.99894
CCDC104	18.7728	10.4661	9.9626	4.13231e-08	1.29169e-06	8.98508
FARP1	49.6748	24.4059	9.96188	4.1363e-08	1.29169e-06	8.9841
CWF19L1	3.90183	3.21994	9.95814	4.15726e-08	1.29435e-06	8.97898
HPS6	3.7715	3.07341	9.9575	4.16085e-08	1.29435e-06	8.97811
CKLF	38.5005	22.5706	9.95692	4.16411e-08	1.29435e-06	8.97731
KIAA1009	1.1015	0.655353	9.95128	4.19592e-08	1.29988e-06	8.96961
MGST3	210.172	188.715	9.95088	4.19822e-08	1.29988e-06	8.96905
WDR54	18.501	7.84247	9.94928	4.20727e-08	1.29988e-06	8.96687
UBE2Q1	12.5163	9.65947	9.9492	4.20774e-08	1.29988e-06	8.96676
SLC6A13	23.5498	8.55718	9.94754	4.21719e-08	1.3008e-06	8.96449
VPS11	13.7832	13.3476	9.94591	4.22649e-08	1.30167e-06	8.96226
FLYWCH2	22.1702	17.6827	9.94365	4.23941e-08	1.30246e-06	8.95917
PRR14	16.249	10.5562	9.9432	4.24201e-08	1.30246e-06	8.95854
IPO13	7.57667	7.52076	9.9389	4.26674e-08	1.30622e-06	8.95266
NAA60	21.4147	20.7765	9.93881	4.26726e-08	1.30622e-06	8.95254
RNF121	7.336	9.46971	9.93748	4.27492e-08	1.30658e-06	8.95072
MRFAP1L1	15.444	19.6636	9.93427	4.29356e-08	1.31028e-06	8.94631
DCTN2	72.24	66.5195	9.93155	4.30933e-08	1.31311e-06	8.9426
IFT43	28.1612	22.9529	9.92982	4.31946e-08	1.31374e-06	8.94022
BICC1	17.1645	6.58453	9.92896	4.32446e-08	1.31374e-06	8.93905
TMEM18	12.1683	10.1221	9.92585	4.34272e-08	1.31729e-06	8.93479
TCTN1	38.5872	17.5126	9.92238	4.36318e-08	1.32151e-06	8.93002
STK32C	5.75633	3.47476	9.92106	4.37097e-08	1.32187e-06	8.92822
ABCB1	16.4118	6.04441	9.9193	4.38138e-08	1.32303e-06	8.92581
SSNA1	46.9832	36.4809	9.91553	4.4038e-08	1.32781e-06	8.92064
CST3	790.703	545.998	9.90994	4.43733e-08	1.33591e-06	8.91296
GSDMD	34.9642	27.5435	9.90553	4.46388e-08	1.33659e-06	8.90692
SYMPK	15.1112	13.6976	9.90535	4.46497e-08	1.33659e-06	8.90667
OCEL1	16.7337	13.9026	9.90533	4.4651e-08	1.33659e-06	8.90664
FN3K	27.5605	28.6977	9.90516	4.46617e-08	1.33659e-06	8.9064
CDC5L	3.27867	2.95947	9.90395	4.47347e-08	1.33679e-06	8.90474
GPX4	407.834	371.828	9.90087	4.49219e-08	1.34039e-06	8.90051
SERBP1	53.7628	41.7731	9.89747	4.51298e-08	1.3446e-06	8.89584
AUP1	47.1498	34.1518	9.89581	4.52312e-08	1.34563e-06	8.89356
RAB2B	3.35583	3.45424	9.89121	4.55146e-08	1.35206e-06	8.88724
CCDC88B	3.59117	2.27612	9.89003	4.55872e-08	1.35222e-06	8.88562
NAGPA	6.76317	4.53424	9.88756	4.57403e-08	1.35476e-06	8.88223
KIFAP3	6.61867	5.42476	9.88421	4.59488e-08	1.35893e-06	8.87762
C1orf85	32.0038	19.7442	9.88177	4.61013e-08	1.36144e-06	8.87426
SNRPD3	43.5642	52.9288	9.88031	4.61928e-08	1.36215e-06	8.87225
NBPF9	3.09833	1.60382	9.87707	4.63965e-08	1.36615e-06	8.8678
TTLL4	1.9125	1.12824	9.87522	4.65133e-08	1.36759e-06	8.86525
ENO2	15.9738	7.89959	9.8738	4.66035e-08	1.36824e-06	8.86329
CTBP1	55.691	60.1191	9.87224	4.67021e-08	1.36913e-06	8.86115
SHARPIN	25.3953	25.9728	9.86861	4.69328e-08	1.37387e-06	8.85616
YTHDF2	8.05583	7.73459	9.86629	4.70816e-08	1.37387e-06	8.85295
MTMR14	15.2863	11.9899	9.8656	4.71254e-08	1.37387e-06	8.85201
ADRM1	42.4628	39.5085	9.86382	4.72396e-08	1.37387e-06	8.84955
TSR1	6.05017	4.39671	9.86194	4.73608e-08	1.37387e-06	8.84696
TMEM41A	6.59017	5.02476	9.86169	4.73766e-08	1.37387e-06	8.84662
DAP3	28.934	22.7078	9.86167	4.73778e-08	1.37387e-06	8.8466
TBL3	12.9722	13.6556	9.86117	4.74103e-08	1.37387e-06	8.8459
MEX3A	0.531667	0.253235	9.85965	4.75083e-08	1.37473e-06	8.84381
GPN2	5.79517	5.09135	9.85832	4.75943e-08	1.37524e-06	8.84198
CCDC24	5.06467	3.77194	9.85436	4.78518e-08	1.38048e-06	8.83651
TTC30B	0.887	0.496706	9.85275	4.79562e-08	1.38048e-06	8.8343
APH1A	47.8832	39.9938	9.85237	4.79815e-08	1.38048e-06	8.83377
TXN	107.81	84.2744	9.85059	4.80974e-08	1.38184e-06	8.83132
NAA10	22.47	21.5526	9.84572	4.84175e-08	1.3873e-06	8.8246
ACTB	1194.68	1182.28	9.8456	4.84254e-08	1.3873e-06	8.82444
MRPL28	61.7582	57.7364	9.84441	4.85038e-08	1.38757e-06	8.8228
TMEM138	5.40667	5.641	9.84174	4.86808e-08	1.39048e-06	8.81911
DENND1C	6.71583	4.59494	9.84079	4.87438e-08	1.39048e-06	8.8178
PML	13.5428	13.8486	9.83849	4.88967e-08	1.39139e-06	8.81463
OGG1	11.5275	7.48688	9.83823	4.89142e-08	1.39139e-06	8.81426
HNRNPA2B1	164.832	163.95	9.83275	4.92808e-08	1.39984e-06	8.8067
OMA1	6.1985	5.01729	9.83041	4.94381e-08	1.40233e-06	8.80347
PFAS	5.43583	3.98265	9.82519	4.97908e-08	1.41034e-06	8.79626
UBAP2L	25.4013	23.6748	9.82415	4.98621e-08	1.41038e-06	8.79481
SPATS2L	75.8892	32.6713	9.81553	5.04518e-08	1.42437e-06	8.7829
EDF1	346.456	308.874	9.81485	5.04984e-08	1.42437e-06	8.78197
GGTLC2	2.66567	0.946059	9.80797	5.0975e-08	1.43477e-06	8.77245
LRRC49	2.18833	1.451	9.80744	5.10118e-08	1.43477e-06	8.77172
POLR3A	1.72067	1.45518	9.80645	5.10811e-08	1.43477e-06	8.77034
SHOC2	4.107	3.67024	9.80018	5.15203e-08	1.44423e-06	8.76167
FBXO18	9.4895	9.83176	9.79959	5.15618e-08	1.44423e-06	8.76085
MTA2	12.4748	14.2408	9.79294	5.20327e-08	1.45539e-06	8.75164
COASY	30.2767	21.1025	9.78663	5.24836e-08	1.4641e-06	8.74289
CAD	5.643	3.18465	9.78654	5.24896e-08	1.4641e-06	8.74277
ADO	2.95117	2.31688	9.78307	5.27398e-08	1.46904e-06	8.73796
FANCF	2.66817	2.529	9.77718	5.31662e-08	1.47834e-06	8.72979
STK19	5.635	3.909	9.77644	5.32205e-08	1.47834e-06	8.72876
RABL2B	7.24583	5.14582	9.77518	5.33125e-08	1.47883e-06	8.72701
TXNDC12	15.413	8.89918	9.77405	5.33946e-08	1.47883e-06	8.72545
NBPF15	4.10133	2.099	9.77318	5.34586e-08	1.47883e-06	8.72424
SFT2D3	3.31	2.16394	9.77138	5.35903e-08	1.47954e-06	8.72174
MAN1B1	21.3318	18.1126	9.77082	5.36315e-08	1.47954e-06	8.72096
SSR2	83.1863	62.0512	9.7698	5.37065e-08	1.47958e-06	8.71955
UBE2O	3.03133	2.82747	9.76428	5.41136e-08	1.48827e-06	8.71189
PVRL2	43.7357	40.7728	9.76282	5.42223e-08	1.48827e-06	8.70986
CFDP1	46.3545	32.3838	9.76253	5.4244e-08	1.48827e-06	8.70945
IKBKE	2.29633	1.18853	9.76025	5.44138e-08	1.49089e-06	8.70629
PLEKHA4	21.8125	9.99847	9.75542	5.47747e-08	1.49874e-06	8.69959
RNF220	23.3708	19.4966	9.75302	5.49556e-08	1.50165e-06	8.69624
CC2D1B	9.37183	7.16359	9.74818	5.53217e-08	1.50645e-06	8.68951
PPP1R7	31.6192	25.3046	9.74799	5.53362e-08	1.50645e-06	8.68925
MRPL38	27.472	20.4034	9.74772	5.53561e-08	1.50645e-06	8.68888
LZTR1	8.39017	6.51594	9.7456	5.55179e-08	1.50881e-06	8.68592
RNF167	50.0125	36.2368	9.73952	5.59826e-08	1.51869e-06	8.67747
POLR3GL	16.6273	11.5572	9.73887	5.60325e-08	1.51869e-06	8.67657
AP2M1	116.096	93.62	9.73472	5.6353e-08	1.52532e-06	8.67079
TEX30	7.77767	3.71482	9.73322	5.64692e-08	1.5263e-06	8.6687
NME7	6.42983	3.84671	9.73229	5.6541e-08	1.5263e-06	8.66741
ZNF517	2.80733	2.58618	9.72776	5.68946e-08	1.53273e-06	8.66109
ZBTB18	5.5375	3.27276	9.72664	5.69818e-08	1.53273e-06	8.65954
TMEM102	5.84167	3.20976	9.726	5.70316e-08	1.53273e-06	8.65866
SUDS3	5.59567	4.72335	9.72484	5.71225e-08	1.53273e-06	8.65704
EPS8L2	62.8732	41.3929	9.7239	5.71967e-08	1.53273e-06	8.65573
RNASEH2B	5.997	4.91694	9.7234	5.72363e-08	1.53273e-06	8.65502
TMEM219	112.276	92.7707	9.71924	5.7564e-08	1.53891e-06	8.64923
MRPS9	13.89	11.8959	9.71827	5.76407e-08	1.53891e-06	8.64788
TOMM6	99.1788	88.1518	9.71757	5.76967e-08	1.53891e-06	8.6469
MRPL9	17.9635	13.0392	9.71114	5.82092e-08	1.55052e-06	8.63794
CROCC	2.3675	2.001	9.71012	5.8291e-08	1.55065e-06	8.63651
PYGO2	7.403	6.20365	9.70777	5.84794e-08	1.55299e-06	8.63324
NUBP1	25.4025	28.0542	9.7067	5.8566e-08	1.55299e-06	8.63174
GALK1	22.7535	13.8418	9.70523	5.86839e-08	1.55299e-06	8.6297
GON4L	3.01633	2.03629	9.70519	5.86879e-08	1.55299e-06	8.62963
COPS6	73.2265	54.8574	9.7027	5.88891e-08	1.55627e-06	8.62616
PRMT7	12.396	11.9061	9.70011	5.90995e-08	1.55978e-06	8.62255
SLC24A1	3.2485	3.16547	9.69011	5.99187e-08	1.57932e-06	8.60859
MRP63	14.059	10.2256	9.68878	6.00285e-08	1.58015e-06	8.60673
RABL2A	4.80233	2.75753	9.68542	6.0307e-08	1.5854e-06	8.60204
KIAA1919	2.465	1.15553	9.68113	6.06653e-08	1.59274e-06	8.59603
TAOK2	12.1095	12.4096	9.67804	6.09243e-08	1.59746e-06	8.59171
NCS1	4.72883	1.88712	9.67574	6.11176e-08	1.60044e-06	8.5885
DIS3L2	10.3167	7.58788	9.67099	6.15198e-08	1.60849e-06	8.58185
SUFU	3.93233	2.35824	9.67022	6.15849e-08	1.60849e-06	8.58078
TCF25	54.3915	48.1317	9.66783	6.17884e-08	1.61171e-06	8.57743
GEMIN8	7.81117	6.39188	9.66472	6.20539e-08	1.61654e-06	8.57308
SNAPIN	21.9857	14.956	9.66263	6.22334e-08	1.61706e-06	8.57015
KDELR2	33.9665	29.7792	9.66261	6.22348e-08	1.61706e-06	8.57013
SNAP29	6.98733	7.22918	9.66136	6.23422e-08	1.61776e-06	8.56838
WRAP73	6.04817	4.57253	9.65926	6.25233e-08	1.62037e-06	8.56544
C2orf76	6.63267	5.45012	9.65653	6.27593e-08	1.62439e-06	8.56162
CNDP2	332.328	176.734	9.64915	6.34027e-08	1.63894e-06	8.55127
TAX1BP3	68.3467	38.6166	9.64031	6.41827e-08	1.65697e-06	8.53887
FLII	44.3073	27.6088	9.63826	6.43648e-08	1.65954e-06	8.536
PCIF1	17.0843	13.0341	9.63579	6.45849e-08	1.66166e-06	8.53254
GPR108	26.3213	21.2373	9.63487	6.46674e-08	1.66166e-06	8.53124
RPS7	501.488	367.154	9.63456	6.46949e-08	1.66166e-06	8.53081
ARID4A	2.372	2.29082	9.63058	6.50524e-08	1.66871e-06	8.52522
DNAJC11	9.27233	8.71224	9.62542	6.5519e-08	1.67699e-06	8.51797
CLCN7	22.0892	22.7828	9.62516	6.55421e-08	1.67699e-06	8.51762
LNP1	4.0175	1.74053	9.62422	6.56279e-08	1.67706e-06	8.51629
NIT2	26.7342	12.9594	9.62272	6.57639e-08	1.6784e-06	8.51419
RBM10	10.208	12.4268	9.61867	6.61338e-08	1.68477e-06	8.5085
STAC3	2.02517	1.33782	9.61816	6.6181e-08	1.68477e-06	8.50778
MED24	16.063	11.3209	9.61482	6.64877e-08	1.69044e-06	8.50309
WDR73	5.40783	4.21082	9.60982	6.69501e-08	1.70004e-06	8.49606
RAB13	84.9647	71.9165	9.60861	6.70627e-08	1.70075e-06	8.49435
FAT1	33.9213	14.8005	9.60539	6.73622e-08	1.7062e-06	8.48983
RIOK1	2.44317	1.984	9.60345	6.75444e-08	1.70704e-06	8.48709
GINM1	19.3123	14.7639	9.60322	6.75651e-08	1.70704e-06	8.48678
MGRN1	23.4785	21.6092	9.60175	6.77035e-08	1.70839e-06	8.48471
CSRNP2	3.96233	4.33988	9.59436	6.84007e-08	1.72078e-06	8.47431
F11R	20.2282	13.5744	9.59402	6.84336e-08	1.72078e-06	8.47383
C8orf58	2.88383	2.41982	9.59302	6.85288e-08	1.72078e-06	8.47242
DLGAP4	15.1755	14.5241	9.59257	6.85714e-08	1.72078e-06	8.47178
TAZ	7.43183	6.40947	9.59203	6.86224e-08	1.72078e-06	8.47103
SART3	7.86383	7.44641	9.58892	6.89201e-08	1.72609e-06	8.46664
CHTOP	17.356	14.1441	9.58672	6.91308e-08	1.72891e-06	8.46354
ENKD1	25.571	13.1931	9.58587	6.92125e-08	1.72891e-06	8.46234
CDC37	66.7233	68.6429	9.58506	6.92904e-08	1.72891e-06	8.4612
M6PR	42.9313	43.1656	9.58378	6.9413e-08	1.72982e-06	8.45941
HDHD3	8.81017	7.35782	9.58157	6.96263e-08	1.73299e-06	8.4563
CMC4	11.9217	9.02088	9.58044	6.97363e-08	1.73358e-06	8.4547
BCS1L	15.1203	11.3777	9.57637	7.01316e-08	1.74125e-06	8.44896
PSMC3IP	4.9125	3.10794	9.5749	7.02754e-08	1.74267e-06	8.44688
ADD1	41.4542	38.6027	9.57266	7.04937e-08	1.74594e-06	8.44374
CCDC102A	6.72333	3.66259	9.56867	7.08863e-08	1.75254e-06	8.4381
HDGF	70.9835	38.9792	9.56768	7.09839e-08	1.75254e-06	8.43671
PPP1R16A	43.2887	27.2814	9.5673	7.10219e-08	1.75254e-06	8.43616
FANCL	3.034	2.23265	9.56598	7.11519e-08	1.7536e-06	8.43431
NFATC2IP	7.30183	5.65959	9.5636	7.1388e-08	1.75726e-06	8.43095
BCL7C	28.9373	23.935	9.56072	7.16746e-08	1.76216e-06	8.42688
RNPEP	17.94	11.9785	9.55862	7.1884e-08	1.76515e-06	8.42392
DYRK4	8.36783	6.78035	9.55165	7.25848e-08	1.78019e-06	8.41408
C11orf24	5.7175	5.95935	9.54981	7.27716e-08	1.78259e-06	8.41147
ERI3	25.7843	19.9592	9.54487	7.32735e-08	1.7889e-06	8.4045
THOC5	5.81083	5.27659	9.54473	7.3288e-08	1.7889e-06	8.40429
SUGT1	13.3008	10.8934	9.5439	7.33726e-08	1.7889e-06	8.40312
ALG6	1.8445	1.26818	9.54378	7.33848e-08	1.7889e-06	8.40296
DDX39B	61.0375	53.4445	9.54131	7.3638e-08	1.7929e-06	8.39946
SH3RF2	1.3675	0.801529	9.53705	7.40768e-08	1.80067e-06	8.39343
TNFRSF19	5.86517	2.42765	9.53647	7.41364e-08	1.80067e-06	8.39262
DPY30	43.3185	33.4301	9.53396	7.43961e-08	1.8048e-06	8.38907
STRA13	31.4863	22.7304	9.51972	7.58887e-08	1.83797e-06	8.36891
IFT20	20.8067	13.4477	9.51918	7.59462e-08	1.83797e-06	8.36814
SHMT1	81.5168	31.0135	9.51391	7.65072e-08	1.84846e-06	8.36067
WDR93	0.586	0.222176	9.51338	7.65633e-08	1.84846e-06	8.35993
WDR46	8.79267	6.12424	9.51162	7.6752e-08	1.85079e-06	8.35743
AP1M1	14.989	12.6988	9.51064	7.68567e-08	1.8511e-06	8.35605
COX16	13.0857	16.2341	9.50655	7.72972e-08	1.85851e-06	8.35025
PIP4K2B	8.10733	4.87482	9.50512	7.74518e-08	1.85851e-06	8.34822
DHX58	6.13533	4.50529	9.50424	7.75479e-08	1.85851e-06	8.34696
SF3A3	10.3125	8.904	9.50362	7.76147e-08	1.85851e-06	8.34609
EIF3J	15.7588	12.0851	9.50351	7.76266e-08	1.85851e-06	8.34593
RAB21	8.37083	8.92165	9.49979	7.80312e-08	1.86507e-06	8.34066
NENF	45.2095	30.9883	9.49929	7.80861e-08	1.86507e-06	8.33994
SRSF4	14.7462	10.5837	9.49763	7.82676e-08	1.86719e-06	8.33759
MMP7	484.334	200.102	9.49602	7.8444e-08	1.86813e-06	8.3353
GSS	53.3993	29.3819	9.49518	7.85358e-08	1.86813e-06	8.33411
PPIL1	6.83433	4.10012	9.49472	7.85859e-08	1.86813e-06	8.33347
RPL23	1078.48	850.969	9.49361	7.87087e-08	1.86884e-06	8.33188
GSTM4	15.1947	11.1822	9.49221	7.88627e-08	1.87029e-06	8.3299
CCDC148	1.92233	0.846235	9.47682	8.05794e-08	1.90875e-06	8.30804
XPO5	4.60367	2.57618	9.47555	8.07231e-08	1.90991e-06	8.30623
ZBTB48	5.20167	3.68176	9.4726	8.10571e-08	1.91518e-06	8.30204
LYSMD1	2.53133	1.50112	9.4719	8.11364e-08	1.91518e-06	8.30105
WDR74	12.892	14.8072	9.46948	8.14128e-08	1.91787e-06	8.2976
POGZ	5.28583	4.02506	9.4689	8.1479e-08	1.91787e-06	8.29677
HMGN3	35.8907	22.7249	9.46839	8.15364e-08	1.91787e-06	8.29606
KANSL1L	6.64733	4.10541	9.46335	8.21154e-08	1.92923e-06	8.28887
EXOSC4	19.1008	19.4359	9.46172	8.23025e-08	1.93045e-06	8.28656
TRMT112	127.764	119.152	9.46123	8.23593e-08	1.93045e-06	8.28586
PRAM1	1.67283	0.857176	9.45832	8.26956e-08	1.93608e-06	8.28173
ULK2	4.11317	2.47347	9.45619	8.29433e-08	1.93959e-06	8.27869
PHPT1	119.165	104.354	9.454	8.31982e-08	1.93959e-06	8.27557
ZC3H10	2.08717	1.66971	9.45393	8.32064e-08	1.93959e-06	8.27548
BBS12	2.02133	1.30841	9.45372	8.32316e-08	1.93959e-06	8.27517
MVK	16.7267	12.3608	9.44972	8.36995e-08	1.94497e-06	8.26948
SLC19A1	2.7575	1.59271	9.44926	8.37538e-08	1.94497e-06	8.26882
SLAIN1	3.4135	2.27406	9.44903	8.3781e-08	1.94497e-06	8.26849
GLIPR2	5.96033	3.45553	9.44824	8.38734e-08	1.94497e-06	8.26737
ACP2	18.901	14.0303	9.44763	8.39456e-08	1.94497e-06	8.2665
FAM129B	40.8335	29.0751	9.44664	8.40623e-08	1.94543e-06	8.26509
DCTN1	24.4687	21.0788	9.44107	8.47221e-08	1.95844e-06	8.25715
CHMP2A	126.259	130.822	9.43527	8.54155e-08	1.9705e-06	8.24887
RPS6KA4	12.1087	10.6558	9.43507	8.54394e-08	1.9705e-06	8.24859
ORAI2	15.7072	7.97994	9.42434	8.67372e-08	1.99585e-06	8.23328
MRPS15	40.9522	35.7588	9.42178	8.70497e-08	2.00075e-06	8.22963
TARS2	9.48283	7.87635	9.42056	8.71997e-08	2.00191e-06	8.22789
POLL	7.27983	6.79335	9.4193	8.73546e-08	2.00318e-06	8.22608
PIGM	1.68167	1.30859	9.41764	8.7558e-08	2.00556e-06	8.22372
ACSF3	12.9667	11.0606	9.41488	8.78989e-08	2.00929e-06	8.21978
PHIP	1.64883	1.11953	9.41471	8.79207e-08	2.00929e-06	8.21952
EIF4EBP1	21.5035	11.44	9.41098	8.83832e-08	2.01756e-06	8.2142
ZNF34	1.41167	1.21618	9.40832	8.8715e-08	2.02235e-06	8.21039
PDLIM7	20.9812	15.9266	9.40768	8.87941e-08	2.02235e-06	8.20949
FREM2	1.10717	0.480765	9.40485	8.91495e-08	2.02815e-06	8.20543
KBTBD11	7.94133	3.10218	9.40294	8.93892e-08	2.03131e-06	8.20271
TMEM54	65.9638	31.5916	9.3925	9.07135e-08	2.0552e-06	8.18777
USP31	1.10383	0.698765	9.39225	9.07457e-08	2.0552e-06	8.18741
MRPL2	24.4387	21.1485	9.39224	9.07472e-08	2.0552e-06	8.1874
GPANK1	7.71867	6.08441	9.38972	9.10694e-08	2.06018e-06	8.1838
CPSF6	7.46167	8.19235	9.38646	9.14893e-08	2.06735e-06	8.17913
MRPL14	16.2138	14.7317	9.38493	9.16874e-08	2.0695e-06	8.17693
C21orf59	20.764	13.6139	9.38385	9.1827e-08	2.07033e-06	8.17538
SETDB1	4.91	4.08859	9.38231	9.20265e-08	2.0725e-06	8.17318
LCMT1	22.8162	21.4145	9.38097	9.22007e-08	2.07401e-06	8.17126
SCYL1	34.5948	38.6924	9.37968	9.23689e-08	2.07401e-06	8.16941
SERPINH1	47.595	34.6571	9.37913	9.24399e-08	2.07401e-06	8.16863
CABP1	6.8655	2.63488	9.37863	9.25059e-08	2.07401e-06	8.1679
ZNF579	8.30667	5.69824	9.37354	9.31722e-08	2.0844e-06	8.16062
NBPF16	2.61983	1.30418	9.37351	9.31767e-08	2.0844e-06	8.16057
DHX57	2.6895	1.867	9.37001	9.3637e-08	2.09219e-06	8.15556
UNC93B1	22.9877	12.619	9.36876	9.38024e-08	2.09219e-06	8.15377
RBM43	2.31433	1.37953	9.3685	9.38371e-08	2.09219e-06	8.15339
STMN1	41.0372	26.8358	9.36349	9.45032e-08	2.10108e-06	8.14621
DYNLL1	152.92	137.177	9.36308	9.45591e-08	2.10108e-06	8.14561
ECH1	190.735	111.4	9.36301	9.45679e-08	2.10108e-06	8.14552
CNKSR3	14.961	6.73041	9.36206	9.46954e-08	2.10108e-06	8.14415
HDAC2	14.4247	11.3312	9.36159	9.4758e-08	2.10108e-06	8.14348
ATG9A	12.3722	9.80929	9.35878	9.51346e-08	2.10294e-06	8.13945
MYL12B	213.084	232.965	9.35863	9.51555e-08	2.10294e-06	8.13923
DNAJC14	9.9035	11.5642	9.3553	9.56037e-08	2.10984e-06	8.13445
GGPS1	5.67933	6.69929	9.35475	9.56777e-08	2.10984e-06	8.13367
LSM10	11.8042	10.4691	9.34938	9.64075e-08	2.12228e-06	8.12595
UBQLN4	7.58333	5.03518	9.34904	9.6453e-08	2.12228e-06	8.12547
CLPTM1	35.0297	37.5236	9.34701	9.6731e-08	2.12388e-06	8.12255
TTC31	4.54333	3.05459	9.34665	9.67796e-08	2.12388e-06	8.12204
DPH2	5.0435	4.04147	9.34562	9.69218e-08	2.12388e-06	8.12055
FLAD1	8.61383	7.12029	9.34542	9.69481e-08	2.12388e-06	8.12027
TPRKB	13.9973	11.4539	9.34408	9.71334e-08	2.12563e-06	8.11833
SH3BP5L	7.11933	4.65735	9.33721	9.80822e-08	2.14406e-06	8.10846
FLVCR1	0.8785	0.621059	9.33401	9.85265e-08	2.15143e-06	8.10387
CHURC1	15.2552	16.9054	9.3326	9.87232e-08	2.15339e-06	8.10184
BBS2	16.2175	13.7236	9.32717	9.9486e-08	2.16767e-06	8.09402
DGCR14	1.72033	2.02476	9.32608	9.96395e-08	2.16867e-06	8.09246
LMF1	9.959	10.8855	9.32437	9.9882e-08	2.1716e-06	8.08999
RNF5	57.587	35.2948	9.32293	1.00086e-07	2.17368e-06	8.08792
CHMP4B	70.8065	59.9188	9.32203	1.00213e-07	2.1741e-06	8.08663
SIRT6	8.79833	8.83094	9.31324	1.01469e-07	2.19897e-06	8.07398
GIT1	12.0495	8.94376	9.3106	1.0185e-07	2.20485e-06	8.07017
ZSWIM4	3.713	2.48359	9.30952	1.02007e-07	2.20587e-06	8.06861
ARID1A	5.3655	5.16124	9.30673	1.0241e-07	2.21087e-06	8.0646
LAMTOR5	171.245	119.26	9.30637	1.02464e-07	2.21087e-06	8.06407
HNRNPU	50.9623	42.9769	9.30565	1.02568e-07	2.21087e-06	8.06304
AMPD2	6.27483	3.54006	9.30324	1.0292e-07	2.21252e-06	8.05955
UBAC2	36.928	22.7339	9.30309	1.02942e-07	2.21252e-06	8.05934
PSMC3	51.2548	61.6125	9.30286	1.02974e-07	2.21252e-06	8.05902
SDSL	30.863	23.1702	9.30059	1.03307e-07	2.21729e-06	8.05574
TRAP1	51.0338	38.3188	9.29965	1.03445e-07	2.21761e-06	8.05438
LEPREL4	9.7825	4.98288	9.29899	1.03542e-07	2.21761e-06	8.05343
FAM195B	58.518	37.993	9.29769	1.03734e-07	2.21935e-06	8.05156
SLC25A37	6.507	3.76388	9.28832	1.05123e-07	2.24668e-06	8.03804
PLCG1	9.49833	7.20094	9.28739	1.05262e-07	2.24727e-06	8.03669
SNW1	12.6122	14.166	9.28191	1.06084e-07	2.26242e-06	8.02879
GTF3A	53.5838	36.0561	9.2794	1.06464e-07	2.26681e-06	8.02516
ZNF823	1.4495	1.15135	9.27899	1.06526e-07	2.26681e-06	8.02457
RHBDD3	4.66333	6.615	9.27832	1.06628e-07	2.26681e-06	8.0236
MUTYH	3.14183	2.51882	9.2752	1.07102e-07	2.27448e-06	8.01909
SF3A2	19.4183	18.156	9.27406	1.07276e-07	2.27577e-06	8.01744
UBE2Z	21.8885	16.8098	9.27244	1.07524e-07	2.27642e-06	8.0151
AGBL5	17.708	10.5274	9.27212	1.07572e-07	2.27642e-06	8.01464
DHX8	9.83917	7.01806	9.27164	1.07646e-07	2.27642e-06	8.01394
PTPN6	20.9185	14.4715	9.26961	1.07957e-07	2.28058e-06	8.01102
LRRC47	11.0908	10.132	9.26795	1.08212e-07	2.28359e-06	8.00861
RALY	88.2587	91.8371	9.26178	1.09166e-07	2.29946e-06	7.99969
LASP1	42.9608	24.8329	9.26161	1.09193e-07	2.29946e-06	7.99945
CTCF	7.67733	7.849	9.25656	1.09981e-07	2.31256e-06	7.99214
TPM3	71.1837	50.5504	9.25522	1.10191e-07	2.31256e-06	7.9902
APOPT1	20.0352	23.5724	9.25487	1.10246e-07	2.31256e-06	7.98969
TTLL12	8.33183	5.76588	9.25469	1.10275e-07	2.31256e-06	7.98943
RARS2	7.12667	5.62018	9.25245	1.10627e-07	2.31752e-06	7.98619
FUK	11.3348	7.36006	9.25166	1.10752e-07	2.31773e-06	7.98504
PAOX	3.60433	2.56476	9.25082	1.10885e-07	2.3181e-06	7.98382
ADSL	13.6365	11.7629	9.24846	1.11258e-07	2.32348e-06	7.98041
NRD1	11.5783	11.6922	9.24718	1.11461e-07	2.32531e-06	7.97856
ZNF669	1.94733	1.48712	9.24579	1.11682e-07	2.3275e-06	7.97654
HCFC1	7.91433	7.89876	9.24348	1.1205e-07	2.33275e-06	7.9732
CLVS1	1.24417	0.918176	9.24158	1.12354e-07	2.33666e-06	7.97045
CSF3R	4.063	2.07312	9.23932	1.12717e-07	2.33871e-06	7.96717
ICT1	24.46	17.2679	9.2391	1.12753e-07	2.33871e-06	7.96685
IPO9	2.96283	2.33006	9.23879	1.12803e-07	2.33871e-06	7.9664
ZFYVE19	8.95717	8.443	9.23776	1.12969e-07	2.33871e-06	7.9649
C11orf31	86.1465	95.3571	9.23711	1.13073e-07	2.33871e-06	7.96396
COA3	111.905	98.6998	9.2351	1.13398e-07	2.33871e-06	7.96105
PRPF38B	5.36767	4.75541	9.23496	1.1342e-07	2.33871e-06	7.96086
YIPF3	41.4198	34.2249	9.23492	1.13427e-07	2.33871e-06	7.96079
POMGNT1	20.2155	17.8294	9.23447	1.13499e-07	2.33871e-06	7.96015
TAF12	6.35317	4.66241	9.23322	1.13702e-07	2.3405e-06	7.95833
CCT3	62.5192	41.451	9.22492	1.15058e-07	2.36598e-06	7.94628
RFWD2	8.09417	6.18053	9.21635	1.16475e-07	2.38631e-06	7.93385
DSTYK	1.94333	1.71459	9.21607	1.16522e-07	2.38631e-06	7.93344
BANF1	72.5425	82.5042	9.21555	1.16607e-07	2.38631e-06	7.93269
RPL19	1376.94	954.944	9.21536	1.1664e-07	2.38631e-06	7.93241
ZSWIM5	0.970667	0.541059	9.21216	1.17173e-07	2.39479e-06	7.92777
PSMB8	80.6675	70.2549	9.20792	1.17886e-07	2.40691e-06	7.92161
LSR	37.7863	35.3912	9.2071	1.18025e-07	2.4073e-06	7.92041
CCDC42B	2.328	1.89476	9.20378	1.18586e-07	2.41425e-06	7.91559
ARMC9	4.4045	2.47324	9.20366	1.18606e-07	2.41425e-06	7.91542
TYMP	73.8015	36.9959	9.20001	1.19228e-07	2.42445e-06	7.91011
BAZ2A	9.98433	9.62606	9.19169	1.20655e-07	2.44696e-06	7.89801
TMEM14C	58.4288	44.9889	9.19075	1.20817e-07	2.44696e-06	7.89664
NDUFA2	99.2023	111.481	9.19062	1.20839e-07	2.44696e-06	7.89646
SEPT7	31.3185	25.7508	9.19016	1.2092e-07	2.44696e-06	7.89578
PKIG	169.554	102.908	9.19003	1.20943e-07	2.44696e-06	7.89559
MGAT4B	98.2593	83.5061	9.18682	1.215e-07	2.45304e-06	7.89092
ORC3	4.23717	3.58165	9.18639	1.21574e-07	2.45304e-06	7.8903
ZDHHC7	14.4253	17.1574	9.18619	1.21609e-07	2.45304e-06	7.89
TRAF2	7.68233	6.14965	9.18246	1.22261e-07	2.46039e-06	7.88457
MZT2B	200.041	122.861	9.18177	1.22381e-07	2.46039e-06	7.88357
CAPZB	72.041	66.6126	9.18127	1.22469e-07	2.46039e-06	7.88284
EIF3B	37.6192	32.6337	9.18115	1.22491e-07	2.46039e-06	7.88266
PDXP	4.22967	3.11694	9.18061	1.22585e-07	2.46039e-06	7.88188
KIFC3	26.7155	15.2016	9.1753	1.23521e-07	2.47669e-06	7.87415
RFNG	17.7017	11.0286	9.17251	1.24016e-07	2.48188e-06	7.87009
SMARCB1	36.399	39.7731	9.17245	1.24026e-07	2.48188e-06	7.87
ZC3H3	5.6885	5.76871	9.17096	1.24292e-07	2.48242e-06	7.86782
CCDC11	1.171	0.530412	9.17091	1.243e-07	2.48242e-06	7.86776
FAM96B	90.5307	86.4082	9.16936	1.24577e-07	2.48448e-06	7.8655
SCAMP3	24.9527	19.4265	9.16895	1.2465e-07	2.48448e-06	7.8649
MRPL18	33.7643	24.2323	9.16635	1.25116e-07	2.48923e-06	7.86111
TNFSF9	5.36817	2.01306	9.16624	1.25136e-07	2.48923e-06	7.86095
PMF1	31.8043	29.7594	9.16535	1.25297e-07	2.48996e-06	7.85964
ABHD4	8.73517	9.30324	9.15573	1.27037e-07	2.52206e-06	7.84562
PSMC4	36.6922	35.4668	9.15416	1.27325e-07	2.52528e-06	7.84332
PSMB6	121.616	90.4341	9.15238	1.2765e-07	2.52923e-06	7.84073
MRPL20	60.1313	62.8452	9.14972	1.28138e-07	2.53641e-06	7.83684
DBNDD1	18.276	10.9149	9.14667	1.28701e-07	2.54503e-06	7.8324
SARNP	29.5493	30.5511	9.14481	1.29045e-07	2.54714e-06	7.82968
FLYWCH1	15.3282	11.732	9.14473	1.2906e-07	2.54714e-06	7.82956
USP18	2.301	1.40288	9.14034	1.29876e-07	2.56073e-06	7.82315
TRIM13	4.19183	3.34312	9.13764	1.30383e-07	2.56513e-06	7.8192
PIN4	14.2098	14.7868	9.1367	1.30558e-07	2.56513e-06	7.81783
ERP29	60.6282	56.3721	9.13665	1.30568e-07	2.56513e-06	7.81775
NRIP1	3.60167	2.30659	9.13636	1.30622e-07	2.56513e-06	7.81733
HPS1	14.5518	9.61171	9.13553	1.30779e-07	2.56513e-06	7.81611
DDO	2.9175	1.77259	9.13477	1.30921e-07	2.56513e-06	7.815
PARD3	11.7752	7.10459	9.13439	1.30992e-07	2.56513e-06	7.81445
CLUAP1	11.2945	6.93594	9.13239	1.31369e-07	2.56525e-06	7.81153
C19orf54	3.1455	3.024	9.13218	1.3141e-07	2.56525e-06	7.81122
ELOVL1	29.2508	22.9916	9.13194	1.31455e-07	2.56525e-06	7.81087
C10orf11	11.3218	9.00406	9.13165	1.31509e-07	2.56525e-06	7.81045
HARS	18.919	19.8065	9.12376	1.3301e-07	2.59202e-06	7.79891
CDC123	14.9335	13.2346	9.12232	1.33287e-07	2.59254e-06	7.7968
WDR60	8.642	5.62235	9.12215	1.33318e-07	2.59254e-06	7.79656
TTF1	2.4265	2.08729	9.12161	1.33424e-07	2.59254e-06	7.79576
BRF1	8.28767	10.9392	9.11761	1.34192e-07	2.60457e-06	7.78992
SNRNP35	9.361	10.4559	9.11575	1.34554e-07	2.60457e-06	7.78718
BORA	0.735167	0.534059	9.11511	1.34676e-07	2.60457e-06	7.78626
SNX8	5.3995	5.42359	9.11487	1.34723e-07	2.60457e-06	7.7859
HINT2	46.9348	48.7768	9.11481	1.34735e-07	2.60457e-06	7.78581
UROS	16.9913	13.8831	9.11412	1.34868e-07	2.60457e-06	7.78481
ABHD16A	13.9735	9.68171	9.11371	1.34949e-07	2.60457e-06	7.7842
ZNF319	2.53817	2.08935	9.11146	1.35387e-07	2.61052e-06	7.7809
HEATR2	11.7465	6.90847	9.11058	1.35558e-07	2.61131e-06	7.77962
C9orf9	2.70133	1.83724	9.10642	1.36374e-07	2.62333e-06	7.77352
SIAH1	5.61917	6.86024	9.10607	1.36443e-07	2.62333e-06	7.773
NPHP4	1.79533	0.819647	9.10403	1.36843e-07	2.62587e-06	7.77002
CBX6	13.8303	9.39488	9.10369	1.36912e-07	2.62587e-06	7.76952
TDRD3	4.20883	3.27329	9.10328	1.36992e-07	2.62587e-06	7.76893
ARHGEF2	13.1087	8.13641	9.10275	1.37097e-07	2.62587e-06	7.76814
CTDNEP1	44.5987	33.6038	9.10127	1.37389e-07	2.62717e-06	7.76598
GPATCH1	1.97617	1.91741	9.10011	1.3762e-07	2.62717e-06	7.76427
ARHGAP17	8.83417	9.38865	9.10007	1.37627e-07	2.62717e-06	7.76422
GNPTG	91.7427	78.3307	9.09945	1.37751e-07	2.62717e-06	7.7633
DARS	21.2358	16.3274	9.09869	1.37902e-07	2.62717e-06	7.76219
CCDC86	6.27383	6.96229	9.09845	1.37949e-07	2.62717e-06	7.76184
LEMD2	12.0182	9.82253	9.09768	1.38103e-07	2.62761e-06	7.76071
PSMB7	88.9478	76.3638	9.09563	1.38511e-07	2.63241e-06	7.75771
LRRK2	22.0377	8.12335	9.0944	1.38758e-07	2.63241e-06	7.7559
OSBPL9	21.0517	19.0854	9.09391	1.38856e-07	2.63241e-06	7.75518
IFT81	3.9585	2.37853	9.09379	1.38878e-07	2.63241e-06	7.75502
RPL5	468.293	416.819	9.08739	1.40167e-07	2.65242e-06	7.74563
TPT1	2557.17	1844.05	9.086	1.40449e-07	2.65242e-06	7.74358
CDK5	8.90033	6.11971	9.08576	1.40498e-07	2.65242e-06	7.74323
RBM34	10.1708	7.54894	9.08558	1.40535e-07	2.65242e-06	7.74296
CCDC122	0.784333	0.477235	9.08529	1.40594e-07	2.65242e-06	7.74253
LPGAT1	5.1295	2.88171	9.0805	1.41569e-07	2.66832e-06	7.73551
TVP23A	0.591833	0.586529	9.07724	1.42238e-07	2.67657e-06	7.73071
SLC37A4	28.2928	17.6285	9.07681	1.42325e-07	2.67657e-06	7.73009
CCDC43	5.56083	4.40588	9.07642	1.42406e-07	2.67657e-06	7.72951
PABPC4	29.9853	25.681	9.07457	1.42786e-07	2.68121e-06	7.7268
DKC1	7.47983	7.64247	9.07154	1.43413e-07	2.69047e-06	7.72234
RIN3	5.45917	3.39488	9.07082	1.43562e-07	2.69075e-06	7.72129
FLOT2	61.8295	34.6961	9.06492	1.44792e-07	2.71127e-06	7.71262
POLR2I	25.3338	22.8459	9.06176	1.45454e-07	2.72114e-06	7.70798
ARHGDIA	134.483	114.804	9.06037	1.45746e-07	2.72295e-06	7.70594
TIMM9	9.84517	10.2751	9.05937	1.45957e-07	2.72295e-06	7.70446
ZNF644	2.9955	2.75153	9.05854	1.46133e-07	2.72371e-06	7.70324
PTPN18	10.7887	6.62829	9.05627	1.46614e-07	2.73015e-06	7.6999
SLC8B1	8.56383	7.13947	9.05513	1.46855e-07	2.7321e-06	7.69823
SARS	31.8873	30.7461	9.05412	1.47071e-07	2.73359e-06	7.69673
ATF7	7.18883	6.63035	9.05325	1.47256e-07	2.73449e-06	7.69546
GNB1	67.947	54.6423	9.05109	1.47717e-07	2.74013e-06	7.69228
ARMCX6	5.2135	6.42824	9.05055	1.47832e-07	2.74013e-06	7.69149
TCTN2	10.2385	5.50694	9.04854	1.48262e-07	2.74558e-06	7.68853
SART1	13.5683	16.2806	9.04246	1.49574e-07	2.76421e-06	7.67957
TTF2	1.186	0.902588	9.04229	1.4961e-07	2.76421e-06	7.67933
MRPS2	18.4548	18.5635	9.04197	1.49681e-07	2.76421e-06	7.67884
TMEM19	11.0558	8.47994	9.04012	1.50081e-07	2.76906e-06	7.67613
TBX6	1.8585	1.224	9.03792	1.5056e-07	2.77505e-06	7.67289
FAAH	11.3045	7.33829	9.03737	1.50681e-07	2.77505e-06	7.67207
IFI35	18.868	13.2556	9.0364	1.50893e-07	2.77641e-06	7.67064
ZNF384	11.2737	10.4055	9.03338	1.51554e-07	2.78603e-06	7.66619
HGS	26.2472	19.5055	9.02688	1.5299e-07	2.80984e-06	7.65661
MED13L	5.639	5.93271	9.0256	1.53272e-07	2.81092e-06	7.65473
ZNF446	3.2445	2.74606	9.02535	1.53328e-07	2.81092e-06	7.65436
CASC1	0.955167	0.434412	9.02444	1.53532e-07	2.81202e-06	7.65301
MRI1	17.7375	10.7684	9.02383	1.53668e-07	2.81202e-06	7.65211
NUP62	7.79417	6.27212	9.02291	1.53871e-07	2.81319e-06	7.65076
ASUN	4.91083	4.90041	9.01749	1.55087e-07	2.83284e-06	7.64276
NR2C2AP	6.80183	5.84318	9.01642	1.55327e-07	2.83407e-06	7.64119
POR	39.3815	28.7186	9.01594	1.55436e-07	2.83407e-06	7.64047
XPO6	13.2452	14.0939	9.01445	1.55773e-07	2.83764e-06	7.63827
ZNHIT2	6.98917	6.229	9.01289	1.56124e-07	2.84146e-06	7.63598
MTO1	4.15867	3.30412	9.01221	1.5628e-07	2.84173e-06	7.63496
RAB5B	20.4248	21.5946	9.00787	1.57267e-07	2.8571e-06	7.62856
PNPO	13.7178	10.6135	9.00426	1.58093e-07	2.86537e-06	7.62323
ATP5H	269.005	286.488	9.0029	1.58407e-07	2.86537e-06	7.62121
NPM3	11.6865	12.1834	9.00273	1.58445e-07	2.86537e-06	7.62097
EHD2	20.382	11.8885	9.00207	1.58598e-07	2.86537e-06	7.61999
PHC2	27.9878	23.9919	9.00155	1.58718e-07	2.86537e-06	7.61922
SLC4A1AP	6.41067	5.32447	9.00098	1.58849e-07	2.86537e-06	7.61838
TSPAN18	17.312	8.72582	9.00092	1.58863e-07	2.86537e-06	7.61829
ERI1	1.91983	1.51888	8.9972	1.59724e-07	2.8767e-06	7.61279
CCDC176	3.42867	2.05165	8.99697	1.59777e-07	2.8767e-06	7.61245
EMD	25.5458	31.0152	8.99464	1.6032e-07	2.88118e-06	7.609
BLMH	10.8525	6.40159	8.99428	1.60404e-07	2.88118e-06	7.60847
CNOT2	11.9092	11.3308	8.99406	1.60455e-07	2.88118e-06	7.60814
DHX33	2.3325	1.50535	8.99335	1.60619e-07	2.88155e-06	7.60711
TRAFD1	7.16117	7.20618	8.99232	1.6086e-07	2.8833e-06	7.60558
LSM14A	24.6153	19.7691	8.9899	1.61427e-07	2.89088e-06	7.602
ZMYND12	1.3815	0.762294	8.98895	1.61652e-07	2.89233e-06	7.60059
VPS39	7.9595	10.2521	8.98645	1.6224e-07	2.90028e-06	7.59689
MBD2	10.7592	8.74182	8.98289	1.63081e-07	2.91272e-06	7.59163
TUT1	5.44383	5.82824	8.98168	1.6337e-07	2.91529e-06	7.58983
ANKRD13D	7.56933	7.26453	8.98077	1.63586e-07	2.91656e-06	7.58849
RAVER1	9.51283	9.45918	8.97691	1.64507e-07	2.92901e-06	7.58278
COPA	20.698	17.6715	8.97663	1.64575e-07	2.92901e-06	7.58235
MPLKIP	1.9955	1.86071	8.97416	1.65167e-07	2.93574e-06	7.57871
GINS3	1.03417	0.863	8.97383	1.65246e-07	2.93574e-06	7.57822
POLDIP2	30.3678	25.3431	8.97133	1.6585e-07	2.94388e-06	7.5745
RCOR3	4.62267	3.67006	8.96846	1.66545e-07	2.9536e-06	7.57025
DHX32	8.2585	7.14459	8.96637	1.67051e-07	2.95997e-06	7.56717
CCDC25	9.66783	9.61541	8.96515	1.67349e-07	2.96264e-06	7.56535
SLC22A17	9.70133	4.47453	8.96293	1.67892e-07	2.96932e-06	7.56206
RPUSD1	9.5515	8.51106	8.9624	1.68022e-07	2.96932e-06	7.56127
MARCKS	24.2277	14.2947	8.96008	1.68589e-07	2.9736e-06	7.55784
NVL	2.90683	2.93129	8.95993	1.68626e-07	2.9736e-06	7.55762
MTHFSD	3.61867	3.99924	8.9596	1.68707e-07	2.9736e-06	7.55713
MRPL51	49.9103	55.9364	8.95855	1.68967e-07	2.97557e-06	7.55556
VIPAS39	4.3775	4.01794	8.95514	1.69808e-07	2.98776e-06	7.55051
TTLL1	4.40483	4.17406	8.95433	1.70008e-07	2.98866e-06	7.54932
FUZ	13.198	11.2979	8.95308	1.7032e-07	2.99153e-06	7.54745
AC137932.1	0.769833	0.768118	8.94998	1.7109e-07	3.00244e-06	7.54286
RNFT2	1.11183	0.65	8.94848	1.71465e-07	3.0064e-06	7.54063
POMT2	4.1345	3.56224	8.94642	1.71981e-07	3.01282e-06	7.53757
PLAGL1	3.0845	1.58029	8.94453	1.72456e-07	3.0185e-06	7.53477
ANXA11	102.124	80.0351	8.94335	1.72754e-07	3.02108e-06	7.53302
CCND2	9.80567	5.02524	8.94267	1.72926e-07	3.02147e-06	7.532
ATAT1	2.74067	1.58429	8.94139	1.73248e-07	3.02448e-06	7.5301
BMPR1A	1.40367	1.01671	8.93878	1.73911e-07	3.03341e-06	7.52622
COG2	7.22633	4.79429	8.93811	1.74082e-07	3.03375e-06	7.52522
EMC4	53.2675	66.2912	8.93169	1.7572e-07	3.05747e-06	7.51569
PPP1R9B	20.1817	12.8343	8.93155	1.75755e-07	3.05747e-06	7.51549
RGS12	13.1525	6.86712	8.931	1.75898e-07	3.05747e-06	7.51466
CCDC174	3.9705	4.13312	8.92889	1.76441e-07	3.06211e-06	7.51153
PSME2	56.0048	59.1676	8.92849	1.76542e-07	3.06211e-06	7.51094
NTAN1	13.9353	13.8879	8.92818	1.76622e-07	3.06211e-06	7.51048
PSMD12	5.84533	5.54318	8.92736	1.76835e-07	3.06316e-06	7.50926
SOGA1	2.45	1.53035	8.92672	1.77e-07	3.06338e-06	7.50831
PDK2	17.4213	13.1055	8.92545	1.77329e-07	3.06402e-06	7.50642
ARHGEF39	1.08433	0.761765	8.9254	1.77342e-07	3.06402e-06	7.50635
PI4KB	9.72283	10.1136	8.92322	1.77908e-07	3.07117e-06	7.5031
SEPT2	62.3002	44.9118	8.92225	1.7816e-07	3.07288e-06	7.50166
NUP107	4.74867	4.27924	8.91918	1.78962e-07	3.08356e-06	7.49709
SMG5	15.2723	13.0969	8.91871	1.79086e-07	3.08356e-06	7.49639
P4HB	195	136.277	8.91471	1.80135e-07	3.09897e-06	7.49044
DCAF8	24.4618	20.8845	8.91248	1.80725e-07	3.10646e-06	7.48712
PAK1IP1	3.12517	2.93547	8.91012	1.8135e-07	3.11454e-06	7.4836
RPTOR	6.26167	5.65953	8.90857	1.81761e-07	3.11893e-06	7.4813
ZNF865	4.67417	3.78218	8.90745	1.8206e-07	3.1214e-06	7.47963
GNAI3	10.3777	7.15818	8.9067	1.82259e-07	3.12215e-06	7.47852
RHBDF1	10.2973	6.84582	8.90549	1.82582e-07	3.12502e-06	7.47671
PPP1R18	7.36033	4.85547	8.90243	1.83401e-07	3.13638e-06	7.47216
RUNDC1	4.7125	3.52541	8.8989	1.84353e-07	3.14836e-06	7.46689
RNASEH2A	8.09333	6.48765	8.89867	1.84415e-07	3.14836e-06	7.46655
ATG5	3.76167	3.51847	8.89671	1.84945e-07	3.15473e-06	7.46363
SPG11	8.09133	8.06941	8.89463	1.8551e-07	3.15854e-06	7.46052
P2RX4	15.6982	11.8873	8.89402	1.85676e-07	3.15854e-06	7.45962
AP2A2	16.2975	15.0398	8.89365	1.85775e-07	3.15854e-06	7.45907
ARL2	66.8563	57.3778	8.89357	1.85796e-07	3.15854e-06	7.45895
YBX1	264.14	178.348	8.89151	1.86359e-07	3.1634e-06	7.45588
WHAMM	3.74367	3.39365	8.89137	1.86397e-07	3.1634e-06	7.45567
MRPS26	43.3513	38.6731	8.88668	1.87683e-07	3.18255e-06	7.44867
DAGLB	8.35383	4.72971	8.88553	1.88e-07	3.18524e-06	7.44695
TRAPPC3	24.213	21.9084	8.88391	1.88448e-07	3.19013e-06	7.44454
PDZRN3	3.145	1.63412	8.88185	1.89018e-07	3.19708e-06	7.44146
SMARCC2	15.943	15.4332	8.88021	1.89472e-07	3.19981e-06	7.43902
NONO	53.9982	43.9228	8.88012	1.89497e-07	3.19981e-06	7.43888
GRAMD1A	15.9623	17.4069	8.87931	1.89722e-07	3.20092e-06	7.43768
EVL	21.8772	20.6694	8.87703	1.90356e-07	3.20893e-06	7.43428
CHRAC1	6.71117	8.72788	8.8751	1.90898e-07	3.21537e-06	7.43139
CSNK2A2	13.7112	15.3417	8.87131	1.91961e-07	3.23057e-06	7.42574
ING4	16.5145	14.7638	8.86669	1.93269e-07	3.24802e-06	7.41883
LMBRD1	27.773	18.058	8.8665	1.93321e-07	3.24802e-06	7.41855
ABT1	6.34783	5.10412	8.86556	1.93588e-07	3.24979e-06	7.41715
SLC39A1	51.6037	28.2938	8.86368	1.94123e-07	3.25605e-06	7.41434
DDX41	20.0768	19.1542	8.8629	1.94347e-07	3.25709e-06	7.41317
NUCB1	112.037	116.128	8.86169	1.94692e-07	3.26015e-06	7.41136
DHX35	2.47617	2.38165	8.85851	1.95603e-07	3.2712e-06	7.40661
MFSD5	11.2328	11.3079	8.85826	1.95677e-07	3.2712e-06	7.40622
PPP5C	17.8655	22.0052	8.85371	1.96989e-07	3.29041e-06	7.39942
LYRM4	10.5565	7.15453	8.85197	1.97494e-07	3.2961e-06	7.39682
UBE2V1	21.7807	22.9185	8.84603	1.99225e-07	3.32223e-06	7.38793
CUTA	147.693	132.28	8.84331	2.00024e-07	3.33279e-06	7.38386
ADCK3	6.99633	4.98324	8.84247	2.0027e-07	3.33413e-06	7.38261
LSM2	13.0578	9.17506	8.83978	2.01063e-07	3.34186e-06	7.37859
HSD17B10	57.0832	36.6741	8.83821	2.0153e-07	3.34186e-06	7.37623
AAAS	13.7718	13.7714	8.83761	2.01706e-07	3.34186e-06	7.37534
IL10RB	9.58017	7.09247	8.8375	2.01741e-07	3.34186e-06	7.37516
C10orf32	6.70017	6.52229	8.83713	2.01851e-07	3.34186e-06	7.37461
MRPL52	88.7903	77.5291	8.83682	2.01944e-07	3.34186e-06	7.37414
TECPR2	2.63	2.49159	8.83651	2.02034e-07	3.34186e-06	7.37368
YPEL3	54.0105	40.1357	8.83563	2.02295e-07	3.34186e-06	7.37237
USB1	10.9005	8.29582	8.83544	2.02353e-07	3.34186e-06	7.37208
ACLY	25.4263	15.4704	8.83516	2.02436e-07	3.34186e-06	7.37166
SELK	55.1653	46.7384	8.83474	2.02562e-07	3.34186e-06	7.37103
C11orf68	13.2558	16.1622	8.83334	2.02979e-07	3.346e-06	7.36893
GTF3C6	38.209	25.3625	8.83247	2.03238e-07	3.34753e-06	7.36763
NXNL2	2.41617	0.928294	8.8267	2.04975e-07	3.37336e-06	7.35898
RUSC1	6.62433	4.74388	8.82344	2.05959e-07	3.38679e-06	7.3541
NPRL2	5.9835	5.44353	8.82259	2.06218e-07	3.38827e-06	7.35282
PGD	29.5562	28.502	8.82151	2.06545e-07	3.39026e-06	7.35121
RAC1	151.67	110.044	8.82108	2.06676e-07	3.39026e-06	7.35056
HEXIM1	4.74083	3.33565	8.81799	2.0762e-07	3.40223e-06	7.34592
MAOB	25.6695	9.72824	8.81759	2.07744e-07	3.40223e-06	7.34531
FAF1	11.6077	10.1385	8.81644	2.08094e-07	3.40353e-06	7.3436
ZGPAT	17.5867	14.5196	8.81622	2.08162e-07	3.40353e-06	7.34327
POLE	1.86433	1.48406	8.81327	2.09069e-07	3.41558e-06	7.33884
BNIP3L	28.2455	15.7274	8.81102	2.09765e-07	3.42418e-06	7.33546
NLRX1	5.33833	4.94812	8.81035	2.09973e-07	3.42479e-06	7.33445
TUBA1C	58.0912	50.2032	8.80876	2.10464e-07	3.43002e-06	7.33207
GNPAT	10.8348	8.88659	8.80726	2.10932e-07	3.43486e-06	7.32981
ISG20L2	4.206	3.23412	8.80574	2.11404e-07	3.43976e-06	7.32754
AK8	2.13367	0.989706	8.80492	2.11659e-07	3.44113e-06	7.32631
MAN2A2	8.96567	7.45112	8.80209	2.12545e-07	3.45201e-06	7.32206
QPCTL	3.4265	2.31071	8.80143	2.12754e-07	3.45201e-06	7.32106
PEX5	12.776	12.8355	8.80114	2.12843e-07	3.45201e-06	7.32063
CC2D2A	8.45933	4.43253	8.799	2.13518e-07	3.46016e-06	7.31741
R3HCC1	16.8552	16.7239	8.79823	2.13761e-07	3.46132e-06	7.31625
CLK2	9.38383	5.89835	8.79626	2.14381e-07	3.46856e-06	7.3133
KATNB1	8.50183	7.40629	8.7899	2.16406e-07	3.49569e-06	7.30373
POP7	20.0797	19.3432	8.78867	2.16798e-07	3.49922e-06	7.30189
HAAO	17.6637	8.23824	8.78743	2.17196e-07	3.50282e-06	7.30002
C6ORF165	0.712833	0.287176	8.78331	2.18522e-07	3.51946e-06	7.29382
LRRFIP1	18.8493	15.8124	8.78314	2.18577e-07	3.51946e-06	7.29357
SNRNP48	1.2585	0.936529	8.78075	2.19351e-07	3.52909e-06	7.28997
RPS2	1334.51	1127.4	8.77957	2.19733e-07	3.53042e-06	7.2882
ARHGAP39	1.9505	1.47741	8.77941	2.19785e-07	3.53042e-06	7.28796
UNK	7.00733	4.98729	8.77649	2.20736e-07	3.54287e-06	7.28356
USP42	2.87383	2.43676	8.77593	2.20919e-07	3.54299e-06	7.28272
KDELC1	7.41067	3.04882	8.77392	2.21579e-07	3.54852e-06	7.27968
BCL2L12	6.88317	5.97412	8.77346	2.21728e-07	3.54852e-06	7.279
QARS	67.0852	59.8339	8.77326	2.21794e-07	3.54852e-06	7.2787
ZNF385B	8.57633	5.107	8.77195	2.22225e-07	3.55259e-06	7.27672
WDR45	24.4743	27.6326	8.7707	2.22635e-07	3.55633e-06	7.27484
PARG	3.144	2.71018	8.76964	2.22984e-07	3.55907e-06	7.27325
RPRD2	5.95567	3.48218	8.76839	2.23397e-07	3.56283e-06	7.27136
ARSB	6.24533	3.23365	8.76355	2.25001e-07	3.5843e-06	7.26408
SGSH	12.288	9.14741	8.76326	2.25099e-07	3.5843e-06	7.26363
HINT1	103.246	82.0204	8.76086	2.25901e-07	3.5922e-06	7.26001
LST1	19.7238	11.9018	8.7607	2.25953e-07	3.5922e-06	7.25978
JMJD4	4.07417	3.22259	8.75939	2.26391e-07	3.59633e-06	7.25781
DRAM1	13.4413	8.52818	8.75827	2.26768e-07	3.59948e-06	7.25611
S100A10	261.784	169.469	8.75628	2.27438e-07	3.60726e-06	7.25311
SEMA4D	10.258	6.87453	8.75509	2.2784e-07	3.60807e-06	7.25131
IL4R	8.027	4.16535	8.75506	2.27848e-07	3.60807e-06	7.25127
SPEF1	3.17683	1.17953	8.75146	2.29069e-07	3.62211e-06	7.24584
PARS2	2.42883	1.31582	8.75138	2.29095e-07	3.62211e-06	7.24572
GLYAT	41.3312	14.5957	8.75065	2.29341e-07	3.62316e-06	7.24462
PRPF6	32.1593	28.8574	8.74982	2.29623e-07	3.62476e-06	7.24337
CDK18	10.8602	6.61729	8.74784	2.303e-07	3.6326e-06	7.24038
ZNF286A	3.081	1.99612	8.74381	2.31679e-07	3.65148e-06	7.2343
BCL11A	0.804	0.319647	8.74307	2.31932e-07	3.65261e-06	7.23319
ANKIB1	8.28967	4.47941	8.74055	2.32802e-07	3.66344e-06	7.22937
NBPF20	0.626667	0.328059	8.73908	2.33308e-07	3.66854e-06	7.22716
SMARCAL1	4.324	3.43124	8.73669	2.34139e-07	3.67873e-06	7.22354
ODF2	6.27567	5.25782	8.73415	2.35022e-07	3.68972e-06	7.21971
EXOSC10	8.715	6.91088	8.73252	2.3559e-07	3.69575e-06	7.21725
TMEM258	93.5618	101.053	8.73164	2.35897e-07	3.69768e-06	7.21593
MLF2	83.9372	86.158	8.72829	2.37072e-07	3.71321e-06	7.21087
TMEM63A	16.2088	9.04253	8.72567	2.37997e-07	3.72479e-06	7.2069
SEPSECS	1.809	1.24394	8.72206	2.39276e-07	3.73936e-06	7.20144
CCHCR1	9.535	5.66094	8.722	2.39299e-07	3.73936e-06	7.20134
EIF3D	47.9577	54.2545	8.72048	2.39838e-07	3.74375e-06	7.19905
C17orf62	22.2922	13.4688	8.71994	2.40032e-07	3.74375e-06	7.19823
FAM211B	15.6502	5.74624	8.71913	2.40321e-07	3.74375e-06	7.19701
DLEC1	1.50283	1.03176	8.71911	2.40325e-07	3.74375e-06	7.19699
RABL5	32.4427	16.0406	8.71543	2.41643e-07	3.7606e-06	7.19142
AIDA	8.916	5.76624	8.71457	2.41953e-07	3.7606e-06	7.19011
LZTS2	26.2917	19.9983	8.71453	2.41968e-07	3.7606e-06	7.19005
SRP68	21.0735	15.2985	8.71031	2.4349e-07	3.78133e-06	7.18367
PTMS	190.511	156.793	8.70896	2.4398e-07	3.78602e-06	7.18162
MRPS7	35.8915	26.9059	8.70738	2.44552e-07	3.79196e-06	7.17923
TRIT1	3.4445	2.37718	8.70297	2.4616e-07	3.81397e-06	7.17256
PRMT1	52.9427	55.8832	8.70035	2.47121e-07	3.82591e-06	7.16859
TRMT12	1.78133	1.96376	8.69901	2.47617e-07	3.83063e-06	7.16655
TSPAN31	28.2595	32.5048	8.69836	2.47855e-07	3.83075e-06	7.16557
GRK4	1.21067	0.919882	8.69758	2.48145e-07	3.83075e-06	7.16438
SEC31A	35.133	39.4224	8.69744	2.48196e-07	3.83075e-06	7.16417
MYCBP	3.2535	2.55412	8.69691	2.48391e-07	3.83082e-06	7.16337
GGCX	6.06217	4.42012	8.69522	2.49016e-07	3.83643e-06	7.16081
SPATA4	0.643333	0.289353	8.69489	2.49136e-07	3.83643e-06	7.16032
CDK20	3.9465	2.45929	8.6931	2.49804e-07	3.84376e-06	7.1576
POLR2F	44.3628	58.6814	8.69096	2.50598e-07	3.8502e-06	7.15436
PTPN14	2.008	1.62618	8.69094	2.50605e-07	3.8502e-06	7.15433
SSH2	9.6135	6.31141	8.68921	2.51253e-07	3.85721e-06	7.1517
RAD52	3.04217	1.99741	8.68808	2.51677e-07	3.86078e-06	7.14999
SPNS1	43.8408	24.9756	8.68649	2.52271e-07	3.86599e-06	7.14759
GPBP1L1	14.3397	12.5914	8.68583	2.52522e-07	3.86599e-06	7.14657
MYO9B	11.7448	8.40906	8.68548	2.52652e-07	3.86599e-06	7.14605
PSMB9	60.3702	45.0905	8.68512	2.52786e-07	3.86599e-06	7.14551
CARD10	12.1203	5.68171	8.68319	2.53517e-07	3.86911e-06	7.14257
CCT7	67.7428	64.3231	8.68311	2.53547e-07	3.86911e-06	7.14245
MGME1	4.6135	3.38594	8.68305	2.53567e-07	3.86911e-06	7.14237
PTBP1	44.8705	42.9839	8.6814	2.54191e-07	3.87569e-06	7.13987
FANK1	5.74	2.66324	8.67938	2.54959e-07	3.88445e-06	7.13679
DGKZ	8.42333	9.22618	8.67764	2.55621e-07	3.88642e-06	7.13415
ACOX3	3.42833	3.72418	8.67752	2.55665e-07	3.88642e-06	7.13398
MFHAS1	2.5935	1.24271	8.67752	2.55668e-07	3.88642e-06	7.13396
DVL3	12.1992	12.7826	8.6723	2.57664e-07	3.91381e-06	7.12604
NADK	12.3085	10.7526	8.67101	2.58158e-07	3.91835e-06	7.12409
COLGALT1	15.5183	11.2896	8.66884	2.58995e-07	3.92809e-06	7.1208
MAX	27.6575	29.2871	8.66806	2.59297e-07	3.92905e-06	7.11961
EEF1A1	2781.29	2350.61	8.66767	2.59449e-07	3.92905e-06	7.11901
BUD31	71.9965	64.9248	8.6622	2.61573e-07	3.95331e-06	7.11071
FUS	85.8055	86.7995	8.66172	2.61762e-07	3.95331e-06	7.10997
SLC22A5	14.0662	8.21412	8.66152	2.61837e-07	3.95331e-06	7.10968
PPM1G	24.3823	21.0665	8.65962	2.62583e-07	3.96159e-06	7.10678
ZC3HAV1	3.732	2.84329	8.65509	2.64363e-07	3.98547e-06	7.0999
LMAN2	106.698	94.5001	8.65379	2.64877e-07	3.98667e-06	7.09792
YWHAE	229.817	188.371	8.65358	2.6496e-07	3.98667e-06	7.0976
PDCD11	3.459	2.55741	8.6529	2.6523e-07	3.98667e-06	7.09656
ALDH18A1	10.6673	6.96094	8.65274	2.65291e-07	3.98667e-06	7.09633
SERINC2	84.1613	60.7953	8.65202	2.65577e-07	3.98667e-06	7.09523
ELAC2	18.172	13.1878	8.65188	2.65633e-07	3.98667e-06	7.09502
HEATR3	2.998	2.51153	8.65086	2.66038e-07	3.98978e-06	7.09347
CEP112	4.0855	2.34141	8.64963	2.66527e-07	3.99413e-06	7.0916
RAB36	6.50233	3.301	8.64739	2.67421e-07	4.00455e-06	7.08819
TRIM39	4.465	4.04218	8.64468	2.68503e-07	4.01513e-06	7.08407
TBP	4.81383	3.75753	8.64462	2.68527e-07	4.01513e-06	7.08398
DPH5	5.70483	4.72606	8.64237	2.69434e-07	4.02279e-06	7.08055
ATXN7L1	2.33167	1.747	8.64151	2.69781e-07	4.02279e-06	7.07924
JTB	46.4147	41.2774	8.64132	2.69855e-07	4.02279e-06	7.07896
DUSP18	2.53717	1.65871	8.64054	2.70171e-07	4.02279e-06	7.07777
POLR2J	75.0255	60.5524	8.64026	2.70284e-07	4.02279e-06	7.07734
ANO8	3.71867	2.55806	8.64018	2.70317e-07	4.02279e-06	7.07721
RAB4A	8.7435	6.41565	8.63987	2.7044e-07	4.02279e-06	7.07675
NT5C3B	24.1978	16.2336	8.63741	2.71436e-07	4.03463e-06	7.07301
PIH1D2	2.10367	0.998176	8.63432	2.72693e-07	4.05032e-06	7.0683
SMYD3	7.00667	3.96729	8.63273	2.73342e-07	4.05645e-06	7.06588
CCDC51	11.3208	6.76882	8.63233	2.73509e-07	4.05645e-06	7.06526
TIMELESS	3.12933	2.71753	8.62936	2.74726e-07	4.07021e-06	7.06074
STARD3NL	21.3718	14.4961	8.6289	2.74912e-07	4.07021e-06	7.06004
ODF2L	3.90183	2.62394	8.6285	2.75078e-07	4.07021e-06	7.05943
RNF181	91.8185	70.372	8.62809	2.75247e-07	4.07021e-06	7.05881
ALKBH4	4.4765	4.00271	8.62705	2.75678e-07	4.07359e-06	7.05721
CAMSAP3	5.70133	3.86294	8.62573	2.7622e-07	4.07631e-06	7.05521
GOLGA3	5.564	6.67618	8.62545	2.76338e-07	4.07631e-06	7.05478
ZBTB17	5.5515	5.44924	8.62513	2.7647e-07	4.07631e-06	7.05429
PTGFRN	15.8375	7.12629	8.62411	2.76891e-07	4.07953e-06	7.05274
IL17RD	4.45717	2.13982	8.62334	2.77208e-07	4.08121e-06	7.05157
ORAI3	15.064	9.81382	8.62226	2.77659e-07	4.08485e-06	7.04992
GBF1	6.78283	6.20206	8.62149	2.7798e-07	4.08659e-06	7.04874
TBCE	4.84117	3.66129	8.61724	2.79752e-07	4.10723e-06	7.04227
PAQR7	5.27517	3.80659	8.61715	2.79792e-07	4.10723e-06	7.04212
POLG	7.692	9.71388	8.61556	2.80456e-07	4.11132e-06	7.03971
PCDHGC3	6.95767	3.17788	8.61551	2.8048e-07	4.11132e-06	7.03962
C1orf74	0.9065	0.690059	8.6143	2.80986e-07	4.11574e-06	7.03778
SALL2	2.45283	1.02641	8.6128	2.81621e-07	4.12203e-06	7.03548
NFIA	5.09567	2.93912	8.60947	2.83028e-07	4.13865e-06	7.03041
GTPBP4	5.84617	4.96906	8.60897	2.83238e-07	4.13865e-06	7.02965
MICAL3	11.0238	7.47935	8.60865	2.83373e-07	4.13865e-06	7.02916
GSTK1	189.267	181.915	8.60747	2.83877e-07	4.14204e-06	7.02736
SIRT7	10.0363	6.55335	8.60714	2.84017e-07	4.14204e-06	7.02685
LMNB2	6.74733	5.72876	8.60475	2.85038e-07	4.1534e-06	7.0232
SYTL3	2.33267	1.20324	8.60389	2.85404e-07	4.1534e-06	7.02189
CDK7	10.8693	9.861	8.60386	2.85416e-07	4.1534e-06	7.02185
NPHP1	3.08367	1.79971	8.59973	2.87188e-07	4.17617e-06	7.01554
CYTH2	29.73	27.0408	8.59784	2.88006e-07	4.18503e-06	7.01265
RBM14	7.27867	7.98176	8.59693	2.88398e-07	4.18771e-06	7.01126
NGDN	12.216	13.2786	8.59565	2.88952e-07	4.19272e-06	7.00931
BCAT2	27.3463	23.8125	8.59509	2.89194e-07	4.19321e-06	7.00845
CCDC28A	14.407	11.4558	8.59422	2.8957e-07	4.19563e-06	7.00713
COX7A2	148.804	184.019	8.59361	2.89836e-07	4.19618e-06	7.00619
BUB3	20.7425	16.1847	8.59318	2.90025e-07	4.19618e-06	7.00553
RIPK1	4.3455	3.77159	8.59029	2.91282e-07	4.21134e-06	7.00112
RNH1	68.4768	88.7225	8.58909	2.91807e-07	4.2132e-06	6.99929
CITED4	34.8793	22.7838	8.5887	2.91978e-07	4.2132e-06	6.99869
BBS1	11.7702	9.51459	8.58856	2.92039e-07	4.2132e-06	6.99848
NDUFAF3	73.2925	68.5991	8.58719	2.92643e-07	4.21764e-06	6.99637
MLKL	4.04983	2.37135	8.58673	2.92844e-07	4.21764e-06	6.99567
TRIM28	37.0025	43.6338	8.58643	2.92976e-07	4.21764e-06	6.99521
APITD1-CORT	1.1005	0.531353	8.58476	2.93713e-07	4.2226e-06	6.99265
TRAF3IP2	8.89717	5.47506	8.58469	2.93741e-07	4.2226e-06	6.99256
ANXA5	89.073	72.0259	8.5803	2.95686e-07	4.24753e-06	6.98583
CEP170	3.3575	2.04512	8.57959	2.96001e-07	4.24902e-06	6.98475
VAMP3	20.4028	17.2685	8.57725	2.9704e-07	4.2609e-06	6.98118
PAN3	4.34933	3.22635	8.57642	2.97413e-07	4.26321e-06	6.9799
LTA4H	26.4455	22.0304	8.57556	2.97798e-07	4.26568e-06	6.97858
ZNF428	30.066	27.3408	8.5749	2.98093e-07	4.26687e-06	6.97757
NFKBIL1	10.8523	9.50959	8.57035	3.00136e-07	4.2925e-06	6.97061
FAM98C	14.7908	11.6196	8.56941	3.00561e-07	4.2925e-06	6.96917
SMC6	2.75083	1.964	8.56916	3.00676e-07	4.2925e-06	6.96878
YAE1D1	6.3915	6.19088	8.56902	3.00737e-07	4.2925e-06	6.96858
EAF2	3.77433	2.39329	8.56629	3.01974e-07	4.30709e-06	6.96439
PAPLN	19.8288	7.64229	8.56493	3.02593e-07	4.31287e-06	6.96231
CNPY2	39.0893	34.7371	8.56434	3.02862e-07	4.31363e-06	6.9614
EIF3M	41.9347	50.8314	8.56178	3.04028e-07	4.32719e-06	6.95749
C9orf142	24.6418	20.3061	8.56019	3.04756e-07	4.33447e-06	6.95505
DAXX	10.4718	7.52741	8.55896	3.05319e-07	4.33942e-06	6.95317
RNF40	30.1833	24.5955	8.55652	3.06444e-07	4.35085e-06	6.94942
SPATA2L	8.83383	7.24329	8.55628	3.06556e-07	4.35085e-06	6.94905
DHDH	1.9805	0.747235	8.55471	3.0728e-07	4.35805e-06	6.94664
MAP3K11	21.0095	20.7681	8.5542	3.07517e-07	4.35833e-06	6.94586
NEURL4	5.847	4.06529	8.54876	3.10045e-07	4.39107e-06	6.93752
TAP1	24.1348	17.2519	8.54673	3.1099e-07	4.39842e-06	6.93442
RP4-758J18.2	6.62567	5.94571	8.54671	3.11001e-07	4.39842e-06	6.93438
IRF2BP2	19.931	12.8921	8.54483	3.11882e-07	4.40528e-06	6.9315
EXD3	5.71317	4.37876	8.54372	3.12406e-07	4.40528e-06	6.92979
IFNGR1	17.0872	13.6026	8.54363	3.12445e-07	4.40528e-06	6.92966
FAM103A1	5.8455	7.64053	8.54344	3.12537e-07	4.40528e-06	6.92936
NOMO1	18.4855	17.6845	8.54334	3.12582e-07	4.40528e-06	6.92922
PGAM5	10.2783	10.5926	8.53938	3.14453e-07	4.42192e-06	6.92313
COMMD7	24.5572	18.259	8.53908	3.14596e-07	4.42192e-06	6.92267
XIAP	5.43217	6.45259	8.53903	3.1462e-07	4.42192e-06	6.92259
PITHD1	10.0805	11.9975	8.53898	3.14642e-07	4.42192e-06	6.92252
MALT1	3.81983	2.78706	8.5385	3.1487e-07	4.42204e-06	6.92178
MEN1	7.97017	7.53906	8.53613	3.15999e-07	4.43095e-06	6.91814
SLC35F6	15.6945	12.0114	8.53612	3.16003e-07	4.43095e-06	6.91812
RAB3D	6.27783	3.16565	8.53577	3.16166e-07	4.43095e-06	6.9176
RNF130	36.9855	28.0609	8.53471	3.16673e-07	4.43447e-06	6.91597
STPG1	2.4585	1.45424	8.534	3.17013e-07	4.43447e-06	6.91487
BLOC1S4	4.84483	4.84259	8.53386	3.17079e-07	4.43447e-06	6.91466
RPF1	11.6235	10.2989	8.53177	3.18081e-07	4.44464e-06	6.91144
MED8	7.2545	5.68824	8.53142	3.18248e-07	4.44464e-06	6.91091
PFDN5	503.947	446.116	8.52951	3.19164e-07	4.44915e-06	6.90798
IFNLR1	1.23483	0.897118	8.52868	3.19567e-07	4.44915e-06	6.9067
TAF6	36.6128	22.6385	8.52853	3.19637e-07	4.44915e-06	6.90647
ZNF593	6.43717	6.47112	8.52845	3.19675e-07	4.44915e-06	6.90635
PEMT	28.3215	19.3048	8.52842	3.19689e-07	4.44915e-06	6.90631
RNF135	7.3155	5.08747	8.52799	3.19898e-07	4.44915e-06	6.90564
KIF22	11.376	10.3261	8.52637	3.20678e-07	4.45691e-06	6.90316
H1FX	65.5793	58.0054	8.52462	3.21529e-07	4.4646e-06	6.90046
EI24	19.6652	23.7815	8.52335	3.22146e-07	4.4646e-06	6.8985
CNTROB	9.4175	5.84188	8.52327	3.22184e-07	4.4646e-06	6.89838
ACBD6	12.5147	9.77682	8.52326	3.2219e-07	4.4646e-06	6.89837
GEMIN6	3.71883	2.24582	8.52267	3.22474e-07	4.4646e-06	6.89747
PLOD1	20.4782	13.1366	8.52248	3.22569e-07	4.4646e-06	6.89717
DHX37	3.852	3.68788	8.52203	3.22785e-07	4.4646e-06	6.89649
HPCAL1	25.8275	18.0068	8.51962	3.23963e-07	4.47679e-06	6.89277
SUGP1	6.63083	6.61624	8.51931	3.24112e-07	4.47679e-06	6.89231
SPG7	20.2275	22.9109	8.5174	3.2505e-07	4.4852e-06	6.88936
PPID	8.4385	12.7577	8.51696	3.25264e-07	4.4852e-06	6.88869
BRAT1	11.4833	8.67882	8.51671	3.25389e-07	4.4852e-06	6.8883
NT5C3A	10.313	8.34788	8.51514	3.26157e-07	4.4927e-06	6.8859
KIAA0195	20.331	16.1812	8.51277	3.27329e-07	4.50557e-06	6.88224
MGEA5	14.884	14.5283	8.51233	3.27546e-07	4.50557e-06	6.88156
FBXL19	10.792	7.07288	8.51166	3.27875e-07	4.50557e-06	6.88054
VCAM1	61.9688	23.7933	8.51144	3.27987e-07	4.50557e-06	6.88019
BNIP3	35.7347	24.9001	8.5091	3.29146e-07	4.51627e-06	6.8766
PPIA	1294.95	1224.11	8.50896	3.29215e-07	4.51627e-06	6.87638
B3GAT2	0.647167	0.542824	8.5075	3.29941e-07	4.52314e-06	6.87414
R3HDM4	17.54	17.1402	8.50675	3.30316e-07	4.5252e-06	6.87298
ASB13	9.48867	6.32159	8.50074	3.33331e-07	4.5634e-06	6.86372
RIT1	10.4373	5.94129	8.4999	3.33753e-07	4.56605e-06	6.86243
ZNF396	1.31783	0.870824	8.4982	3.34614e-07	4.57472e-06	6.85981
RPS10	654.328	565.188	8.49676	3.3534e-07	4.57892e-06	6.8576
CHID1	37.8983	43.1914	8.49669	3.35376e-07	4.57892e-06	6.85749
TONSL	1.75883	1.01159	8.49504	3.36213e-07	4.58723e-06	6.85495
ANXA2	324.619	195.799	8.49245	3.37531e-07	4.6021e-06	6.85096
AHDC1	3.6335	2.30688	8.49184	3.37845e-07	4.60325e-06	6.85001
PIAS4	4.69633	4.69218	8.49079	3.38379e-07	4.6043e-06	6.8484
REP15	0.598167	0.299294	8.49057	3.38495e-07	4.6043e-06	6.84806
YY1	10.5925	10.4464	8.49034	3.38609e-07	4.6043e-06	6.84771
RCE1	6.38933	6.71582	8.48957	3.39006e-07	4.60547e-06	6.84652
PCYT2	23.5378	17.7865	8.48928	3.39153e-07	4.60547e-06	6.84608
TARBP2	9.3755	7.10241	8.48739	3.40128e-07	4.613e-06	6.84315
CFL1	270.09	309.897	8.48731	3.40166e-07	4.613e-06	6.84304
ARV1	9.10083	9.34641	8.48567	3.41013e-07	4.61686e-06	6.8405
ANXA4	107.997	66.055	8.4855	3.41101e-07	4.61686e-06	6.84024
PNPLA2	36.4422	34.044	8.48542	3.41139e-07	4.61686e-06	6.84012
HTRA2	8.91967	6.41906	8.48472	3.41504e-07	4.61868e-06	6.83904
PPIL4	5.12883	4.53276	8.48208	3.42871e-07	4.63339e-06	6.83497
EXOG	1.976	1.69488	8.48173	3.43052e-07	4.63339e-06	6.83443
SLC30A4	0.755833	0.593824	8.48022	3.43833e-07	4.64082e-06	6.83211
NTHL1	13.0362	8.04835	8.47931	3.44307e-07	4.6441e-06	6.83071
ANGEL2	2.43283	2.043	8.47738	3.45318e-07	4.65212e-06	6.82772
AC027763.2	4.00683	2.772	8.47692	3.45557e-07	4.65212e-06	6.82701
NFKB2	14.947	10.8089	8.47685	3.45595e-07	4.65212e-06	6.8269
BTBD2	33.2855	26.9778	8.47511	3.46506e-07	4.65964e-06	6.82422
RFC2	9.602	7.29624	8.4749	3.46617e-07	4.65964e-06	6.82389
KDM2A	6.66383	9.06071	8.47376	3.47216e-07	4.66457e-06	6.82213
GRIPAP1	8.14117	8.60882	8.47245	3.47902e-07	4.66808e-06	6.82012
CTPS2	3.11633	2.49065	8.47193	3.48179e-07	4.66808e-06	6.81931
ARNT	6.10883	4.12453	8.47142	3.48444e-07	4.66808e-06	6.81853
OLFM2	8.1185	3.18759	8.4713	3.48509e-07	4.66808e-06	6.81834
LIG1	4.72433	3.55429	8.47106	3.48638e-07	4.66808e-06	6.81796
EMC7	43.0178	43.586	8.47027	3.49056e-07	4.67057e-06	6.81674
CRK	12.8085	8.60441	8.46969	3.49361e-07	4.67125e-06	6.81585
COIL	2.65833	2.15159	8.46929	3.49571e-07	4.67125e-06	6.81524
MAFG	4.71933	4.00159	8.46873	3.49868e-07	4.67211e-06	6.81437
RPL22	276.856	240.238	8.46571	3.51475e-07	4.68724e-06	6.80971
MAP2K7	9.65717	10.5545	8.46504	3.51828e-07	4.68724e-06	6.80868
DDX42	13.2482	11.5444	8.46502	3.51842e-07	4.68724e-06	6.80864
SND1	40.8333	37.6903	8.46485	3.51933e-07	4.68724e-06	6.80838
RNF24	1.828	1.30565	8.46409	3.52339e-07	4.68915e-06	6.8072
NOSIP	32.889	31.2001	8.46371	3.52543e-07	4.68915e-06	6.80661
ZNF592	3.49417	3.093	8.46298	3.52933e-07	4.68973e-06	6.80549
SHISA5	50.6915	36.6344	8.46218	3.5336e-07	4.68973e-06	6.80425
UTP11L	5.073	4.49971	8.46201	3.5345e-07	4.68973e-06	6.80399
ZHX2	6.011	3.09841	8.46158	3.53681e-07	4.68973e-06	6.80333
ITSN1	4.21683	3.61006	8.46144	3.53753e-07	4.68973e-06	6.80312
USH1C	31.7757	11.307	8.46013	3.54458e-07	4.69599e-06	6.80109
CD58	10.4298	6.09524	8.45795	3.55631e-07	4.70842e-06	6.79772
PUM1	11.9467	9.46471	8.45355	3.58014e-07	4.73596e-06	6.79092
PKHD1	3.77183	1.43606	8.45324	3.58182e-07	4.73596e-06	6.79044
POLR2G	36.7897	32.6348	8.45146	3.59149e-07	4.74321e-06	6.78769
ALDH16A1	7.96	7.44153	8.45136	3.59202e-07	4.74321e-06	6.78754
KANSL2	6.66517	7.79	8.44814	3.60965e-07	4.76337e-06	6.78255
WTAP	12.7737	10.955	8.44766	3.61225e-07	4.76367e-06	6.78182
SEC63	6.33667	4.64353	8.44627	3.61989e-07	4.77062e-06	6.77966
OXLD1	20.6885	15.2288	8.44292	3.63835e-07	4.7918e-06	6.77448
PAPPA-AS1	2.34983	0.901059	8.44153	3.64602e-07	4.79877e-06	6.77233
CABIN1	7.72983	10.3284	8.43804	3.66539e-07	4.82041e-06	6.76693
WBP2	55.5528	50.7462	8.43766	3.6675e-07	4.82041e-06	6.76634
SLC15A4	9.47433	6.87776	8.43727	3.66966e-07	4.82041e-06	6.76574
BCAP31	111.469	108.733	8.43565	3.67873e-07	4.82917e-06	6.76323
HSP90AB1	200.04	219.617	8.43472	3.68391e-07	4.83282e-06	6.76179
SLC25A28	7.99183	7.75359	8.43375	3.68935e-07	4.83473e-06	6.76029
HDAC1	17.3593	15.6758	8.43354	3.69053e-07	4.83473e-06	6.75996
BAK1	8.14817	6.23347	8.43317	3.69258e-07	4.83473e-06	6.7594
ACOT9	8.80533	7.91029	8.4327	3.69526e-07	4.8351e-06	6.75866
ACVR2B	0.6615	0.457765	8.43021	3.70928e-07	4.85028e-06	6.7548
CCM2	17.1223	18.8412	8.42823	3.72043e-07	4.85432e-06	6.75174
CCT6A	46.1147	43.6637	8.4278	3.72287e-07	4.85432e-06	6.75107
UBR2	2.7755	2.61618	8.42768	3.72352e-07	4.85432e-06	6.75089
HAUS8	1.88617	1.28035	8.42752	3.72444e-07	4.85432e-06	6.75064
ZDHHC8	12.0633	9.01153	8.42499	3.7388e-07	4.86973e-06	6.74672
ZNF354A	2.02517	1.60406	8.42458	3.74111e-07	4.86973e-06	6.74609
IFT172	4.57067	2.86535	8.42356	3.74695e-07	4.87274e-06	6.7445
GSK3A	21.0208	22.1794	8.42333	3.74826e-07	4.87274e-06	6.74414
ACIN1	20.8202	19.2495	8.4192	3.77184e-07	4.90023e-06	6.73775
ZDHHC18	3.77983	3.51671	8.41868	3.77485e-07	4.90098e-06	6.73693
TET3	0.842667	0.587235	8.41726	3.783e-07	4.90839e-06	6.73473
SLFN13	5.1395	3.24165	8.41487	3.79677e-07	4.92307e-06	6.73103
KLC2	9.86267	12.0987	8.41404	3.80158e-07	4.92613e-06	6.72974
SNAPC5	10.9497	14.3012	8.41266	3.80955e-07	4.93328e-06	6.72761
NELFCD	22.84	16.7303	8.4111	3.81864e-07	4.93961e-06	6.72518
AXIN1	9.9705	8.32994	8.41097	3.81935e-07	4.93961e-06	6.72499
CIRH1A	21.0202	11.9362	8.4092	3.82965e-07	4.94975e-06	6.72224
SH2D5	0.685333	0.284412	8.40644	3.84579e-07	4.96497e-06	6.71796
ANXA1	123.568	66.8175	8.40634	3.84637e-07	4.96497e-06	6.7178
WDFY1	4.7565	3.54353	8.40533	3.85233e-07	4.96948e-06	6.71622
FOXO3	5.88467	4.45459	8.40429	3.8584e-07	4.97173e-06	6.71462
CYB561	18.5037	10.5016	8.40419	3.85902e-07	4.97173e-06	6.71445
SLX1A	29.5677	17.3284	8.40358	3.86261e-07	4.97317e-06	6.71351
SAP30BP	12.5555	10.2136	8.40197	3.87209e-07	4.98162e-06	6.71101
GALM	13.0262	11.1927	8.40162	3.87413e-07	4.98162e-06	6.71047
KDM4A	5.595	4.98888	8.39903	3.88942e-07	4.99809e-06	6.70645
BMS1	3.29317	2.91559	8.39705	3.90119e-07	5.01002e-06	6.70337
MTHFS	19.4963	17.085	8.39352	3.92222e-07	5.03381e-06	6.69789
ACSM5	7.7535	2.89688	8.39182	3.93243e-07	5.04313e-06	6.69524
ZFP69	0.56	0.437882	8.39147	3.9345e-07	5.04313e-06	6.69471
PCBP2	206.522	251.972	8.39032	3.94138e-07	5.04873e-06	6.69293
PARN	10.835	10.3048	8.38838	3.95309e-07	5.05949e-06	6.6899
PGPEP1	10.3065	6.566	8.38809	3.95481e-07	5.05949e-06	6.68946
KIF1C	35.5473	24.541	8.38473	3.97515e-07	5.08228e-06	6.68423
TMEM246	5.5085	2.71888	8.38425	3.97806e-07	5.08277e-06	6.68348
RANBP1	37.5017	45.0988	8.37999	4.004e-07	5.10883e-06	6.67685
CMTR1	6.02667	5.48059	8.37993	4.00437e-07	5.10883e-06	6.67676
GGA3	5.90667	5.13182	8.37955	4.0067e-07	5.10883e-06	6.67617
TMEM43	27.7388	14.3688	8.37923	4.00862e-07	5.10883e-06	6.67568
TBCB	65.6157	60.3421	8.37639	4.02606e-07	5.12655e-06	6.67125
PPP1R37	13.7612	15.2564	8.37613	4.02762e-07	5.12655e-06	6.67086
ZNF213	3.75867	2.73247	8.37485	4.03553e-07	5.13111e-06	6.66886
SMOX	5.01417	3.48541	8.37472	4.03631e-07	5.13111e-06	6.66866
KIAA1407	2.47967	1.26476	8.37382	4.04187e-07	5.13493e-06	6.66726
GAPDH	1844.59	1443.2	8.37205	4.05279e-07	5.14477e-06	6.66451
MDC1	2.45867	1.82347	8.37174	4.05473e-07	5.14477e-06	6.66402
TGIF1	44.525	24.6295	8.37037	4.06317e-07	5.14771e-06	6.6619
MRPS17	6.27583	7.14753	8.37022	4.06412e-07	5.14771e-06	6.66166
PDZD11	20.957	24.4024	8.36993	4.06592e-07	5.14771e-06	6.66121
SMPD4	7.97783	6.87094	8.36971	4.06728e-07	5.14771e-06	6.66087
C7orf25	4.6235	4.21612	8.369	4.0717e-07	5.14838e-06	6.65976
ARHGEF11	5.17967	4.42559	8.3688	4.07293e-07	5.14838e-06	6.65945
SLC15A3	15.8638	11.0416	8.36767	4.07996e-07	5.15402e-06	6.6577
TINF2	12.9437	13.2744	8.36651	4.08723e-07	5.15997e-06	6.65588
FBXO6	5.99367	3.39241	8.36608	4.08987e-07	5.16007e-06	6.65522
POLD2	60.1715	39.9649	8.36479	4.09796e-07	5.16702e-06	6.65321
B9D2	4.60717	3.40812	8.36312	4.10843e-07	5.17561e-06	6.65061
IPMK	0.606	0.480471	8.36288	4.10992e-07	5.17561e-06	6.65024
HEY2	2.59833	1.29259	8.36193	4.11591e-07	5.17992e-06	6.64875
TTC26	3.74683	1.79141	8.36092	4.12226e-07	5.18371e-06	6.64718
HMGB1	121.984	109.079	8.36063	4.12408e-07	5.18371e-06	6.64673
TBCC	4.61533	3.63882	8.358	4.14068e-07	5.20132e-06	6.64263
SKIV2L	10.3152	7.88365	8.35702	4.1469e-07	5.20589e-06	6.6411
HOMER3	36.1767	28.4991	8.35375	4.16765e-07	5.22356e-06	6.63601
FAM203A	3.0655	2.84165	8.35336	4.17018e-07	5.22356e-06	6.63539
HINFP	3.4085	3.08435	8.35318	4.17133e-07	5.22356e-06	6.63511
PKD1	4.92333	4.95953	8.35317	4.17137e-07	5.22356e-06	6.6351
KDELR1	73.9767	85.1963	8.34929	4.1962e-07	5.25139e-06	6.62905
KCTD13	4.46633	3.89365	8.34701	4.21085e-07	5.26591e-06	6.6255
SUPT20H	7.56617	4.98488	8.34667	4.21304e-07	5.26591e-06	6.62497
PRKCSH	87.72	94.0401	8.34615	4.21641e-07	5.26685e-06	6.62415
ARHGEF10L	14.8995	11.1894	8.34459	4.22649e-07	5.2743e-06	6.62172
HYPK	15.6188	15.3193	8.34441	4.22762e-07	5.2743e-06	6.62145
HEATR6	3.4075	2.47371	8.34357	4.23307e-07	5.27782e-06	6.62013
SCO2	15.5365	13.5828	8.34127	4.24801e-07	5.28849e-06	6.61654
TBC1D17	14.046	17.2511	8.34061	4.25231e-07	5.28849e-06	6.61551
EBNA1BP2	21.6857	16.7846	8.34029	4.25439e-07	5.28849e-06	6.61501
CCDC40	4.129	2.10688	8.34007	4.2558e-07	5.28849e-06	6.61467
CPNE8	3.42183	1.99982	8.33982	4.25741e-07	5.28849e-06	6.61429
LAS1L	8.9805	12.2264	8.33885	4.26378e-07	5.28965e-06	6.61276
C1orf198	7.38583	5.339	8.3386	4.26542e-07	5.28965e-06	6.61237
NEMF	8.33967	9.02235	8.33841	4.2666e-07	5.28965e-06	6.61209
ZNF318	1.56083	0.960353	8.33807	4.26886e-07	5.28965e-06	6.61155
TXNDC17	28.8558	21.7274	8.33644	4.27955e-07	5.29963e-06	6.609
RNF25	5.05283	4.18724	8.33085	4.31633e-07	5.3373e-06	6.60027
SLCO4C1	11.1223	4.27224	8.33056	4.31819e-07	5.3373e-06	6.59983
PPCS	26.8328	24.7114	8.33029	4.32004e-07	5.3373e-06	6.5994
TMEM106A	2.97683	1.69559	8.3302	4.32058e-07	5.3373e-06	6.59927
KHSRP	42.9085	43.7038	8.32547	4.35201e-07	5.37283e-06	6.59188
GGA1	16.182	19.8005	8.3248	4.35647e-07	5.37503e-06	6.59083
DDX46	7.20883	7.01941	8.32375	4.36353e-07	5.38043e-06	6.58918
SUOX	9.798	8.93182	8.32314	4.36761e-07	5.38192e-06	6.58823
HSD3B7	27.6595	12.8126	8.32277	4.37008e-07	5.38192e-06	6.58765
GOLGA1	2.484	2.07094	8.32173	4.377e-07	5.38714e-06	6.58604
ASCC1	6.70517	5.37029	8.32016	4.38755e-07	5.39397e-06	6.58358
TTC23	3.86433	3.93671	8.32011	4.38791e-07	5.39397e-06	6.5835
SLX1B	30.194	17.8143	8.31745	4.40582e-07	5.40565e-06	6.57935
EIF2B1	10.1118	9.80865	8.31745	4.40583e-07	5.40565e-06	6.57934
CHD8	5.1885	4.91318	8.31703	4.40869e-07	5.40565e-06	6.57868
PQLC1	12.6117	12.5205	8.31701	4.40885e-07	5.40565e-06	6.57865
TARBP1	2.2705	1.68412	8.31655	4.41194e-07	5.40565e-06	6.57793
FOXQ1	10.4958	4.31265	8.31556	4.4186e-07	5.40565e-06	6.57639
ARID2	1.66433	1.72912	8.31552	4.41891e-07	5.40565e-06	6.57632
ZNF337	3.55617	2.71106	8.31552	4.41892e-07	5.40565e-06	6.57632
ZFAND3	36.0028	27.896	8.31352	4.43245e-07	5.4189e-06	6.5732
ANXA7	41.626	32.3239	8.31076	4.45129e-07	5.43533e-06	6.56888
MBD5	1.338	0.897647	8.30766	4.47247e-07	5.45458e-06	6.56404
RNF10	53.5	56.908	8.30766	4.47248e-07	5.45458e-06	6.56403
DDX10	4.88267	4.48335	8.30574	4.48571e-07	5.46494e-06	6.56102
KLF8	3.65767	1.76994	8.30564	4.48641e-07	5.46494e-06	6.56086
PPP1CA	80.1425	88.2197	8.30451	4.49418e-07	5.46535e-06	6.5591
CLCF1	9.98983	4.98241	8.30395	4.49805e-07	5.46535e-06	6.55822
TRNAU1AP	4.17167	2.88665	8.30381	4.49898e-07	5.46535e-06	6.55801
ATXN1L	5.21583	3.49876	8.30351	4.50109e-07	5.46535e-06	6.55753
NAA25	1.5945	1.45635	8.30294	4.50501e-07	5.46535e-06	6.55664
PFDN4	6.67483	5.81847	8.3029	4.5053e-07	5.46535e-06	6.55658
C1orf106	6.83817	2.69588	8.30283	4.50576e-07	5.46535e-06	6.55647
CNNM3	6.40083	4.35771	8.30211	4.51075e-07	5.46809e-06	6.55535
TREH	2.80217	1.65059	8.30161	4.51419e-07	5.46897e-06	6.55457
FAM104A	6.25317	5.09024	8.29996	4.52566e-07	5.47956e-06	6.55198
ANKRD52	6.6015	4.14447	8.29955	4.5285e-07	5.47971e-06	6.55134
C8orf76	4.53217	5.29476	8.2977	4.54142e-07	5.49032e-06	6.54844
SAYSD1	3.64783	3.809	8.29734	4.54393e-07	5.49032e-06	6.54787
NHP2L1	31.71	42.7039	8.29712	4.54547e-07	5.49032e-06	6.54753
PSPH	10.9025	5.43659	8.29607	4.5528e-07	5.49354e-06	6.54588
UNC45A	17.6478	18.6393	8.29595	4.55359e-07	5.49354e-06	6.54571
TM9SF1	21.8213	20.8526	8.29393	4.56776e-07	5.50732e-06	6.54254
MEAF6	25.0137	17.6405	8.29299	4.57437e-07	5.5105e-06	6.54106
ZCWPW1	2.0855	1.75759	8.29278	4.57587e-07	5.5105e-06	6.54073
CYB5D1	4.57367	2.55024	8.29144	4.58524e-07	5.51848e-06	6.53864
MORN3	1.46833	0.741294	8.29105	4.58805e-07	5.51855e-06	6.53802
TNFAIP8	20.3017	8.88824	8.28952	4.59883e-07	5.52822e-06	6.53562
ARL3	5.98083	4.24729	8.28768	4.61187e-07	5.54058e-06	6.53274
FAM78A	1.384	0.902529	8.28691	4.61727e-07	5.54375e-06	6.53155
WRAP53	4.31133	2.48159	8.28608	4.62319e-07	5.54382e-06	6.53024
USP6NL	1.76883	1.31765	8.28594	4.62416e-07	5.54382e-06	6.53002
POM121C	10.9555	8.78047	8.28574	4.62559e-07	5.54382e-06	6.52971
SORBS3	56.2915	36.7474	8.28452	4.63428e-07	5.55093e-06	6.52779
GPATCH8	3.0375	2.82124	8.2832	4.64372e-07	5.55785e-06	6.52572
SULF2	67.898	30.5005	8.28294	4.64559e-07	5.55785e-06	6.52531
XRCC3	2.31317	2.29529	8.28226	4.65044e-07	5.56034e-06	6.52424
PSME1	118.317	124.813	8.28154	4.65559e-07	5.5632e-06	6.52311
CASP6	6.26583	6.02494	8.27928	4.67177e-07	5.57922e-06	6.51958
CDH2	13.307	4.89171	8.27862	4.67649e-07	5.58154e-06	6.51855
SUPT5H	22.0705	23.1884	8.27712	4.6873e-07	5.59112e-06	6.51619
CLCC1	4.8435	4.89535	8.2736	4.71277e-07	5.61816e-06	6.51067
TRIM11	4.46183	3.98171	8.27304	4.71686e-07	5.61971e-06	6.50978
CCDC167	13.7905	9.17771	8.27227	4.7224e-07	5.62103e-06	6.50859
FAM175B	2.7465	2.42029	8.27211	4.72355e-07	5.62103e-06	6.50834
VPS72	13.233	11.8625	8.26895	4.74659e-07	5.64193e-06	6.50337
ZC3H18	10.7175	11.7616	8.26893	4.74673e-07	5.64193e-06	6.50334
TNIP2	11.76	11.8054	8.26654	4.76423e-07	5.65713e-06	6.49959
DDX27	15.7348	11.9302	8.26642	4.76514e-07	5.65713e-06	6.4994
FAM206A	2.96367	2.54771	8.26551	4.77181e-07	5.6617e-06	6.49797
PNKP	14.17	16.0144	8.2642	4.78144e-07	5.66978e-06	6.49591
ARFRP1	21.451	18.261	8.26196	4.79799e-07	5.68605e-06	6.49239
GCN1L1	7.36233	7.56047	8.25938	4.81703e-07	5.70428e-06	6.48835
ZNF326	3.88267	3.43747	8.25911	4.81904e-07	5.70428e-06	6.48792
SFT2D2	4.7475	2.94076	8.25745	4.8314e-07	5.71554e-06	6.48531
HMGCL	27.9202	23.6132	8.25671	4.8369e-07	5.71869e-06	6.48415
MAF1	60.2603	59.6714	8.25508	4.84904e-07	5.72968e-06	6.48159
WHSC1L1	5.05467	5.78206	8.25436	4.85444e-07	5.73269e-06	6.48046
PYROXD2	3.09117	1.25453	8.25222	4.87046e-07	5.74823e-06	6.4771
THAP11	10.1112	6.75694	8.25002	4.88707e-07	5.76107e-06	6.47363
HDAC10	7.15033	4.956	8.24953	4.89073e-07	5.76201e-06	6.47286
MICAL1	8.11667	5.19747	8.24713	4.90886e-07	5.77998e-06	6.46909
DPP7	55.891	58.2064	8.24271	4.94241e-07	5.8133e-06	6.46214
BPTF	9.50317	7.63182	8.24262	4.94308e-07	5.8133e-06	6.462
ESYT1	27.2768	17.0346	8.24226	4.94583e-07	5.8133e-06	6.46144
ADAM17	3.74283	2.88882	8.24143	4.95221e-07	5.8174e-06	6.46012
TMEM184B	9.615	11.7262	8.24071	4.95773e-07	5.82048e-06	6.45899
WIPF2	8.23283	6.67859	8.23602	4.99373e-07	5.85756e-06	6.45161
AKT1	32.4065	50.2151	8.23583	4.99513e-07	5.85756e-06	6.45132
SEZ6L2	37.3775	13.6382	8.23541	4.99843e-07	5.85801e-06	6.45065
AJUBA	7.54067	3.65182	8.23427	5.00723e-07	5.86361e-06	6.44885
HELZ	2.559	1.92524	8.23403	5.00904e-07	5.86361e-06	6.44848
SSBP1	96.4165	105.059	8.2332	5.01544e-07	5.86769e-06	6.44718
QRSL1	3.065	3.15341	8.23116	5.03132e-07	5.88212e-06	6.44396
PLXNB2	62.1823	38.9661	8.23086	5.03363e-07	5.88212e-06	6.44349
CCDC30	1.74233	0.725941	8.22834	5.05322e-07	5.90158e-06	6.43953
SYNCRIP	14.857	12.2048	8.22724	5.06187e-07	5.90826e-06	6.43778
METTL21A	5.74083	4.36076	8.22616	5.07032e-07	5.91191e-06	6.43608
GPKOW	9.49183	9.30588	8.22591	5.07221e-07	5.91191e-06	6.4357
SLC12A4	15.5567	13.2872	8.22571	5.07382e-07	5.91191e-06	6.43538
CTNNBIP1	6.81817	5.73824	8.22508	5.07879e-07	5.91411e-06	6.43438
ZNF816	5.418	4.06047	8.22472	5.08159e-07	5.91411e-06	6.43382
FAM32A	21.7375	22.2099	8.22316	5.09386e-07	5.92496e-06	6.43136
PLEKHM1	4.40517	3.57635	8.2205	5.11484e-07	5.94593e-06	6.42716
PHYKPL	10.93	9.32041	8.21974	5.12083e-07	5.94647e-06	6.42597
STOML1	7.68967	8.29224	8.21969	5.12122e-07	5.94647e-06	6.42589
INTS1	17.4917	15.6601	8.21816	5.13332e-07	5.95708e-06	6.42349
DNTTIP1	21.4072	14.2625	8.21615	5.14929e-07	5.97216e-06	6.42032
EED	3.24133	4.13353	8.21491	5.15915e-07	5.98016e-06	6.41837
AVL9	4.2475	4.25576	8.21249	5.17851e-07	5.99914e-06	6.41455
AGPAT4	3.98983	1.76753	8.21167	5.18509e-07	5.99963e-06	6.41325
CDCA4	2.22467	1.71547	8.21162	5.18546e-07	5.99963e-06	6.41318
STX2	3.86783	2.63053	8.21126	5.1884e-07	5.99963e-06	6.4126
ANKRD42	5.6435	4.02347	8.21095	5.19087e-07	5.99963e-06	6.41211
ERAL1	16.665	12.7376	8.2093	5.20416e-07	6.00809e-06	6.40951
CCAR2	40.2425	40.583	8.20701	5.22261e-07	6.02478e-06	6.4059
TMEM126B	19.7925	22.4833	8.2066	5.22588e-07	6.02478e-06	6.40526
PEBP1	196.524	186.893	8.20639	5.2276e-07	6.02478e-06	6.40492
ATP5G2	337.994	333.459	8.20414	5.24585e-07	6.04124e-06	6.40137
SRPR	23.8973	29.8292	8.20388	5.24789e-07	6.04124e-06	6.40097
MRPS14	5.65567	4.89924	8.20284	5.25638e-07	6.04754e-06	6.39932
SH2B2	5.61633	2.90429	8.2024	5.25996e-07	6.04821e-06	6.39863
GNA12	6.1635	6.11582	8.20113	5.27032e-07	6.0551e-06	6.39662
TIMM8B	34.6797	36.5491	8.20093	5.27198e-07	6.0551e-06	6.3963
ZNF581	6.56917	5.63047	8.20015	5.27829e-07	6.05888e-06	6.39508
MAPK14	7.01717	4.90188	8.1995	5.28359e-07	6.06002e-06	6.39405
YRDC	6.04617	5.57288	8.19929	5.2853e-07	6.06002e-06	6.39372
DGKH	0.8015	0.477588	8.19755	5.29957e-07	6.07292e-06	6.39097
CMTM3	20.9325	11.8297	8.19687	5.30517e-07	6.07377e-06	6.3899
RFX1	3.345	3.32982	8.19673	5.30635e-07	6.07377e-06	6.38967
ZNF26	1.309	1.26018	8.19608	5.31168e-07	6.0764e-06	6.38865
HPCA	0.705	0.269647	8.19531	5.31801e-07	6.08018e-06	6.38743
CRNKL1	5.56833	4.71888	8.19382	5.33029e-07	6.09077e-06	6.38508
NAA20	34.6062	31.1526	8.19304	5.33674e-07	6.09337e-06	6.38384
EMP3	58.2762	29.7701	8.19281	5.33863e-07	6.09337e-06	6.38348
PARP12	5.19083	4.11576	8.19108	5.35295e-07	6.10288e-06	6.38075
RPA2	14.3007	9.50641	8.19107	5.35303e-07	6.10288e-06	6.38074
RABGGTA	6.69417	8.08524	8.18954	5.36576e-07	6.11392e-06	6.37831
PLOD2	14.3027	10.5471	8.1882	5.37685e-07	6.1231e-06	6.37621
ATL1	1.85333	1.271	8.18665	5.38977e-07	6.13359e-06	6.37376
C6orf48	114.649	107.301	8.18637	5.39216e-07	6.13359e-06	6.37331
AGO1	2.33533	1.57971	8.18421	5.41023e-07	6.15066e-06	6.36989
MAN2B1	28.529	22.6639	8.18285	5.42163e-07	6.16014e-06	6.36775
LTV1	4.62567	4.09235	8.18021	5.44388e-07	6.18078e-06	6.36357
DENND4B	4.323	3.96429	8.17958	5.44917e-07	6.18078e-06	6.36258
CHMP7	8.482	8.91906	8.17935	5.4511e-07	6.18078e-06	6.36222
ZBTB7B	9.56633	7.54318	8.17923	5.45209e-07	6.18078e-06	6.36203
EEF2K	3.02667	2.01647	8.17834	5.45962e-07	6.18583e-06	6.36062
NEDD8	94.0445	117.666	8.17762	5.46572e-07	6.18712e-06	6.35948
MECR	8.76717	10.0159	8.17723	5.46902e-07	6.18712e-06	6.35887
CCDC61	7.24567	6.97159	8.17712	5.46999e-07	6.18712e-06	6.35869
ATG16L1	4.59817	3.11412	8.1747	5.49058e-07	6.20692e-06	6.35485
RTEL1	6.27783	4.10841	8.17205	5.51314e-07	6.22687e-06	6.35067
GPR89C	2.16417	1.719	8.1719	5.51442e-07	6.22687e-06	6.35043
SMARCD2	16.1772	10.3999	8.17022	5.52883e-07	6.23228e-06	6.34777
TK2	12.4913	11.4989	8.16967	5.53354e-07	6.23228e-06	6.3469
PIGU	9.87283	8.74024	8.16957	5.53443e-07	6.23228e-06	6.34674
FASN	7.47767	5.39388	8.16954	5.53464e-07	6.23228e-06	6.3467
ALG3	13.888	13.3238	8.1692	5.53759e-07	6.23228e-06	6.34616
SPDL1	2.17733	1.62776	8.16917	5.53781e-07	6.23228e-06	6.34612
NOP14	5.0185	5.93435	8.16822	5.54599e-07	6.23337e-06	6.34461
OAS1	17.4592	9.65576	8.16815	5.54657e-07	6.23337e-06	6.3445
MAP3K7	3.3605	2.85406	8.16798	5.54808e-07	6.23337e-06	6.34423
RBM38	6.15017	3.99512	8.16705	5.55612e-07	6.23892e-06	6.34275
FBXW4	22.4902	20.6825	8.166	5.56511e-07	6.24278e-06	6.3411
ICMT	14.8342	10.788	8.16576	5.5672e-07	6.24278e-06	6.34072
CD164	39.3985	32.5425	8.16557	5.56887e-07	6.24278e-06	6.34041
NOC3L	1.94783	1.56224	8.16438	5.57917e-07	6.25085e-06	6.33853
RHBDF2	12.9392	8.57641	8.16377	5.58439e-07	6.25321e-06	6.33757
UBN1	5.3295	4.57947	8.16338	5.58781e-07	6.25355e-06	6.33695
EBP	13.1155	18.3094	8.16269	5.59383e-07	6.25681e-06	6.33585
TRIM10	0.5205	0.183706	8.16138	5.60516e-07	6.26252e-06	6.33378
POLG2	2.42817	1.54206	8.16047	5.61311e-07	6.26793e-06	6.33234
UBE2L3	20.9135	26.8506	8.15951	5.62145e-07	6.27146e-06	6.33082
DUS1L	49.257	39.8939	8.15927	5.62362e-07	6.27146e-06	6.33043
ABCA7	6.002	3.72	8.15868	5.62873e-07	6.27146e-06	6.3295
HNF1A	7.73867	4.04029	8.15868	5.62875e-07	6.27146e-06	6.3295
S100A6	1276.41	730.791	8.15564	5.65536e-07	6.29454e-06	6.32469
DDX51	3.5055	4.06782	8.1556	5.65573e-07	6.29454e-06	6.32462
TRAF5	1.35817	1.03447	8.15472	5.66342e-07	6.29961e-06	6.32324
NPAS2	12.6855	4.69688	8.15137	5.69304e-07	6.32906e-06	6.31791
TCP1	31.6362	29.1658	8.14887	5.71518e-07	6.35017e-06	6.31395
KPNA5	1.5265	1.14171	8.1465	5.73619e-07	6.36999e-06	6.31021
RNF115	1.8185	1.80188	8.14591	5.7415e-07	6.37231e-06	6.30927
BID	6.922	4.54476	8.14521	5.74777e-07	6.37231e-06	6.30815
TTC28	2.86883	2.03776	8.14521	5.74778e-07	6.37231e-06	6.30815
XYLT2	11.0527	7.50959	8.14439	5.75511e-07	6.37691e-06	6.30685
SNX33	4.93683	3.72094	8.14299	5.76762e-07	6.38322e-06	6.30464
AC008948.1	14.6482	5.58	8.14276	5.76969e-07	6.38322e-06	6.30427
FKBP3	24.7475	27.4964	8.14262	5.77093e-07	6.38322e-06	6.30405
NACA	490.842	520.442	8.14233	5.7735e-07	6.38322e-06	6.3036
MRPL40	17.9692	20.2161	8.14059	5.78918e-07	6.39704e-06	6.30083
SCYL3	1.574	1.29665	8.13948	5.79919e-07	6.40458e-06	6.29907
SSH3	16.1872	12.9496	8.1386	5.80713e-07	6.40983e-06	6.29767
PPP1R8	7.4545	6.81941	8.13814	5.81128e-07	6.41089e-06	6.29694
RAB5C	77.6552	61.9361	8.13535	5.83651e-07	6.4352e-06	6.29252
C16orf58	27.8803	26.4462	8.13462	5.84321e-07	6.43823e-06	6.29135
CBX3	46.7962	40.6819	8.13435	5.84566e-07	6.43823e-06	6.29092
EIF1AD	6.7065	8.17382	8.1338	5.85061e-07	6.44015e-06	6.29006
NFATC3	4.83483	4.02771	8.13258	5.86178e-07	6.44682e-06	6.28811
HSPB1	1351.51	1036.03	8.13243	5.86308e-07	6.44682e-06	6.28789
KLHL36	9.16833	8.32224	8.13113	5.87501e-07	6.45642e-06	6.28581
CCDC101	11.6948	9.32912	8.13034	5.88225e-07	6.45798e-06	6.28456
DLG3	4.6685	7.37394	8.13027	5.88286e-07	6.45798e-06	6.28445
TRAF4	19.8253	11.4647	8.12929	5.89184e-07	6.46431e-06	6.2829
DUSP12	4.36683	3.17153	8.12449	5.93604e-07	6.50925e-06	6.27527
DPF2	7.5285	8.73259	8.1235	5.94517e-07	6.51532e-06	6.2737
RBMS1	8.14217	6.50112	8.12319	5.94806e-07	6.51532e-06	6.27321
RCC1	7.00833	4.29865	8.12131	5.9655e-07	6.52919e-06	6.27022
THUMPD1	7.46017	7.68618	8.12085	5.96976e-07	6.52919e-06	6.26949
MRPS10	7.33783	6.71553	8.12078	5.97045e-07	6.52919e-06	6.26937
ASL	22.5713	17.1697	8.12003	5.97738e-07	6.53321e-06	6.26819
WRB	13.5247	8.19706	8.11917	5.98539e-07	6.53841e-06	6.26682
OS9	95.4692	96.6475	8.1187	5.98973e-07	6.5396e-06	6.26608
TMEM167B	5.7295	5.19718	8.11829	5.99359e-07	6.54026e-06	6.26543
TLN1	24.5102	23.0277	8.11772	5.99892e-07	6.54253e-06	6.26452
TMEM14B	37.5703	36.8179	8.11693	6.00633e-07	6.54457e-06	6.26326
NOL11	8.98617	6.14706	8.11682	6.0073e-07	6.54457e-06	6.26309
RBX1	24.7187	27.7342	8.11621	6.01308e-07	6.54513e-06	6.26211
XPNPEP1	10.6067	7.63594	8.11607	6.01432e-07	6.54513e-06	6.2619
NFU1	26.4905	21.4018	8.11369	6.03668e-07	6.56591e-06	6.25812
CIB1	75.3785	70.5464	8.11325	6.04083e-07	6.56687e-06	6.25742
CCDC137	6.5795	5.44465	8.11233	6.04953e-07	6.57278e-06	6.25595
CLUH	23.3797	22.9103	8.10929	6.07829e-07	6.5973e-06	6.25111
GID4	1.53467	1.20224	8.10895	6.08147e-07	6.5973e-06	6.25057
MTCH1	68.4795	54.5442	8.1089	6.08195e-07	6.5973e-06	6.25049
ZNF22	4.13767	3.46229	8.10673	6.10259e-07	6.61058e-06	6.24704
CXADR	7.02317	3.73776	8.10659	6.10389e-07	6.61058e-06	6.24682
STX8	34.9993	27.2016	8.10657	6.10404e-07	6.61058e-06	6.24679
PSMD11	12.0197	10.8944	8.10588	6.11061e-07	6.61412e-06	6.2457
RB1	7.53183	4.92871	8.10411	6.12755e-07	6.62889e-06	6.24287
PLEKHG3	14.2632	13.9987	8.10357	6.13266e-07	6.63086e-06	6.24202
NUP214	7.76367	6.53735	8.10145	6.15304e-07	6.64931e-06	6.23864
POLH	3.47933	2.23653	8.10025	6.16452e-07	6.65783e-06	6.23673
NOP9	4.62867	4.72747	8.09994	6.16753e-07	6.65783e-06	6.23624
ZNRD1	11.0263	9.68559	8.09902	6.1764e-07	6.6586e-06	6.23477
KLHDC4	10.0722	10.7632	8.09898	6.17679e-07	6.6586e-06	6.23471
AC119673.1	19.7078	15.841	8.09883	6.17818e-07	6.6586e-06	6.23448
TSPAN3	72.1125	81.4733	8.09484	6.21681e-07	6.69665e-06	6.22811
FARSB	8.37433	6.83082	8.09383	6.22656e-07	6.70355e-06	6.22652
TRIM26	13.1578	10.7595	8.09268	6.23782e-07	6.71069e-06	6.22467
RMDN1	11.2605	10.0678	8.09246	6.23987e-07	6.71069e-06	6.22434
VCPIP1	1.14133	1.20006	8.0914	6.25022e-07	6.71823e-06	6.22265
PRKCA	4.00867	2.79947	8.09085	6.25561e-07	6.71887e-06	6.22177
TMEM9	48.2058	28.5864	8.09066	6.25749e-07	6.71887e-06	6.22146
ANKRD13C	2.20417	1.95559	8.08999	6.26404e-07	6.72231e-06	6.22039
THYN1	13.5002	13.7622	8.08929	6.27085e-07	6.72296e-06	6.21928
FAM160B2	7.33317	6.633	8.08924	6.27133e-07	6.72296e-06	6.21921
SACS	1.20733	0.577588	8.08793	6.28415e-07	6.73312e-06	6.21712
C2orf81	3.27367	1.34835	8.08653	6.29798e-07	6.74375e-06	6.21488
SLC39A10	3.252	1.78818	8.08624	6.30078e-07	6.74375e-06	6.21443
SUMF2	79.1217	42.8622	8.08537	6.30941e-07	6.74788e-06	6.21303
ZBTB45	3.768	3.48965	8.08461	6.31688e-07	6.74788e-06	6.21182
TPCN1	15.4545	11.0846	8.08451	6.31786e-07	6.74788e-06	6.21166
STK25	41.3037	33.4187	8.08449	6.31806e-07	6.74788e-06	6.21163
EVA1A	12.8048	5.31012	8.08382	6.32464e-07	6.75132e-06	6.21057
ZBTB8OS	6.87267	5.69794	8.0834	6.32876e-07	6.75214e-06	6.2099
RBM28	5.43183	5.44276	8.08295	6.33323e-07	6.75332e-06	6.20918
PARP4	14.7993	8.99906	8.0826	6.33673e-07	6.75347e-06	6.20862
PIBF1	2.40483	1.87835	8.08134	6.3492e-07	6.75482e-06	6.20661
TMEM256-PLSCR3	17.8978	11.196	8.0809	6.35354e-07	6.75482e-06	6.20592
SUPT16H	10.0567	11.0914	8.08088	6.35378e-07	6.75482e-06	6.20588
DUSP23	91.4763	53.7888	8.08063	6.35624e-07	6.75482e-06	6.20548
MPHOSPH10	5.60433	5.80776	8.08046	6.35795e-07	6.75482e-06	6.20521
DOCK11	5.8655	2.39306	8.08004	6.36211e-07	6.75482e-06	6.20454
CNOT3	10.4592	10.555	8.07983	6.36416e-07	6.75482e-06	6.20421
MED18	6.06033	4.28329	8.07976	6.36486e-07	6.75482e-06	6.2041
CCDC157	2.21817	1.65682	8.07911	6.37139e-07	6.75496e-06	6.20305
RABL6	31.3107	34.5189	8.07907	6.37172e-07	6.75496e-06	6.203
ABHD8	6.84983	6.74018	8.07789	6.38356e-07	6.75919e-06	6.20111
IRF5	18.2853	8.57265	8.07762	6.38626e-07	6.75919e-06	6.20068
CBFA2T2	4.65533	4.14941	8.07741	6.38836e-07	6.75919e-06	6.20034
C3orf67	2.04583	0.847294	8.07733	6.38915e-07	6.75919e-06	6.20021
SSU72	35.2168	42.4306	8.0745	6.41741e-07	6.78552e-06	6.19571
SIRT1	2.30517	2.14671	8.07289	6.43356e-07	6.79902e-06	6.19315
CCT2	39.547	36.046	8.07163	6.4463e-07	6.80583e-06	6.19113
WDR25	3.66083	3.39224	8.07158	6.44678e-07	6.80583e-06	6.19105
PSMD1	15.6792	15.5211	8.07035	6.45919e-07	6.81536e-06	6.18909
SEPT1	2.86217	2.37029	8.06914	6.47139e-07	6.82466e-06	6.18716
STRN4	18.2753	18.4325	8.06648	6.4984e-07	6.84954e-06	6.18291
RNF26	6.89233	9.55947	8.06488	6.51474e-07	6.86258e-06	6.18035
WDR89	1.5435	1.65382	8.0646	6.51759e-07	6.86258e-06	6.1799
MLXIP	7.812	5.997	8.06367	6.52699e-07	6.86888e-06	6.17843
PET112	10.9887	11.264	8.06299	6.53394e-07	6.8726e-06	6.17735
TCTEX1D2	10.8798	6.39153	8.05988	6.56589e-07	6.90095e-06	6.17237
SMC3	5.89967	5.00676	8.05969	6.56776e-07	6.90095e-06	6.17208
PRR3	1.704	1.19112	8.05862	6.57881e-07	6.90551e-06	6.17036
C14orf166	40.4603	48.0795	8.05857	6.57931e-07	6.90551e-06	6.17029
HFE	5.05917	3.97329	8.05827	6.5824e-07	6.90551e-06	6.16981
C16orf93	5.74467	2.29606	8.05746	6.5908e-07	6.90809e-06	6.16851
EXOSC9	5.87583	7.84665	8.05737	6.59172e-07	6.90809e-06	6.16836
LARP4B	6.83333	5.76965	8.05588	6.60712e-07	6.92062e-06	6.16598
ERICH1	6.7695	5.83088	8.05329	6.63397e-07	6.94512e-06	6.16184
PDAP1	39.4097	33.8809	8.05222	6.64505e-07	6.9531e-06	6.16014
MED22	7.61817	6.80794	8.0514	6.65357e-07	6.9584e-06	6.15883
CDC42	63.2137	55.3701	8.05061	6.66188e-07	6.96346e-06	6.15756
BTBD7	4.9305	3.79624	8.04945	6.67393e-07	6.97244e-06	6.15571
MORN1	4.22183	2.24053	8.04775	6.6917e-07	6.98422e-06	6.153
PRPSAP1	10.858	7.83306	8.04771	6.69216e-07	6.98422e-06	6.15293
HAUS4	15.169	12.5252	8.04681	6.70163e-07	6.99048e-06	6.15149
XAB2	18.6157	18.65	8.04642	6.70564e-07	6.99104e-06	6.15088
ALKBH2	9.00517	7.17994	8.04588	6.71139e-07	6.99341e-06	6.15
BRD2	29.3175	32.9564	8.04475	6.72329e-07	7.00218e-06	6.14819
DHRS7B	20.422	16.7113	8.04159	6.75658e-07	7.03321e-06	6.14315
SERTAD2	2.55867	1.68241	8.04073	6.76578e-07	7.03914e-06	6.14177
CASP4	23.9617	19.225	8.04017	6.77169e-07	7.04165e-06	6.14087
PDCD2L	2.46433	2.20618	8.0396	6.77778e-07	7.04434e-06	6.13996
S100A13	105.282	77.0159	8.03823	6.79233e-07	7.05582e-06	6.13777
PSMG2	28.2455	35.4322	8.03677	6.80783e-07	7.06827e-06	6.13544
U2AF2	57.8882	54.3519	8.03581	6.81808e-07	7.07526e-06	6.13391
ACSS2	28.8118	16.8707	8.0353	6.82356e-07	7.07646e-06	6.13309
NLE1	4.48933	3.22694	8.03505	6.82628e-07	7.07646e-06	6.13268
ATG2A	4.30717	5.72912	8.03353	6.84258e-07	7.08931e-06	6.13025
FAM21A	5.18667	3.94594	8.03323	6.84573e-07	7.08931e-06	6.12978
DRAM2	8.86167	7.31812	8.03028	6.87747e-07	7.11852e-06	6.12506
MRPL22	20.4608	22.0728	8.02991	6.88153e-07	7.11905e-06	6.12446
AIF1L	94.0837	41.2885	8.02949	6.88608e-07	7.1201e-06	6.12378
ABCC1	4.52383	3.50135	8.02689	6.91422e-07	7.14553e-06	6.11962
NBPF8	0.6005	0.285941	8.02554	6.9288e-07	7.15343e-06	6.11747
COG7	6.16233	6.01224	8.02553	6.92898e-07	7.15343e-06	6.11744
OXA1L	46.791	53.8577	8.02453	6.93983e-07	7.16095e-06	6.11585
HSPBP1	29.1567	27.3541	8.02419	6.94358e-07	7.16115e-06	6.11529
WDR18	30.1658	19.5445	8.02283	6.95839e-07	7.17274e-06	6.11312
ARF5	120.663	102.765	8.02137	6.97434e-07	7.1855e-06	6.11078
LSM7	75.9608	67.1878	8.01844	7.00655e-07	7.21188e-06	6.10608
PTPN12	11.3838	7.23824	8.01829	7.00813e-07	7.21188e-06	6.10585
IFIT5	2.667	2.10688	8.01806	7.0107e-07	7.21188e-06	6.10548
RASSF3	5.52283	4.03441	8.01756	7.0162e-07	7.21385e-06	6.10468
ZKSCAN1	5.22233	5.65535	8.01708	7.02147e-07	7.21557e-06	6.10391
PSMA2	52.3938	48.9104	8.01616	7.03162e-07	7.22232e-06	6.10243
CIZ1	18.501	17.0986	8.01413	7.05411e-07	7.24107e-06	6.09918
MAP2K4	4.24217	3.07712	8.01386	7.05709e-07	7.24107e-06	6.09875
SIRT3	12.3535	11.1164	8.01351	7.06091e-07	7.2413e-06	6.09819
PCNXL3	5.91283	6.22029	8.0125	7.07214e-07	7.24912e-06	6.09657
KAT5	18.7505	29.3505	8.01086	7.09037e-07	7.2641e-06	6.09394
TRIM24	4.769	3.64847	8.00938	7.10689e-07	7.27733e-06	6.09157
SAMD1	13.6868	12.9817	8.0081	7.12117e-07	7.28824e-06	6.08952
FAM187A	1.57917	0.601588	8.00746	7.12836e-07	7.29188e-06	6.08849
BAX	91.6355	58.3818	8.00491	7.15698e-07	7.31386e-06	6.0844
CMTM7	9.28183	4.32106	8.0049	7.15711e-07	7.31386e-06	6.08438
PMS1	1.87917	1.56841	8.00454	7.1612e-07	7.31432e-06	6.0838
MAPKAPK5	10.2313	12.1187	8.00325	7.1757e-07	7.32541e-06	6.08173
NOP58	13.3997	10.9617	8.00142	7.19636e-07	7.34277e-06	6.0788
CEP290	2.956	2.49312	8.00005	7.21192e-07	7.35491e-06	6.0766
FBXW9	5.79433	3.54888	7.99955	7.2176e-07	7.35698e-06	6.07579
PDZK1	88.469	34.7604	7.99892	7.22477e-07	7.36055e-06	6.07478
SEC24C	13.276	12.1178	7.99836	7.23109e-07	7.36326e-06	6.07389
NGRN	33.3942	36.6846	7.99741	7.24191e-07	7.37054e-06	6.07236
TRPM4	9.9065	9.75612	7.99662	7.25092e-07	7.37599e-06	6.07109
TXNL4B	4.20683	3.92906	7.99593	7.25872e-07	7.38018e-06	6.06999
LRIF1	1.55033	1.72294	7.99443	7.27596e-07	7.39398e-06	6.06757
LIN37	6.00317	5.92112	7.99362	7.28522e-07	7.39965e-06	6.06627
CHFR	5.4355	4.45941	7.99266	7.29625e-07	7.40711e-06	6.06473
PRMT6	3.0765	2.21347	7.99102	7.31508e-07	7.42248e-06	6.0621
TXNDC11	11.4873	14.6206	7.98858	7.3432e-07	7.44371e-06	6.05818
DIP2B	3.74433	2.18635	7.98834	7.34592e-07	7.44371e-06	6.05781
DDX56	19.4437	16.0674	7.98824	7.3471e-07	7.44371e-06	6.05764
DPYSL2	12.9227	6.83094	7.98747	7.35598e-07	7.44727e-06	6.05641
NEK6	18.6238	7.94859	7.9873	7.35802e-07	7.44727e-06	6.05613
RBAK	1.328	1.17429	7.98537	7.38042e-07	7.4639e-06	6.05302
CDK4	41.1327	38.5005	7.98524	7.38187e-07	7.4639e-06	6.05282
ANG	9.7645	3.84606	7.98488	7.3861e-07	7.46442e-06	6.05224
DNAAF3	4.6	1.73771	7.98355	7.40161e-07	7.47372e-06	6.0501
LLPH	10.7623	13.6463	7.98334	7.404e-07	7.47372e-06	6.04977
SPSB2	10.2018	7.21341	7.98313	7.40645e-07	7.47372e-06	6.04943
STRADA	7.01083	5.65365	7.98008	7.44214e-07	7.50596e-06	6.04452
SPATA20	32.8763	27.8591	7.97935	7.45063e-07	7.51076e-06	6.04336
AC114546.1	6.83983	7.02159	7.9779	7.46776e-07	7.52425e-06	6.04102
NCSTN	26.2225	20.1833	7.97585	7.49184e-07	7.54474e-06	6.03773
LIX1L	5.05133	3.08635	7.97509	7.50079e-07	7.54945e-06	6.03651
IDH3B	46.347	40.8295	7.97482	7.50403e-07	7.54945e-06	6.03607
CHIC2	5.628	4.83753	7.97197	7.53776e-07	7.57959e-06	6.03149
TELO2	8.42367	8.23041	7.97125	7.54631e-07	7.5844e-06	6.03034
CDC16	14.6123	10.7699	7.97026	7.55813e-07	7.58699e-06	6.02874
TAGLN2	177.353	111.068	7.97024	7.55842e-07	7.58699e-06	6.0287
PAIP2	35.9893	28.9188	7.97009	7.5602e-07	7.58699e-06	6.02846
ARAF	14.9158	23.6882	7.96885	7.575e-07	7.59804e-06	6.02646
DNM2	48.7173	44.0051	7.96836	7.58087e-07	7.60014e-06	6.02567
FNTB	4.16183	4.808	7.96752	7.59089e-07	7.6064e-06	6.02432
CDKAL1	2.9885	2.32512	7.96712	7.59569e-07	7.60684e-06	6.02368
ELP4	5.18633	4.47141	7.96685	7.5989e-07	7.60684e-06	6.02325
UFC1	43.7182	30.1132	7.96473	7.62429e-07	7.62768e-06	6.01984
ADC	2.11217	1.06665	7.96448	7.62731e-07	7.62768e-06	6.01944
LMAN2L	8.98917	5.92524	7.96384	7.63505e-07	7.63163e-06	6.0184
SIPA1L1	12.3183	6.98612	7.96347	7.63951e-07	7.6323e-06	6.01781
ZBED4	1.27117	1.08229	7.96315	7.64332e-07	7.63232e-06	6.0173
CCDC135	4.19333	1.56094	7.96142	7.66424e-07	7.64941e-06	6.01451
[truncated: 9,605 more rows]

## Sheet: GSE188486pRCC_vs_ccRCC_filtered
Gene	logFC	AveExpr	t	P.Value	adj.P.Val	B
CCDC174	3.9705	3.45029	20.273	1.585e-12	1.8382e-08	18.7815
NDUFA11	186.953	169.28	20.0795	1.82806e-12	1.8382e-08	18.6538
MCU	12.363	7.45	18.5682	5.83287e-12	3.91016e-08	17.6023
TMA7	215.63	167.679	18.1929	7.88609e-12	3.96493e-08	17.3254
ATP5H	269.005	205.166	17.7273	1.15575e-11	4.64865e-08	16.9723
TXN2	30.6812	30.8379	16.6863	2.81079e-11	7.39689e-08	16.1432
NDUFB1	385.514	307.841	16.6135	2.99667e-11	7.39689e-08	16.083
SLC39A3	10.7863	9.19871	16.4407	3.49209e-11	7.39689e-08	15.939
NDUFA13	242.98	206.788	16.4361	3.50645e-11	7.39689e-08	15.9351
NDUFB8	204.937	170.248	16.3824	3.67803e-11	7.39689e-08	15.8901
RPL14	566.538	488.163	16.2501	4.14074e-11	7.57041e-08	15.7783
ATPAF2	10.2095	8.07918	16.0051	5.16842e-11	8.66184e-08	15.5686
RBM42	42.133	41.7675	15.8526	5.94237e-11	9.19284e-08	15.4363
GALE	39.1753	25.872	15.6656	7.0626e-11	1.01454e-07	15.2723
C14orf1	7.56333	5.58076	15.4791	8.40612e-11	1.06385e-07	15.1064
BRD7	21.5803	16.7632	15.4718	8.46379e-11	1.06385e-07	15.0999
COA3	111.905	77.973	15.0803	1.22748e-10	1.43683e-07	14.7447
ZC3H13	4.22133	4.06665	15.006	1.31845e-10	1.43683e-07	14.6762
ELOF1	23.2152	24.0405	14.9758	1.35745e-10	1.43683e-07	14.6482
WBSCR22	58.4115	41.8095	14.8936	1.47001e-10	1.44965e-07	14.5718
CCDC12	36.079	25.1816	14.6986	1.7784e-10	1.44965e-07	14.3888
PGLS	59.7828	59.6311	14.6346	1.8939e-10	1.44965e-07	14.3283
COX6B1	228.444	197.461	14.6331	1.89676e-10	1.44965e-07	14.3268
CCDC92	13.7243	12.9672	14.6026	1.95476e-10	1.44965e-07	14.2978
CCDC124	58.5598	60.5295	14.5379	2.08393e-10	1.44965e-07	14.2362
RALY	88.2587	75.7068	14.5354	2.08908e-10	1.44965e-07	14.2338
MRFAP1L1	15.444	15.9728	14.4384	2.30078e-10	1.44965e-07	14.1408
VPS16	12.0502	11.0514	14.4335	2.31207e-10	1.44965e-07	14.136
TRPT1	24.0335	22.6645	14.4163	2.35205e-10	1.44965e-07	14.1195
NINL	4.75417	3.09441	14.3996	2.39183e-10	1.44965e-07	14.1033
PAF1	14.3183	17.5315	14.3933	2.40692e-10	1.44965e-07	14.0972
ABHD14A	27.2978	17.2852	14.3692	2.46562e-10	1.44965e-07	14.074
SF3B5	49.7652	52.6009	14.3665	2.47224e-10	1.44965e-07	14.0714
TIMM13	36.798	31.5334	14.3613	2.48513e-10	1.44965e-07	14.0664
COPE	90.444	95.1665	14.3463	2.52289e-10	1.44965e-07	14.0518
SNF8	39.7582	31.4827	14.2462	2.79035e-10	1.5588e-07	13.9545
PET112	10.9887	7.99106	14.2037	2.91265e-10	1.57538e-07	13.913
RPP21	33.2933	40.2209	14.1562	3.05626e-10	1.57538e-07	13.8664
AURKAIP1	84.8308	77.8339	14.148	3.08188e-10	1.57538e-07	13.8583
SGTA	21.0993	20.5723	14.1317	3.13338e-10	1.57538e-07	13.8423
DYNLRB1	247.898	203.852	14.074	3.32316e-10	1.63005e-07	13.7854
GPR75-ASB3	2.59883	3.21529	14.0253	3.49239e-10	1.66834e-07	13.7372
ERH	44.9398	42.7313	14.0047	3.56713e-10	1.66834e-07	13.7167
NDUFS7	64.714	53.7302	13.9049	3.95232e-10	1.80648e-07	13.6173
SOGA3	2.19917	1.24824	13.7951	4.42767e-10	1.9591e-07	13.507
NEDD8	94.0445	87.4022	13.7615	4.58488e-10	1.9591e-07	13.4731
PMFBP1	3.80133	3.22159	13.7484	4.64755e-10	1.9591e-07	13.4599
EPN1	61.0103	61.5789	13.7426	4.67589e-10	1.9591e-07	13.454
CLPTM1	35.0297	36.9862	13.7069	4.85311e-10	1.9847e-07	13.4178
NDUFV1	93.0318	74.8538	13.6851	4.96477e-10	1.9847e-07	13.3957
IFT140	10.9415	7.16888	13.6683	5.05273e-10	1.9847e-07	13.3786
CAPNS1	144.939	132.181	13.6535	5.13173e-10	1.9847e-07	13.3635
SARS2	6.3135	5.36147	13.55	5.72116e-10	2.13937e-07	13.2577
RWDD1	18.5508	17.3269	13.5338	5.81998e-10	2.13937e-07	13.241
COX16	13.0857	10.859	13.5288	5.8508e-10	2.13937e-07	13.2359
TEX264	56.0153	35.815	13.493	6.07607e-10	2.18207e-07	13.1991
COMMD4	38.1715	30.6897	13.4634	6.26947e-10	2.1995e-07	13.1685
GABARAP	377.499	370.599	13.4523	6.34334e-10	2.1995e-07	13.1571
SPAG7	56.1357	42.974	13.3931	6.75551e-10	2.22681e-07	13.0957
THOC7	21.5993	18.7503	13.3835	6.82493e-10	2.22681e-07	13.0858
RPP25L	8.956	8.94553	13.3655	6.95718e-10	2.22681e-07	13.067
HSPBP1	29.1567	24.2206	13.3554	7.03228e-10	2.22681e-07	13.0566
LMF1	9.959	6.57712	13.3522	7.0565e-10	2.22681e-07	13.0532
FAM210B	11.6242	10.0066	13.3482	7.08647e-10	2.22681e-07	13.0491
C9orf78	26.886	22.6754	13.219	8.13905e-10	2.50867e-07	12.9138
CUEDC2	35.9723	36.9872	13.1896	8.40087e-10	2.50867e-07	12.8829
CLEC16A	5.0805	3.78094	13.1821	8.46973e-10	2.50867e-07	12.8749
ASPSCR1	15.4693	11.9337	13.1734	8.54899e-10	2.50867e-07	12.8658
COMMD9	14.9073	14.3368	13.1598	8.67546e-10	2.50867e-07	12.8514
VPS28	103.544	90.2019	13.1538	8.73187e-10	2.50867e-07	12.8451
DHX30	14.0473	11.5288	13.1368	8.89417e-10	2.51505e-07	12.8271
RSPH9	2.15867	2.36771	13.1254	9.00421e-10	2.51505e-07	12.8151
C2orf68	5.713	5.57494	13.1026	9.23019e-10	2.53485e-07	12.7908
CHMP2A	126.259	130.286	13.0929	9.32718e-10	2.53485e-07	12.7806
RABEP2	10.0042	8.98306	13.0765	9.49506e-10	2.54607e-07	12.7631
NR1H2	38.1945	44.2386	13.0215	1.00809e-09	2.66758e-07	12.7045
NPRL2	5.9835	4.89518	12.9718	1.06428e-09	2.75065e-07	12.6514
RPL32	600.216	579.813	12.9672	1.0696e-09	2.75065e-07	12.6465
CDK5RAP1	7.11367	5.96788	12.958	1.08051e-09	2.75065e-07	12.6366
NDUFS3	51.5305	46.8056	12.9329	1.11057e-09	2.76461e-07	12.6097
GLTPD1	10.3125	9.75376	12.9211	1.12506e-09	2.76461e-07	12.597
MYL6	1426.69	1373.84	12.9193	1.12724e-09	2.76461e-07	12.5951
DNAJC4	37.5762	32.9165	12.8726	1.18662e-09	2.8752e-07	12.5448
TAF6L	5.36133	5.17682	12.7797	1.31479e-09	3.14784e-07	12.4441
NDUFA12	80.3605	77.0961	12.7521	1.35575e-09	3.2077e-07	12.414
LARP7	12.046	12.7841	12.7348	1.38201e-09	3.23182e-07	12.3952
NDUFA7	94.1097	77.1284	12.7156	1.41179e-09	3.2635e-07	12.3743
PHF20	4.86683	4.56676	12.6968	1.44155e-09	3.26985e-07	12.3538
C7orf55	18.6192	12.529	12.693	1.44777e-09	3.26985e-07	12.3495
PPP2R1A	81.9308	78.6664	12.6707	1.48418e-09	3.26985e-07	12.3251
MYL12B	213.084	180.684	12.6675	1.4894e-09	3.26985e-07	12.3217
RTDR1	8.25633	4.99824	12.6605	1.50114e-09	3.26985e-07	12.314
TACO1	15.7967	12.1414	12.654	1.51209e-09	3.26985e-07	12.3068
RPUSD3	15.3372	10.9695	12.6164	1.57693e-09	3.37379e-07	12.2656
GTF3C2	12.9247	12.5116	12.5722	1.65706e-09	3.50792e-07	12.2168
COX7A2	148.804	121.557	12.5178	1.76168e-09	3.69053e-07	12.1566
HINT2	46.9348	33.1501	12.4808	1.83672e-09	3.77887e-07	12.1156
EIF3I	59.7985	61.4028	12.4709	1.85733e-09	3.77887e-07	12.1046
MCRS1	23.6402	18.0156	12.4696	1.86021e-09	3.77887e-07	12.103
C17orf97	8.36033	4.46735	12.4506	1.90053e-09	3.81427e-07	12.0819
SCAP	15.993	11.6397	12.4437	1.91557e-09	3.81427e-07	12.0742
PEX10	15.825	14.6098	12.4098	1.99043e-09	3.88845e-07	12.0364
COPG1	38.2048	44.1479	12.3855	2.04627e-09	3.88845e-07	12.0092
NSMCE1	57.9053	49.5419	12.3775	2.06495e-09	3.88845e-07	12.0002
EXOSC7	15.1665	11.7941	12.3732	2.07513e-09	3.88845e-07	11.9954
ANAPC15	18.8192	16.6706	12.3653	2.09384e-09	3.88845e-07	11.9865
BCL7A	10.384	5.95694	12.3592	2.10846e-09	3.88845e-07	11.9797
UQCR10	67.7745	59.2806	12.3535	2.12208e-09	3.88845e-07	11.9733
NKIRAS2	14.5815	14.7236	12.3487	2.13384e-09	3.88845e-07	11.9679
SETMAR	1.5855	1.31306	12.3452	2.14221e-09	3.88845e-07	11.964
FAM161B	6.19217	5.33229	12.3436	2.14618e-09	3.88845e-07	11.9622
SDSL	30.863	16.8928	12.2964	2.2651e-09	3.90558e-07	11.909
C14orf2	77.2257	67.3642	12.293	2.27395e-09	3.90558e-07	11.9052
TTC4	4.694	4.73618	12.2871	2.28913e-09	3.90558e-07	11.8986
NUDT22	24.6545	23.1276	12.2841	2.29711e-09	3.90558e-07	11.8952
C12orf65	8.11217	7.10653	12.2789	2.31088e-09	3.90558e-07	11.8893
ZNF410	9.93917	9.04447	12.2769	2.31601e-09	3.90558e-07	11.8871
CCDC106	18.4672	13.1855	12.2585	2.36551e-09	3.90558e-07	11.8663
EBP	13.1155	11.2015	12.2543	2.37676e-09	3.90558e-07	11.8616
MAP2K2	39.4462	46.3454	12.2532	2.37986e-09	3.90558e-07	11.8603
MRPL43	41.0493	42.9371	12.25	2.38869e-09	3.90558e-07	11.8566
H3F3A	201.667	189.259	12.2447	2.40327e-09	3.90558e-07	11.8506
UQCRC1	90.0023	54.8416	12.2417	2.41141e-09	3.90558e-07	11.8473
MSRB2	18.8697	15.75	12.2406	2.41466e-09	3.90558e-07	11.846
TBCB	65.6157	65.7158	12.2294	2.44569e-09	3.90558e-07	11.8334
LAMTOR2	87.778	84.9582	12.229	2.44693e-09	3.90558e-07	11.8329
AK1	47.8248	26.4461	12.2203	2.47152e-09	3.91376e-07	11.823
VPS33B	3.48333	2.93982	12.194	2.54733e-09	3.93984e-07	11.7932
C6orf136	10.0897	7.01953	12.1908	2.55696e-09	3.93984e-07	11.7895
CHCHD5	39.392	31.5542	12.1876	2.56613e-09	3.93984e-07	11.786
MRPS9	13.89	12.2722	12.1823	2.58198e-09	3.93984e-07	11.7799
CC2D1A	10.6938	8.88047	12.1763	2.59985e-09	3.93984e-07	11.7731
FAHD2A	12.9835	9.47494	12.1744	2.60553e-09	3.93984e-07	11.7709
C14orf166	40.4603	40.7756	12.1623	2.64237e-09	3.95013e-07	11.7571
MRPL47	14.7927	12.9949	12.1592	2.65162e-09	3.95013e-07	11.7536
SNPH	1.572	0.881588	12.1419	2.70528e-09	4.00043e-07	11.7338
RNPEPL1	30.7982	23.9111	12.1243	2.76085e-09	4.00729e-07	11.7137
UBE3A	6.08783	6.73188	12.1241	2.76155e-09	4.00729e-07	11.7135
ZNF837	1.34733	1.02065	12.1215	2.76969e-09	4.00729e-07	11.7106
ACIN1	20.8202	19.2704	12.0844	2.89131e-09	4.12596e-07	11.6681
NRD1	11.5783	15.8438	12.0813	2.90193e-09	4.12596e-07	11.6645
MPV17	49.4418	42.9709	12.0779	2.91326e-09	4.12596e-07	11.6607
CORO1B	55.008	48.1007	12.0463	3.02239e-09	4.25058e-07	11.6243
POLRMT	9.99717	10.2174	12.0167	3.12814e-09	4.36875e-07	11.5903
THAP3	11.0155	10.7684	11.994	3.21218e-09	4.40958e-07	11.5641
TADA3	24.6033	20.5781	11.9927	3.21697e-09	4.40958e-07	11.5627
NDUFA8	62.9298	53.7147	11.9911	3.22315e-09	4.40958e-07	11.5608
RNF167	50.0125	41.1838	11.9767	3.27773e-09	4.45395e-07	11.5442
INTS10	13.575	12.0141	11.9618	3.33551e-09	4.50205e-07	11.5269
IQCJ-SCHIP1	21.8287	11.5886	11.9216	3.49605e-09	4.68727e-07	11.4804
NUDC	45.6537	41.7111	11.9118	3.53665e-09	4.71031e-07	11.469
TMEM256	142.432	121.138	11.8935	3.61331e-09	4.78075e-07	11.4477
CBX5	10.5462	8.61118	11.8744	3.69555e-09	4.83839e-07	11.4255
ZKSCAN1	5.22233	3.96759	11.8722	3.705e-09	4.83839e-07	11.4229
KTN1	30.6153	25.1391	11.8567	3.77354e-09	4.89611e-07	11.4048
CPSF3L	24.0392	25.7592	11.8502	3.80233e-09	4.90184e-07	11.3973
KIAA1143	3.56767	3.41765	11.8337	3.87718e-09	4.96649e-07	11.378
BCL7C	28.9373	27.0255	11.8108	3.98355e-09	5.05696e-07	11.3512
ZFPL1	17.7622	18.6842	11.8077	3.99809e-09	5.05696e-07	11.3476
CISD3	22.4508	19.5122	11.7747	4.15717e-09	5.19616e-07	11.3089
LSM1	19.1842	14.5922	11.7742	4.15982e-09	5.19616e-07	11.3083
SLIRP	99.8703	94.2684	11.7663	4.19893e-09	5.21263e-07	11.299
COQ4	24.2588	21.3124	11.7376	4.34407e-09	5.35973e-07	11.2654
HMG20B	46.783	48.5498	11.7124	4.47637e-09	5.48929e-07	11.2356
CHMP6	14.2597	14.1505	11.7018	4.53336e-09	5.49939e-07	11.2231
SPA17	9.30917	6.85353	11.7007	4.5393e-09	5.49939e-07	11.2218
AES	172.334	166.838	11.689	4.60317e-09	5.54337e-07	11.2079
TUSC2	15.85	11.0801	11.6689	4.71463e-09	5.64381e-07	11.1842
BRD3	7.77933	5.66106	11.6552	4.79227e-09	5.7028e-07	11.168
NT5M	2.03267	1.31488	11.6474	4.83708e-09	5.72226e-07	11.1588
ZNHIT1	113.884	78.6977	11.6377	4.89376e-09	5.75546e-07	11.1472
TAF15	40.9168	38.7895	11.6325	4.92444e-09	5.75787e-07	11.141
PAFAH1B3	16.9748	14.0948	11.6272	4.95577e-09	5.76101e-07	11.1348
CCND2	9.80567	5.57647	11.6176	5.01276e-09	5.78129e-07	11.1234
ARL16	19.3662	15.0459	11.6102	5.05748e-09	5.78129e-07	11.1146
FKBP3	24.7475	23.2331	11.6099	5.05946e-09	5.78129e-07	11.1142
SARNP	29.5493	29.3554	11.571	5.30094e-09	6.02301e-07	11.068
TMEM129	15.9893	12.6271	11.5592	5.3771e-09	6.07522e-07	11.0538
PHPT1	119.165	113.606	11.5307	5.56449e-09	6.25181e-07	11.0198
MED29	11.8673	13.9763	11.52	5.63714e-09	6.27065e-07	11.0069
ABHD14B	36.642	27.0168	11.519	5.64361e-09	6.27065e-07	11.0058
WDR89	1.5435	1.66882	11.4999	5.77546e-09	6.38188e-07	10.9829
MTFR1L	20.8718	16.1192	11.4752	5.95058e-09	6.53945e-07	10.9532
MED11	18.6073	16.4106	11.4662	6.01551e-09	6.57489e-07	10.9424
SAFB2	15.9833	15.1241	11.4615	6.04989e-09	6.57672e-07	10.9368
PDHA1	76.2122	46.5669	11.4367	6.23438e-09	6.74084e-07	10.9069
OPA3	2.616	2.75982	11.424	6.33154e-09	6.76368e-07	10.8916
COA5	10.9852	9.68353	11.4209	6.35512e-09	6.76368e-07	10.8879
SYMPK	15.1112	15.7161	11.4207	6.3564e-09	6.76368e-07	10.8877
APOPT1	20.0352	16.0286	11.3996	6.52168e-09	6.90302e-07	10.8622
KIAA0408	3.61233	1.978	11.3928	6.57565e-09	6.90508e-07	10.854
STXBP2	36.881	35.1512	11.3908	6.59229e-09	6.90508e-07	10.8515
SCOC	13.025	10.8621	11.3786	6.69092e-09	6.97207e-07	10.8367
TM7SF2	33.5048	16.2654	11.3687	6.77214e-09	7.00735e-07	10.8247
RPL29	760.373	721.687	11.3658	6.79617e-09	7.00735e-07	10.8212
OSR1	1.8325	1.15706	11.3618	6.8293e-09	7.00735e-07	10.8163
ACOT8	14.1575	11.5924	11.353	6.90247e-09	7.04647e-07	10.8057
MRP63	14.059	12.5124	11.3385	7.0258e-09	7.1165e-07	10.7881
CNPY3	32.947	34.4665	11.3346	7.05963e-09	7.1165e-07	10.7834
POLR2I	25.3338	25.8091	11.3326	7.07722e-09	7.1165e-07	10.7809
USP4	10.8358	9.34235	11.318	7.20454e-09	7.20848e-07	10.7632
OXSM	3.54	2.88094	11.3128	7.25026e-09	7.21832e-07	10.7569
RPL30	967.065	1298.77	11.306	7.31048e-09	7.22951e-07	10.7486
GCN1L1	7.36233	7.27218	11.3035	7.3334e-09	7.22951e-07	10.7455
UCK1	11.4192	11.0366	11.2871	7.48173e-09	7.29107e-07	10.7256
PEX11G	6.077	3.911	11.286	7.49242e-09	7.29107e-07	10.7242
GPATCH3	3.63567	3.60041	11.2847	7.50461e-09	7.29107e-07	10.7226
SNRNP35	9.361	8.27412	11.2754	7.59015e-09	7.33873e-07	10.7113
ARPC3	134.04	136.765	11.2694	7.64599e-09	7.35734e-07	10.704
PPIB	269.562	280.847	11.2617	7.71913e-09	7.37659e-07	10.6945
CENPB	26.9148	23.853	11.2596	7.73935e-09	7.37659e-07	10.6919
PRPF38B	5.36767	5.74076	11.2447	7.8817e-09	7.47684e-07	10.6738
YWHAB	52.0263	43.9404	11.2408	7.92029e-09	7.47816e-07	10.6689
COX6A1	759.389	491.027	11.2318	8.00776e-09	7.49975e-07	10.658
ZCCHC17	10.4055	10.4334	11.2287	8.03888e-09	7.49975e-07	10.6542
TRMT61A	3.9715	3.18271	11.227	8.05502e-09	7.49975e-07	10.6522
NENF	45.2095	58.8061	11.2204	8.12091e-09	7.52625e-07	10.6441
MCUR1	5.0415	4.33065	11.2067	8.25971e-09	7.61977e-07	10.6272
PIGM	1.68167	1.44435	11.1929	8.40083e-09	7.71457e-07	10.6103
GATC	7.134	6.81524	11.1856	8.47716e-09	7.74928e-07	10.6013
ERGIC3	143.838	127.113	11.1761	8.57719e-09	7.80525e-07	10.5896
DDX28	2.70183	1.92112	11.1667	8.67729e-09	7.83697e-07	10.5781
ATXN2L	28.0675	26.7394	11.1656	8.68999e-09	7.83697e-07	10.5766
BTBD2	33.2855	33.0804	11.1602	8.74774e-09	7.85383e-07	10.57
CCDC25	9.66783	7.47494	11.1524	8.83201e-09	7.88219e-07	10.5605
KLHDC3	24.5383	28.982	11.148	8.88119e-09	7.88219e-07	10.555
FAM192A	29.3345	25.3078	11.1452	8.91202e-09	7.88219e-07	10.5515
DPY30	43.3185	43.304	11.1402	8.96709e-09	7.88219e-07	10.5454
STAT6	59.1888	51.5484	11.1395	8.9753e-09	7.88219e-07	10.5445
PHKG2	12.5667	9.52947	11.1308	9.07231e-09	7.8949e-07	10.5338
BOLA3	35.6183	33.9455	11.1255	9.13186e-09	7.8949e-07	10.5272
FAM110B	4.43183	2.54341	11.1213	9.17953e-09	7.8949e-07	10.5221
BIN1	73.8362	35.8894	11.1168	9.23074e-09	7.8949e-07	10.5165
MRPL54	56.2652	63.1068	11.1046	9.372e-09	7.8949e-07	10.5014
EXOG	1.976	1.50112	11.1027	9.39388e-09	7.8949e-07	10.4991
EEFSEC	6.2545	7.83024	11.1024	9.39744e-09	7.8949e-07	10.4987
MRPS26	43.3513	30.7521	11.0994	9.43251e-09	7.8949e-07	10.495
TMEM205	105.935	116.956	11.0964	9.46751e-09	7.8949e-07	10.4913
LSM7	75.9608	79.504	11.095	9.48393e-09	7.8949e-07	10.4896
NUBP1	25.4025	21.2235	11.0916	9.52394e-09	7.8949e-07	10.4854
NSMCE2	10.4593	11.8436	11.091	9.53209e-09	7.8949e-07	10.4845
C6orf47	6.71417	6.62929	11.0883	9.56348e-09	7.8949e-07	10.4812
C19orf54	3.1455	3.11147	11.0882	9.56467e-09	7.8949e-07	10.4811
MRPL11	13.3862	15.6553	11.087	9.57862e-09	7.8949e-07	10.4797
THYN1	13.5002	12.9766	11.067	9.82003e-09	7.9766e-07	10.4549
M6PR	42.9313	43.7972	11.0644	9.85274e-09	7.9766e-07	10.4515
TMEM41A	6.59017	5.03465	11.0604	9.90192e-09	7.9766e-07	10.4466
CAPZB	72.041	84.1348	11.0598	9.90943e-09	7.9766e-07	10.4458
VAC14	18.4092	12.5918	11.0578	9.93408e-09	7.9766e-07	10.4434
TIMM44	20.5902	17.3784	11.0571	9.94234e-09	7.9766e-07	10.4425
FGFR1OP2	7.56733	8.87765	11.0539	9.98258e-09	7.9766e-07	10.4385
KDM2B	4.77483	4.82535	11.0529	9.99504e-09	7.9766e-07	10.4373
MRPL2	24.4387	22.6632	11.0491	1.00422e-08	7.97864e-07	10.4326
TRMT2B	3.9365	3.47288	11.0435	1.01126e-08	7.97864e-07	10.4256
ACSBG1	1.88867	1.36624	11.0379	1.01826e-08	7.97864e-07	10.4187
TMEM219	112.276	100.545	11.0378	1.0184e-08	7.97864e-07	10.4186
SATB2	5.21283	2.70112	11.0369	1.0196e-08	7.97864e-07	10.4174
NDUFA6	55.7642	49.9018	11.0234	1.03689e-08	8.00871e-07	10.4007
NEK9	8.4495	7.67853	11.0224	1.03818e-08	8.00871e-07	10.3994
NELFE	38.7743	39.6102	11.0217	1.03912e-08	8.00871e-07	10.3985
CHD4	23.613	23.3139	11.0215	1.03937e-08	8.00871e-07	10.3983
ALG12	5.61567	5.09647	11.013	1.05043e-08	8.05246e-07	10.3877
CD63	967.559	834.399	11.011	1.05305e-08	8.05246e-07	10.3852
CINP	17.2018	16.5458	11.0074	1.05793e-08	8.05907e-07	10.3806
VPS35	12.1142	10.7656	11.0041	1.06225e-08	8.0615e-07	10.3766
PQLC2	6.91167	5.63088	10.9949	1.07448e-08	8.12363e-07	10.3652
PEF1	20.0537	21.0155	10.9655	1.11482e-08	8.30351e-07	10.3284
RBM14	7.27867	7.63335	10.9641	1.11679e-08	8.30351e-07	10.3266
ENDOG	17.7662	11.1554	10.9639	1.11711e-08	8.30351e-07	10.3264
CDC34	25.1533	24.0926	10.9628	1.11861e-08	8.30351e-07	10.325
STK38	6.2475	5.48271	10.9615	1.12043e-08	8.30351e-07	10.3234
TXNRD2	11.09	8.96241	10.9597	1.12304e-08	8.30351e-07	10.3211
DIS3L2	10.3167	8.37912	10.9529	1.13259e-08	8.34343e-07	10.3126
KBTBD6	1.08333	0.921059	10.9439	1.14546e-08	8.39557e-07	10.3014
NDUFAF3	73.2925	45.4939	10.939	1.15253e-08	8.39557e-07	10.2952
TRMT12	1.78133	1.46324	10.9379	1.15416e-08	8.39557e-07	10.2938
TMEM147	66.363	58.7651	10.9349	1.15856e-08	8.39557e-07	10.29
DCTN2	72.24	60.1564	10.9288	1.16747e-08	8.39557e-07	10.2824
IL17RC	13.0172	11.6073	10.925	1.1731e-08	8.39557e-07	10.2776
LYPLA2	32.6522	24.0352	10.919	1.18195e-08	8.39557e-07	10.2701
C17orf75	6.582	5.41888	10.9189	1.18213e-08	8.39557e-07	10.2699
CHCHD1	23.4643	23.8951	10.9176	1.18403e-08	8.39557e-07	10.2683
RBBP6	4.52633	4.34141	10.9174	1.18438e-08	8.39557e-07	10.268
SLC35C2	20.6283	17.299	10.9153	1.18739e-08	8.39557e-07	10.2655
YTHDF2	8.05583	8.41494	10.9138	1.18977e-08	8.39557e-07	10.2635
WIBG	16.3987	15.7566	10.8934	1.22075e-08	8.5841e-07	10.2379
ANKS6	3.08583	3.17029	10.8898	1.22617e-08	8.58624e-07	10.2334
HSD11B1L	8.727	6.08706	10.8876	1.22959e-08	8.58624e-07	10.2307
TOP2B	15.7805	13.066	10.8814	1.23927e-08	8.62388e-07	10.2228
TOMM40	26.5972	26.6058	10.8781	1.24453e-08	8.63059e-07	10.2186
DUS1L	49.257	40.0511	10.8716	1.25479e-08	8.67188e-07	10.2104
PAPOLA	17.9913	19.0275	10.8671	1.26195e-08	8.69147e-07	10.2047
NR2F2	32.0205	22.8732	10.8474	1.29376e-08	8.88013e-07	10.1799
TMEM50A	22.3693	21.8876	10.8428	1.30121e-08	8.89231e-07	10.1742
FAM229B	18.3832	14.3502	10.8395	1.30673e-08	8.89231e-07	10.1699
GOLGA1	2.484	2.52594	10.8337	1.3164e-08	8.89231e-07	10.1626
UROD	42.2225	44.3036	10.8335	1.31662e-08	8.89231e-07	10.1624
ZNF428	30.066	25.6994	10.8329	1.31764e-08	8.89231e-07	10.1616
KLHDC4	10.0722	9.27535	10.8292	1.32385e-08	8.90436e-07	10.1569
C19orf43	104.633	125.872	10.8265	1.32837e-08	8.90492e-07	10.1535
CBY1	16.3188	14.2448	10.817	1.34451e-08	8.96708e-07	10.1415
NRDE2	2.03667	1.74329	10.8158	1.34655e-08	8.96708e-07	10.14
COX5A	169.301	117.697	10.8066	1.36236e-08	9.04236e-07	10.1283
PRPF31	17.9793	21.399	10.801	1.37196e-08	9.0485e-07	10.1213
DNALI1	10.4125	6.96194	10.8009	1.37228e-08	9.0485e-07	10.1211
C4orf29	1.83717	1.66029	10.7908	1.38996e-08	9.11552e-07	10.1083
SLX4	0.787167	0.798118	10.7899	1.39151e-08	9.11552e-07	10.1072
MRPS18B	37.3277	31.5514	10.7844	1.40123e-08	9.14937e-07	10.1002
MPHOSPH8	9.8975	9.91682	10.7764	1.41569e-08	9.21388e-07	10.09
IFT43	28.1612	22.92	10.773	1.42179e-08	9.22377e-07	10.0857
C22orf39	8.22167	8.26171	10.7693	1.42837e-08	9.23667e-07	10.0811
RTN4IP1	3.63517	2.63965	10.7651	1.43612e-08	9.25698e-07	10.0757
HMGB3	28.6573	16.4825	10.7531	1.45817e-08	9.36009e-07	10.0604
MTA1	16.0088	15.6316	10.7514	1.46142e-08	9.36009e-07	10.0582
EPM2AIP1	1.54833	1.35488	10.7414	1.48017e-08	9.42104e-07	10.0455
FAM86A	5.51067	4.09253	10.7406	1.48163e-08	9.42104e-07	10.0445
MCAT	9.9015	8.61794	10.7388	1.48503e-08	9.42104e-07	10.0422
RNF34	6.45533	6.57782	10.7335	1.49504e-08	9.42104e-07	10.0355
GLTP	10.8073	10.7759	10.7328	1.49651e-08	9.42104e-07	10.0345
CTBP1	55.691	52.7989	10.7302	1.50137e-08	9.42104e-07	10.0313
COMMD5	13.9343	11.1287	10.729	1.50373e-08	9.42104e-07	10.0297
PSENEN	57.4282	52.8518	10.7196	1.52181e-08	9.44919e-07	10.0178
KLHDC9	6.6855	3.71112	10.7193	1.52237e-08	9.44919e-07	10.0174
IFI27L2	130.374	128.094	10.7186	1.52372e-08	9.44919e-07	10.0165
MORN4	12.8795	8.17276	10.715	1.53089e-08	9.44919e-07	10.0118
UBL5	337.201	333.842	10.709	1.54267e-08	9.44919e-07	10.0042
NABP2	18.9768	17.7035	10.7081	1.54428e-08	9.44919e-07	10.0031
DYNLL2	14.5298	10.1692	10.7077	1.54515e-08	9.44919e-07	10.0026
ATP5I	468.373	422.556	10.7055	1.54948e-08	9.44919e-07	9.99975
PRPF19	23.6933	25.5648	10.7046	1.55133e-08	9.44919e-07	9.99856
PRKAG1	17.6037	16.5085	10.7026	1.55521e-08	9.44919e-07	9.99606
SDR39U1	24.585	21.2155	10.6993	1.56188e-08	9.46112e-07	9.99179
WBP4	4.60017	4.56794	10.6859	1.58894e-08	9.57594e-07	9.97462
SLC4A1AP	6.41067	6.88876	10.6822	1.5964e-08	9.57594e-07	9.96994
ZNRD1	11.0263	14.2721	10.6807	1.59943e-08	9.57594e-07	9.96804
KRR1	4.411	4.81653	10.6797	1.60144e-08	9.57594e-07	9.96679
ANAPC7	9.99267	8.72476	10.6782	1.60464e-08	9.57594e-07	9.96479
DNAJC30	5.73617	4.12559	10.6756	1.60993e-08	9.57906e-07	9.96151
IFRD2	17.0468	11.3102	10.6732	1.61491e-08	9.5804e-07	9.95841
ERCC2	7.21417	6.37671	10.6697	1.62206e-08	9.59451e-07	9.954
RPL9	695.546	809.771	10.6567	1.64934e-08	9.67842e-07	9.93733
ZNF786	1.13833	0.880588	10.6562	1.65041e-08	9.67842e-07	9.93668
TMEM201	2.15367	1.85841	10.6542	1.65482e-08	9.67842e-07	9.93401
EIF3K	138.693	125.983	10.6508	1.66193e-08	9.67842e-07	9.92973
MED25	22.6805	20.208	10.6488	1.66633e-08	9.67842e-07	9.92709
AGPAT1	23.7807	24.7259	10.6478	1.66844e-08	9.67842e-07	9.92582
C19orf70	87.3818	73.8579	10.6471	1.66994e-08	9.67842e-07	9.92492
GMDS	15.5423	10.582	10.6368	1.69211e-08	9.77873e-07	9.91174
SIRT6	8.79833	9.68929	10.6317	1.70323e-08	9.8148e-07	9.90519
MRPS22	17.6168	18.3889	10.6291	1.709e-08	9.81993e-07	9.9018
PNPLA6	39.9557	34.012	10.6204	1.72805e-08	9.83906e-07	9.89072
ARHGAP29	11.0922	9.49547	10.6201	1.72874e-08	9.83906e-07	9.89032
KRBA2	1.91617	1.38735	10.6201	1.72888e-08	9.83906e-07	9.89024
CHIC2	5.628	6.94971	10.6187	1.7319e-08	9.83906e-07	9.8885
MRPL21	32.8835	35.2375	10.614	1.74253e-08	9.86172e-07	9.88238
NFATC2IP	7.30183	5.27106	10.6125	1.7457e-08	9.86172e-07	9.88056
SLC25A37	6.507	4.669	10.6088	1.75408e-08	9.88132e-07	9.87577
CHID1	37.8983	36.8518	10.6045	1.76394e-08	9.90913e-07	9.87016
RNF7	22.0075	25.6678	10.6006	1.77281e-08	9.91591e-07	9.86515
ICT1	24.46	20.9068	10.5996	1.77501e-08	9.91591e-07	9.86391
HDDC2	32.3545	29.455	10.5971	1.78065e-08	9.91644e-07	9.86074
RFXANK	42.2902	43.6525	10.5943	1.78727e-08	9.91644e-07	9.85703
RSRC1	16.108	16.5286	10.5931	1.7899e-08	9.91644e-07	9.85556
TMEM179B	33.7653	31.9635	10.5816	1.81659e-08	1.00367e-06	9.84075
PSMD6	22.7845	18.7598	10.5726	1.83782e-08	1.01232e-06	9.82913
CREB5	5.97533	3.65	10.5699	1.84432e-08	1.01232e-06	9.8256
DDX49	11.5682	14.4267	10.5686	1.84735e-08	1.01232e-06	9.82396
PIGQ	26.3667	17.5988	10.5483	1.8965e-08	1.03391e-06	9.79769
GLRX5	23.3713	16.5632	10.5481	1.89703e-08	1.03391e-06	9.79741
HAUS5	2.58383	2.81259	10.5438	1.90747e-08	1.03679e-06	9.79192
CHMP4B	70.8065	65.7553	10.5388	1.91988e-08	1.03979e-06	9.78543
ARL2	66.8563	52.1276	10.5374	1.92333e-08	1.03979e-06	9.78364
FKBP8	110.872	131.762	10.5347	1.93014e-08	1.04067e-06	9.7801
TIGD5	2.93017	2.60682	10.5274	1.94846e-08	1.04583e-06	9.77065
PARK7	125.914	119.415	10.5268	1.95011e-08	1.04583e-06	9.7698
MRPS5	21.5748	19.1204	10.522	1.96229e-08	1.04956e-06	9.76357
COX5B	377.932	272.192	10.5166	1.97583e-08	1.05401e-06	9.75669
IPO13	7.57667	6.24247	10.5078	1.99862e-08	1.06334e-06	9.74521
MRPL38	27.472	21.1708	10.5051	2.00556e-08	1.06422e-06	9.74174
MAZ	56.028	56.0926	10.4994	2.02045e-08	1.06758e-06	9.73434
ZNF580	14.7458	15.0629	10.4973	2.02608e-08	1.06758e-06	9.73156
ATP5SL	16.5927	15.0446	10.4966	2.02782e-08	1.06758e-06	9.73069
PSME1	118.317	121.696	10.4927	2.03814e-08	1.06944e-06	9.72562
DGCR6L	31.7377	34.1483	10.4913	2.04199e-08	1.06944e-06	9.72373
VARS2	15.029	11.0609	10.4821	2.06642e-08	1.07856e-06	9.71183
RPSA	559.465	468.956	10.4807	2.07014e-08	1.07856e-06	9.71002
COMMD2	4.27983	3.66565	10.4775	2.07871e-08	1.08023e-06	9.70589
ASCC2	9.98533	11.5161	10.4566	2.13598e-08	1.10713e-06	9.67868
GSK3A	21.0208	22.1606	10.4498	2.15521e-08	1.11242e-06	9.66971
BAP1	15.947	12.8155	10.449	2.15724e-08	1.11242e-06	9.66877
TCEB1	39.4813	40.7738	10.4402	2.18208e-08	1.11881e-06	9.65731
MTMR14	15.2863	12.3012	10.4397	2.18364e-08	1.11881e-06	9.65659
OMA1	6.1985	5.07712	10.4388	2.18632e-08	1.11881e-06	9.65536
NDUFV3	8.12183	9.09447	10.4334	2.20164e-08	1.12379e-06	9.64837
TPGS1	12.7025	12.0174	10.4181	2.24602e-08	1.14281e-06	9.62839
INIP	3.47267	3.38688	10.4166	2.25027e-08	1.14281e-06	9.62649
PLEKHH1	3.33433	1.67841	10.4117	2.265e-08	1.14423e-06	9.61996
SNRPD2	248.599	262.792	10.4105	2.26855e-08	1.14423e-06	9.61839
DYNC1LI1	7.05567	6.31282	10.4099	2.27014e-08	1.14423e-06	9.61769
C19orf60	38.5545	48.7282	10.396	2.31182e-08	1.16233e-06	9.59947
EIF3G	88.2065	95.2244	10.3872	2.33867e-08	1.17289e-06	9.5879
METTL21A	5.74083	5.33788	10.3766	2.37136e-08	1.18351e-06	9.574
PSMG2	28.2455	32.1631	10.3749	2.37656e-08	1.18351e-06	9.5718
MYO1E	16.9958	13.5536	10.3727	2.38324e-08	1.18351e-06	9.56899
NDUFB9	280.609	174.203	10.3727	2.38338e-08	1.18351e-06	9.56894
MRPL40	17.9692	17.9068	10.3706	2.38996e-08	1.18385e-06	9.56617
S100A11	834.816	695.635	10.3637	2.4117e-08	1.19169e-06	9.5571
UBXN6	68.7998	80.8016	10.3614	2.4188e-08	1.19227e-06	9.55416
TMEM203	11.721	10.0311	10.3575	2.4313e-08	1.19533e-06	9.54899
TNRC6A	5.65017	5.17724	10.3558	2.43691e-08	1.19533e-06	9.54668
ATP6V1H	18.5888	14.7525	10.3445	2.47304e-08	1.2101e-06	9.53194
PNKP	14.17	13.6884	10.3373	2.49651e-08	1.21386e-06	9.52247
BAG6	58.9507	63.5522	10.3369	2.49809e-08	1.21386e-06	9.52184
DNAJB12	10.0905	12.8114	10.3366	2.49883e-08	1.21386e-06	9.52154
ATP6V0B	78.2307	71.0856	10.3319	2.51443e-08	1.2185e-06	9.51531
PRDX5	304.111	255.538	10.3266	2.53211e-08	1.22157e-06	9.50829
ZNF627	2.589	2.33988	10.3263	2.53291e-08	1.22157e-06	9.50797
BAD	47.812	50.5246	10.3229	2.5443e-08	1.22413e-06	9.50347
NAP1L4	28.8993	30.8466	10.3185	2.55917e-08	1.22834e-06	9.49764
SLC25A11	49.1868	37.0466	10.3132	2.57692e-08	1.23391e-06	9.49071
KIAA2026	1.501	1.56653	10.3091	2.59092e-08	1.23498e-06	9.48528
COG8	10.2518	7.85906	10.3081	2.59443e-08	1.23498e-06	9.48392
DNTTIP2	4.03983	5.06953	10.3054	2.60358e-08	1.23498e-06	9.48039
ATRIP	1.87617	1.68041	10.3054	2.60371e-08	1.23498e-06	9.48034
RAB1B	54.5012	62.1225	10.3032	2.61116e-08	1.2356e-06	9.47748
TMEM126B	19.7925	18.2349	10.2917	2.65105e-08	1.25153e-06	9.46229
CMC1	34.4292	24.3561	10.2845	2.67609e-08	1.25854e-06	9.45286
NDUFA3	203.274	173.031	10.2839	2.67842e-08	1.25854e-06	9.45199
TRAP1	51.0338	40.3985	10.2763	2.70535e-08	1.26824e-06	9.44196
DBNDD1	18.276	9.34718	10.2727	2.71807e-08	1.27123e-06	9.43726
CTSC	214.475	130.231	10.2667	2.73995e-08	1.2785e-06	9.42922
MAPKAPK3	35.1982	20.1994	10.2504	2.79928e-08	1.30015e-06	9.40774
CACFD1	9.32833	6.85388	10.2504	2.79929e-08	1.30015e-06	9.40774
EIF4E2	26.5208	25.4521	10.2484	2.80691e-08	1.30069e-06	9.40502
NR2C2AP	6.80183	7.07165	10.2436	2.82468e-08	1.3039e-06	9.39869
ARFIP2	11.7967	12.8249	10.2426	2.82838e-08	1.3039e-06	9.39738
C16orf62	16.0922	12.922	10.241	2.83431e-08	1.3039e-06	9.39528
SSU72	35.2168	32.1851	10.2396	2.83977e-08	1.3039e-06	9.39335
RBBP8	13.381	11.5078	10.2329	2.86507e-08	1.31251e-06	9.38445
CPSF1	14.4003	13.5448	10.2301	2.87568e-08	1.31438e-06	9.38075
ZNF517	2.80733	2.15106	10.2272	2.88672e-08	1.31644e-06	9.3769
BANF1	72.5425	64.7881	10.2255	2.89335e-08	1.31647e-06	9.3746
C9orf114	9.74733	6.86865	10.2178	2.92266e-08	1.32681e-06	9.3645
CWC15	16.3053	18.6052	10.2136	2.93927e-08	1.33037e-06	9.35881
ZBTB7A	10.7633	10.4456	10.2124	2.94373e-08	1.33037e-06	9.35729
OGG1	11.5275	7.96447	10.2104	2.9516e-08	1.33093e-06	9.35462
DNAJC11	9.27233	8.26947	10.1924	3.02288e-08	1.35839e-06	9.33068
WRAP73	6.04817	5.74906	10.1916	3.02599e-08	1.35839e-06	9.32965
RABGGTA	6.69417	7.04471	10.1887	3.03796e-08	1.36072e-06	9.32569
ITFG3	49.2963	38.2574	10.1863	3.04742e-08	1.36192e-06	9.32257
ELP6	9.6885	7.35918	10.1821	3.06471e-08	1.36662e-06	9.3169
FLYWCH2	22.1702	17.3335	10.18	3.07332e-08	1.36743e-06	9.31408
MOCS2	20.751	18.9462	10.1651	3.13455e-08	1.38725e-06	9.2943
RBM15B	5.54533	4.32435	10.1645	3.13729e-08	1.38725e-06	9.29342
RPSAP58	35.5902	27.9884	10.1622	3.14679e-08	1.38725e-06	9.29038
MPST	40.7813	35.1845	10.1616	3.14904e-08	1.38725e-06	9.28967
MRPL12	76.5987	55.4481	10.1609	3.15238e-08	1.38725e-06	9.2886
PTPMT1	29.0723	23.6914	10.1442	3.22284e-08	1.40944e-06	9.26643
ZNHIT2	6.98917	5.33294	10.144	3.22397e-08	1.40944e-06	9.26607
TBC1D24	2.187	1.76876	10.1437	3.22531e-08	1.40944e-06	9.26566
ZMAT5	14.6673	14.0132	10.1424	3.23082e-08	1.40944e-06	9.26395
CTCF	7.67733	7.83035	10.1361	3.25812e-08	1.41827e-06	9.2555
NOC4L	11.3295	9.88129	10.1228	3.31648e-08	1.44056e-06	9.23769
RDH11	27.7213	17.9435	10.1202	3.32781e-08	1.44236e-06	9.23427
AMN	95.0123	44.0612	10.1152	3.35015e-08	1.44892e-06	9.22755
C1orf56	3.266	2.96476	10.1104	3.37162e-08	1.45508e-06	9.22114
TMEM134	39.4793	36.8762	10.1082	3.3815e-08	1.45622e-06	9.2182
DALRD3	20.7798	13.7924	10.1046	3.39795e-08	1.45802e-06	9.21333
SDHAF2	20.4802	18.4756	10.102	3.40983e-08	1.45802e-06	9.20983
IFT27	22.0748	14.4932	10.1019	3.41023e-08	1.45802e-06	9.20971
PSMC1	30.4888	36.5695	10.1009	3.41468e-08	1.45802e-06	9.20841
RBM10	10.208	11.49	10.0973	3.43109e-08	1.46192e-06	9.20359
MRPS21	37.375	28.6731	10.0944	3.4444e-08	1.46449e-06	9.19971
ECSIT	26.1358	23.4462	10.0927	3.45247e-08	1.46482e-06	9.19736
QARS	67.0852	51.1342	10.0896	3.46692e-08	1.46786e-06	9.19316
MAF1	60.2603	61.0511	10.0799	3.5118e-08	1.48128e-06	9.18026
CAMK1	22.4363	21.0658	10.0796	3.51335e-08	1.48128e-06	9.17981
RRBP1	53.1202	48.5546	10.0757	3.53176e-08	1.48592e-06	9.17457
MRPL53	29.1935	31.5621	10.0726	3.54646e-08	1.48879e-06	9.1704
FAM32A	21.7375	26.0389	10.0691	3.56304e-08	1.48879e-06	9.16572
DAZAP1	31.7003	35.0914	10.0672	3.57214e-08	1.48879e-06	9.16315
SVIP	3.089	2.51953	10.0662	3.57677e-08	1.48879e-06	9.16185
PNKD	63.9608	54.2095	10.0651	3.58206e-08	1.48879e-06	9.16037
CHD7	1.6345	1.21459	10.0638	3.58837e-08	1.48879e-06	9.1586
EIF2D	15.8383	17.6962	10.062	3.59734e-08	1.48879e-06	9.1561
ARHGAP8	6.03817	3.72094	10.0615	3.59969e-08	1.48879e-06	9.15544
BCS1L	15.1203	14.3901	10.0603	3.60519e-08	1.48879e-06	9.15391
EEF1G	615.022	734.569	10.0571	3.62082e-08	1.49218e-06	9.14957
KAT8	24.1623	20.182	10.0517	3.6473e-08	1.50002e-06	9.14225
SPPL3	9.15	9.338	10.0498	3.65648e-08	1.50073e-06	9.13973
SEC31A	35.133	40.9652	10.044	3.68531e-08	1.50388e-06	9.13184
CEP250	3.818	4.241	10.0437	3.68652e-08	1.50388e-06	9.13151
LCMT1	22.8162	17.8574	10.0423	3.69369e-08	1.50388e-06	9.12956
RNF10	53.5	47.4688	10.0422	3.69409e-08	1.50388e-06	9.12945
LYRM4	10.5565	10.2715	10.0403	3.70364e-08	1.50397e-06	9.12686
EEF1E1	14.1243	13.7209	10.0391	3.70926e-08	1.50397e-06	9.12534
DNAJC8	31.3707	28.7393	10.0375	3.71762e-08	1.50433e-06	9.12308
LSM4	59.6005	48.394	10.0358	3.72611e-08	1.50474e-06	9.12079
PIGU	9.87283	8.30235	10.0265	3.77264e-08	1.51747e-06	9.10833
FBXO34	6.16817	4.13065	10.0265	3.77274e-08	1.51747e-06	9.1083
TADA2B	4.2515	3.88371	10.0242	3.78431e-08	1.51909e-06	9.10522
DDX19B	11.1123	10.3126	10.0156	3.82833e-08	1.52819e-06	9.09361
POLB	6.629	6.36929	10.0125	3.8444e-08	1.52819e-06	9.0894
GPS2	38.248	33.1378	10.0115	3.84934e-08	1.52819e-06	9.08812
NME1-NME2	529.903	471.883	10.0106	3.85447e-08	1.52819e-06	9.08678
RGPD6	1.11233	1.11294	10.0106	3.85448e-08	1.52819e-06	9.08677
GAS8	16.4943	11.4968	10.0101	3.85681e-08	1.52819e-06	9.08617
SEPT2	62.3002	63.6179	10.0095	3.86018e-08	1.52819e-06	9.08529
NOP10	89.9822	88.7603	10.0021	3.8985e-08	1.54033e-06	9.07537
PAFAH2	5.70617	3.85088	9.99357	3.94366e-08	1.5454e-06	9.0638
RPS11	1255.88	1724.19	9.99256	3.94899e-08	1.5454e-06	9.06245
ABCC10	3.76267	3.07106	9.99174	3.9534e-08	1.5454e-06	9.06133
PSMD13	26.0827	30.1058	9.9916	3.95412e-08	1.5454e-06	9.06114
RAD23A	47.785	56.0356	9.99056	3.95968e-08	1.5454e-06	9.05973
MMS19	11.3513	11.7049	9.99024	3.96139e-08	1.5454e-06	9.0593
GTF3C1	11.3888	10.5643	9.98954	3.96513e-08	1.5454e-06	9.05835
MVP	134.78	114.203	9.98728	3.97719e-08	1.5471e-06	9.0553
PPP1R7	31.6192	33.9876	9.98346	3.99772e-08	1.55209e-06	9.05013
POP5	23.8448	17.0785	9.98046	4.01391e-08	1.55537e-06	9.04607
SYNC	4.623	4.20729	9.97692	4.03313e-08	1.55956e-06	9.04127
SMPD2	5.85533	5.77218	9.97562	4.04024e-08	1.55956e-06	9.0395
KNOP1	5.21867	4.32476	9.96883	4.07741e-08	1.57089e-06	9.0303
ELMO2	5.72717	4.91594	9.96685	4.0883e-08	1.57208e-06	9.02762
SPRYD3	21.3042	16.0274	9.96344	4.10719e-08	1.57633e-06	9.02299
SURF1	41.5847	31.8242	9.96033	4.12449e-08	1.57708e-06	9.01877
CARHSP1	64.389	67.7732	9.96026	4.12484e-08	1.57708e-06	9.01868
CRK	12.8085	11.1262	9.95717	4.14211e-08	1.58068e-06	9.01449
RNH1	68.4768	68.0543	9.94872	4.18968e-08	1.59416e-06	9.00301
SLC8B1	8.56383	7.76882	9.94808	4.19328e-08	1.59416e-06	9.00215
ENTPD4	4.3155	3.84929	9.94432	4.21467e-08	1.59927e-06	8.99704
NDUFV2	73.4612	78.0649	9.94031	4.23757e-08	1.60493e-06	8.9916
PTRH1	22.7985	16.8485	9.93604	4.26213e-08	1.6112e-06	8.98579
NDUFC2	133.801	132.635	9.93426	4.27243e-08	1.61145e-06	8.98336
CASKIN1	2.0725	1.41565	9.93315	4.27882e-08	1.61145e-06	8.98186
WDR25	3.66083	3.29241	9.92565	4.32249e-08	1.62052e-06	8.97166
APRT	99.4118	85.4263	9.92511	4.32566e-08	1.62052e-06	8.97092
COX8A	455.185	438.653	9.92487	4.32707e-08	1.62052e-06	8.97059
KRTCAP2	131.984	138.743	9.92055	4.35245e-08	1.62565e-06	8.96472
MAFG	4.71933	4.07747	9.91979	4.35694e-08	1.62565e-06	8.96368
MIEN1	41.8358	32.3554	9.91306	4.39687e-08	1.63751e-06	8.95451
FRG1	18.274	19.1461	9.91078	4.41048e-08	1.63951e-06	8.95141
RPL15	705.364	697.99	9.90853	4.42395e-08	1.63951e-06	8.94834
CCDC64	39.2315	18.1646	9.90575	4.44067e-08	1.63951e-06	8.94455
ALKBH7	89.2803	75.0446	9.90517	4.44416e-08	1.63951e-06	8.94377
PPP1CA	80.1425	80.6478	9.90426	4.4496e-08	1.63951e-06	8.94253
BRMS1	16.9635	16.9385	9.90401	4.45115e-08	1.63951e-06	8.94219
ATP5L	61.3107	55.1668	9.89625	4.49825e-08	1.65014e-06	8.93161
WDR83	7.5	6.39106	9.89527	4.50421e-08	1.65014e-06	8.93027
NKIRAS1	2.69433	2.23941	9.8952	4.50464e-08	1.65014e-06	8.93018
KIF3B	14.4132	10.5229	9.89276	4.51962e-08	1.65262e-06	8.92684
PCSK1N	168.587	69.7129	9.88719	4.55392e-08	1.65312e-06	8.91925
LAMTOR3	8.90333	8.37047	9.8865	4.55817e-08	1.65312e-06	8.91831
ZCCHC9	4.24433	4.98312	9.88588	4.56203e-08	1.65312e-06	8.91746
RAB2B	3.35583	3.52924	9.8849	4.56813e-08	1.65312e-06	8.91611
MORN2	29.8275	22.6477	9.88457	4.57016e-08	1.65312e-06	8.91567
FAM103A1	5.8455	5.66212	9.88454	4.57032e-08	1.65312e-06	8.91563
STXBP3	8.3045	8.63535	9.87837	4.60881e-08	1.66405e-06	8.9072
CBFA2T2	4.65533	3.61735	9.87611	4.62296e-08	1.66617e-06	8.90412
CSNK2A2	13.7112	12.9863	9.87071	4.65707e-08	1.67546e-06	8.89673
VPS29	33.1262	37.7301	9.86269	4.70809e-08	1.68986e-06	8.88578
NT5C3B	24.1978	22.1364	9.86175	4.71412e-08	1.68986e-06	8.88449
QRSL1	3.065	2.54471	9.86048	4.72231e-08	1.68986e-06	8.88275
SSNA1	46.9832	40.8848	9.85657	4.74751e-08	1.69349e-06	8.8774
APTX	7.24417	7.00082	9.85629	4.74928e-08	1.69349e-06	8.87702
PAQR7	5.27517	3.56012	9.85146	4.7806e-08	1.69414e-06	8.87041
PDCL3	12.1882	13.2146	9.85094	4.78401e-08	1.69414e-06	8.8697
ZNF669	1.94733	1.48529	9.84907	4.79619e-08	1.69414e-06	8.86714
THAP4	38.5517	27.9254	9.84889	4.79737e-08	1.69414e-06	8.86689
CTNNBL1	21.9005	20.3592	9.8484	4.80057e-08	1.69414e-06	8.86622
MRPL39	9.79417	11.5597	9.84711	4.80905e-08	1.69414e-06	8.86445
ACTB	1194.68	1264.53	9.84549	4.81966e-08	1.69414e-06	8.86223
LRFN3	2.88967	2.08235	9.84542	4.8201e-08	1.69414e-06	8.86214
FAM63B	3.175	2.30182	9.84439	4.82691e-08	1.69414e-06	8.86072
IQCD	2.614	1.48988	9.84006	4.85542e-08	1.70117e-06	8.8548
DVL3	12.1992	13.091	9.82818	4.93474e-08	1.72073e-06	8.83851
EBAG9	13.8077	13.8895	9.82769	4.93804e-08	1.72073e-06	8.83784
BBIP1	6.52267	8.57341	9.82675	4.94434e-08	1.72073e-06	8.83656
DDB1	33.51	33.3669	9.82575	4.95109e-08	1.72073e-06	8.83518
NKRF	1.25367	1.51659	9.82418	4.9617e-08	1.72073e-06	8.83303
ZNF385B	8.57633	3.38694	9.82406	4.96257e-08	1.72073e-06	8.83286
SMARCD1	12.4578	11.1634	9.81959	4.99293e-08	1.72827e-06	8.82672
ANKS3	17.9082	12.2644	9.8181	5.00305e-08	1.7288e-06	8.82469
RAB5A	10.3823	9.57618	9.81456	5.02731e-08	1.73421e-06	8.81982
RPLP2	644.355	730.498	9.8104	5.05597e-08	1.74111e-06	8.81411
LRRC45	8.1215	6.63988	9.80338	5.10468e-08	1.75487e-06	8.80446
COQ3	2.712	2.25435	9.80099	5.12142e-08	1.75762e-06	8.80117
NME3	45.8683	41.3008	9.79953	5.13163e-08	1.75813e-06	8.79917
DPM3	162.131	143.765	9.79268	5.17993e-08	1.77166e-06	8.78975
DPH2	5.0435	4.19735	9.78955	5.20212e-08	1.77623e-06	8.78545
CC2D1B	9.37183	7.60165	9.78238	5.25345e-08	1.79072e-06	8.77557
ERP29	60.6282	49.9725	9.776	5.29952e-08	1.80336e-06	8.76679
SNAPC5	10.9497	8.60529	9.77245	5.32532e-08	1.80908e-06	8.76191
EMC7	43.0178	35.8325	9.76944	5.34736e-08	1.8135e-06	8.75775
THUMPD1	7.46017	6.379	9.7672	5.36379e-08	1.81601e-06	8.75467
UBE2J2	18.0165	20.3757	9.76146	5.40617e-08	1.82729e-06	8.74675
CLUH	23.3797	18.7909	9.75972	5.41904e-08	1.82856e-06	8.74436
POLR2F	44.3628	50.9425	9.75343	5.466e-08	1.84132e-06	8.73568
SWSAP1	1.43333	1.12571	9.74129	5.55784e-08	1.86913e-06	8.71892
PANK2	8.025	9.28606	9.73947	5.57177e-08	1.87068e-06	8.7164
MTA2	12.4748	13.5739	9.73556	5.60171e-08	1.87491e-06	8.71101
TMEM115	17.0103	12.7329	9.73451	5.60983e-08	1.87491e-06	8.70955
UBXN1	62.8375	64.6626	9.73383	5.6151e-08	1.87491e-06	8.70861
ACTR1A	22.7262	21.3365	9.73298	5.62166e-08	1.87491e-06	8.70743
POLR2J	75.0255	54.6607	9.72367	5.69405e-08	1.89591e-06	8.69456
TMEM42	8.889	6.83035	9.72225	5.70517e-08	1.89647e-06	8.69259
AC007390.5	15.0627	13.9324	9.72088	5.71592e-08	1.89691e-06	8.6907
RUNDC1	4.7125	3.70682	9.71942	5.72738e-08	1.89758e-06	8.68869
C18orf32	23.3283	24.8139	9.71392	5.77092e-08	1.89974e-06	8.68106
ATG4D	13.344	10.5213	9.71282	5.77965e-08	1.89974e-06	8.67954
EIF3J	15.7588	13.7639	9.71034	5.79938e-08	1.89974e-06	8.67611
STAP2	25.0022	20.81	9.71034	5.79941e-08	1.89974e-06	8.67611
ARFGAP2	16.4983	16.5234	9.71023	5.80025e-08	1.89974e-06	8.67596
RMDN1	11.2605	10.0961	9.70961	5.80523e-08	1.89974e-06	8.6751
NPLOC4	17.3242	15.1232	9.7092	5.80849e-08	1.89974e-06	8.67454
WHAMM	3.74367	2.81141	9.70908	5.80945e-08	1.89974e-06	8.67437
ZGPAT	17.5867	16.1172	9.70744	5.82256e-08	1.89981e-06	8.6721
PIN4	14.2098	13.6746	9.7067	5.82855e-08	1.89981e-06	8.67107
PRADC1	12.2732	8.821	9.70482	5.84366e-08	1.90165e-06	8.66846
C11orf83	5.95033	6.40547	9.70085	5.87566e-08	1.90897e-06	8.66297
MFSD5	11.2328	9.23488	9.69824	5.89682e-08	1.91276e-06	8.65935
VPS37B	7.28333	5.81806	9.69658	5.9103e-08	1.91304e-06	8.65705
AMBRA1	4.04883	4.65894	9.69484	5.92447e-08	1.91304e-06	8.65464
TMEM60	9.31817	7.61376	9.69463	5.92623e-08	1.91304e-06	8.65434
NDUFS8	141.848	89.4391	9.69298	5.93968e-08	1.91431e-06	8.65206
BSCL2	52.6022	45.4912	9.68812	5.97965e-08	1.92411e-06	8.64531
CHURC1	15.2552	16.5471	9.68516	6.00405e-08	1.92585e-06	8.64121
RING1	17.668	20.427	9.68514	6.00422e-08	1.92585e-06	8.64118
UGCG	18.107	14.5344	9.68128	6.03628e-08	1.93305e-06	8.63582
ZNF768	19.4117	16.0414	9.67954	6.05081e-08	1.93462e-06	8.63341
BIN3	10.77	8.08512	9.67735	6.0691e-08	1.93739e-06	8.63037
WDR82	14.2155	11.3798	9.67449	6.0931e-08	1.94197e-06	8.6264
SLC25A26	13.3113	9.93218	9.66969	6.13359e-08	1.95092e-06	8.61973
PPP6R1	16.1523	19.3599	9.66854	6.14341e-08	1.95092e-06	8.61812
DDO	2.9175	2.45	9.66697	6.15671e-08	1.95092e-06	8.61594
SNRPF	18.4355	16.6696	9.66541	6.17e-08	1.95092e-06	8.61377
RNF25	5.05283	5.33729	9.66387	6.18313e-08	1.95092e-06	8.61163
MRPS18A	21.023	22.5612	9.66115	6.20643e-08	1.95092e-06	8.60785
BUD31	71.9965	55.2769	9.66071	6.21012e-08	1.95092e-06	8.60725
TRAPPC6A	35.6808	29.3642	9.65997	6.21649e-08	1.95092e-06	8.60622
HGSNAT	13.0737	10.3449	9.65876	6.22692e-08	1.95092e-06	8.60453
SMIM7	14.2508	16.0696	9.65865	6.22788e-08	1.95092e-06	8.60437
MARS	18.9802	16.2242	9.64611	6.33671e-08	1.98192e-06	8.58694
GSS	53.3993	30.9564	9.64138	6.37833e-08	1.98928e-06	8.58035
CRNKL1	5.56833	4.91635	9.64119	6.38002e-08	1.98928e-06	8.58008
TCEA2	26.7873	19.0405	9.63906	6.39884e-08	1.99206e-06	8.57711
CSNK1G2	17.2897	19.0689	9.6374	6.41353e-08	1.99355e-06	8.57481
DUSP3	21.6313	16.6739	9.63541	6.43124e-08	1.99597e-06	8.57203
RPUSD1	9.5515	8.76547	9.63333	6.44979e-08	1.99864e-06	8.56913
P4HTM	21.715	15.6659	9.62823	6.49549e-08	2.0097e-06	8.56202
OGFOD3	16.9845	15.3272	9.62695	6.50702e-08	2.01018e-06	8.56024
ASRGL1	64.9242	29.4956	9.62481	6.52636e-08	2.01306e-06	8.55725
RIC8B	3.33967	3.04765	9.62171	6.55448e-08	2.01701e-06	8.55292
ATP13A2	13.4487	12.2659	9.62118	6.55921e-08	2.01701e-06	8.55219
C19orf44	3.64567	3.728	9.61878	6.58114e-08	2.01878e-06	8.54883
SZRD1	23.8857	28.714	9.61835	6.58505e-08	2.01878e-06	8.54824
TMEM51	28.7782	19.6345	9.6169	6.59831e-08	2.01923e-06	8.54621
ATP6V1G1	56.5273	53.9145	9.61599	6.60659e-08	2.01923e-06	8.54495
LRRFIP1	18.8493	18.9454	9.6142	6.62304e-08	2.02118e-06	8.54244
TSR2	15.9752	16.9414	9.61197	6.64354e-08	2.02334e-06	8.53933
RAB5B	20.4248	20.4859	9.61124	6.65023e-08	2.02334e-06	8.53832
MLH3	2.74767	2.69359	9.60641	6.69492e-08	2.03386e-06	8.53157
OSBPL9	21.0517	18.6895	9.59183	6.83178e-08	2.06885e-06	8.5112
RPL19	1376.94	1490.79	9.59168	6.8332e-08	2.06885e-06	8.51099
MYL3	33.901	14.4793	9.59034	6.84597e-08	2.06885e-06	8.50911
YY1	10.5925	10.4136	9.58898	6.85895e-08	2.06885e-06	8.5072
ATP6V0A2	1.70717	1.56341	9.58871	6.86153e-08	2.06885e-06	8.50682
PA2G4	34.7833	38.8909	9.58392	6.90732e-08	2.07954e-06	8.50013
SMARCC1	6.33917	5.51847	9.57039	7.03844e-08	2.11585e-06	8.48119
CMTM6	10.0502	8.666	9.56484	7.09302e-08	2.12661e-06	8.47341
TRMT112	127.764	128.572	9.5646	7.09539e-08	2.12661e-06	8.47307
DHRS7B	20.422	17.875	9.56299	7.11131e-08	2.12821e-06	8.47081
ZNF326	3.88267	3.69653	9.55284	7.2125e-08	2.15528e-06	8.45658
GPR108	26.3213	25.4428	9.55168	7.22414e-08	2.15556e-06	8.45496
SMARCB1	36.399	36.1574	9.54823	7.259e-08	2.16275e-06	8.45011
DHX38	15.1718	14.7901	9.54427	7.29919e-08	2.17151e-06	8.44455
PSKH1	8.38267	5.96253	9.54142	7.32818e-08	2.17691e-06	8.44056
HCFC1	7.91433	7.60647	9.53858	7.35731e-08	2.17994e-06	8.43656
SLC24A1	3.2485	2.48388	9.53818	7.36142e-08	2.17994e-06	8.436
ZC3H4	3.5575	4.69035	9.53622	7.38151e-08	2.17994e-06	8.43325
TRUB2	12.7802	11.0605	9.5362	7.38174e-08	2.17994e-06	8.43322
MTF2	2.2245	2.42135	9.52661	7.48121e-08	2.2058e-06	8.41974
TBC1D10B	10.8203	10.8285	9.52565	7.49122e-08	2.2058e-06	8.41839
PLA2G12A	5.574	5.08965	9.5188	7.56319e-08	2.22373e-06	8.40876
CLPP	30.5213	40.1096	9.5177	7.5748e-08	2.2239e-06	8.40721
MARK3	11.1408	10.0714	9.51543	7.59886e-08	2.22574e-06	8.40402
TCAIM	5.8285	4.73441	9.51502	7.60323e-08	2.22574e-06	8.40344
FAM136A	12.1517	11.5323	9.51356	7.61871e-08	2.22703e-06	8.40139
HEBP2	32.9812	36.0794	9.51228	7.63241e-08	2.2278e-06	8.39958
NDUFB7	302.313	236.831	9.51036	7.65293e-08	2.23055e-06	8.39688
CETN2	34.9068	29.19	9.50898	7.66763e-08	2.2316e-06	8.39494
FAM173A	39.5817	22.7038	9.50593	7.70045e-08	2.23355e-06	8.39064
STX10	25.9248	28.7022	9.50554	7.70465e-08	2.23355e-06	8.39009
SMIM11	9.1135	9.01818	9.50526	7.70763e-08	2.23355e-06	8.3897
EMC9	10.2912	10.8826	9.50047	7.75943e-08	2.24272e-06	8.38295
KARS	47.9785	45.9782	9.49926	7.77256e-08	2.24272e-06	8.38125
INTS9	3.7445	3.39047	9.49924	7.77275e-08	2.24272e-06	8.38122
ACAP3	8.97967	7.39282	9.49412	7.82862e-08	2.25306e-06	8.37401
RBMS1	8.14217	9.768	9.49312	7.83958e-08	2.25306e-06	8.3726
ZNF444	10.0947	9.74229	9.49288	7.84219e-08	2.25306e-06	8.37226
VHL	6.82367	5.612	9.49121	7.86062e-08	2.25513e-06	8.3699
CENPBD1	2.2165	1.63835	9.48509	7.92825e-08	2.2713e-06	8.36126
GSTZ1	9.88433	7.30935	9.48269	7.95492e-08	2.27314e-06	8.35788
PLEKHM1	4.40517	4.21047	9.48248	7.95729e-08	2.27314e-06	8.35758
NUDT15	4.64283	4.26871	9.47824	8.0046e-08	2.28341e-06	8.35161
C14orf159	22.5147	15.3631	9.47559	8.03441e-08	2.28561e-06	8.34786
SWI5	13.4392	14.1919	9.47553	8.03505e-08	2.28561e-06	8.34778
ATG2A	4.30717	4.20318	9.47251	8.06922e-08	2.29052e-06	8.3435
C19orf25	12.8425	15.1665	9.47199	8.07508e-08	2.29052e-06	8.34277
TSTA3	28.7895	22.6322	9.47076	8.08903e-08	2.29125e-06	8.34103
MRPL52	88.7903	66.297	9.46948	8.10348e-08	2.29125e-06	8.33924
NCOA6	3.66133	3.51659	9.46729	8.12837e-08	2.29125e-06	8.33614
ATP5J2	781.333	581.7	9.4669	8.13292e-08	2.29125e-06	8.33558
MPHOSPH10	5.60433	6.54012	9.46611	8.14189e-08	2.29125e-06	8.33447
ZNF777	4.0795	3.44024	9.46575	8.14601e-08	2.29125e-06	8.33396
FAM96B	90.5307	90.038	9.45703	8.2462e-08	2.31619e-06	8.32164
ATP2B1	5.0675	4.75329	9.45486	8.27143e-08	2.32004e-06	8.31856
ADAT3	1.498	1.56888	9.45292	8.29391e-08	2.3231e-06	8.31583
PACS2	16.8125	14.0266	9.44815	8.34966e-08	2.334e-06	8.30907
BLOC1S5	6.49283	6.53782	9.44761	8.35601e-08	2.334e-06	8.30831
SMUG1	17.3087	18.0026	9.44237	8.41773e-08	2.34797e-06	8.30089
CDK5	8.90033	7.24629	9.44122	8.43132e-08	2.34851e-06	8.29927
FARP2	3.826	3.12724	9.43613	8.49182e-08	2.358e-06	8.29206
CALM1	63.0808	69.3923	9.43612	8.49192e-08	2.358e-06	8.29205
CYHR1	14.4483	15.2537	9.43452	8.51106e-08	2.358e-06	8.28978
BOD1L1	4.15833	4.672	9.43442	8.51229e-08	2.358e-06	8.28963
VCPIP1	1.14133	1.23482	9.4331	8.52805e-08	2.35911e-06	8.28777
NUBP2	43.246	32.518	9.43208	8.54026e-08	2.35925e-06	8.28633
RNF220	23.3708	21.8114	9.42808	8.58851e-08	2.36932e-06	8.28065
TMEM251	8.73417	6.83771	9.42104	8.67395e-08	2.38961e-06	8.27067
ZNF593	6.43717	5.90729	9.41882	8.70112e-08	2.39153e-06	8.26752
U2AF2	57.8882	61.6092	9.41853	8.70469e-08	2.39153e-06	8.2671
TRAPPC1	129.151	107.735	9.41686	8.72513e-08	2.39388e-06	8.26474
AKIP1	19.6155	23.4468	9.41419	8.75795e-08	2.39961e-06	8.26095
CHCHD4	4.40317	3.929	9.40932	8.81829e-08	2.41285e-06	8.25403
ITM2B	1119.67	740.656	9.40746	8.8414e-08	2.41589e-06	8.25139
NDUFB10	216.576	159.741	9.4042	8.88203e-08	2.4237e-06	8.24677
MAPKAPK5	10.2313	8.97459	9.39908	8.94635e-08	2.43673e-06	8.2395
ASAP3	4.64133	2.88735	9.39847	8.95403e-08	2.43673e-06	8.23863
CSNK2B	70.0308	82.84	9.39641	8.98011e-08	2.44053e-06	8.2357
ZNF268	3.1835	2.73235	9.39439	9.00572e-08	2.44418e-06	8.23283
ROMO1	347.521	271.7	9.39128	9.04529e-08	2.45162e-06	8.22841
DHX35	2.47617	2.11465	9.38516	9.12368e-08	2.46953e-06	8.21971
DOT1L	2.38683	2.39576	9.38378	9.14144e-08	2.47102e-06	8.21775
CNOT10	4.2595	4.01806	9.38017	9.18824e-08	2.47957e-06	8.2126
MRPS31	7.79067	7.88318	9.37796	9.21695e-08	2.47957e-06	8.20945
ATRAID	118.46	97.2897	9.37779	9.21911e-08	2.47957e-06	8.20922
COPS5	17.7468	19.9523	9.37754	9.2224e-08	2.47957e-06	8.20886
PPIL1	6.83433	5.39476	9.3746	9.26068e-08	2.48654e-06	8.20468
PTRHD1	15.3288	14.0524	9.37038	9.31608e-08	2.49415e-06	8.19867
EDC3	3.827	4.37641	9.37025	9.31782e-08	2.49415e-06	8.19848
C11orf31	86.1465	92.0252	9.36961	9.32623e-08	2.49415e-06	8.19757
CHD2	5.94867	5.95271	9.36499	9.38726e-08	2.50713e-06	8.19099
FUT10	1.174	0.884471	9.3625	9.42036e-08	2.51264e-06	8.18744
ACTR10	15.2752	16.3416	9.36029	9.44981e-08	2.51716e-06	8.1843
CLN8	2.72933	2.12276	9.35879	9.46988e-08	2.51916e-06	8.18216
PAM16	26.4457	22.3959	9.35298	9.5481e-08	2.53569e-06	8.17386
ZFYVE21	27.0917	19.7698	9.3523	9.55721e-08	2.53569e-06	8.1729
TCEAL4	40.2002	43.6074	9.3502	9.58562e-08	2.53987e-06	8.16991
VPS39	7.9595	8.13553	9.33305	9.82119e-08	2.59887e-06	8.14542
RAF1	12.882	12.2694	9.33003	9.8634e-08	2.60515e-06	8.1411
ARF1	132.131	144.143	9.32911	9.87622e-08	2.60515e-06	8.13979
G6PC3	51.2398	40.1407	9.32797	9.89214e-08	2.60515e-06	8.13816
PHB2	96.9532	94.2829	9.32764	9.89675e-08	2.60515e-06	8.13769
ACOT9	8.80533	8.31206	9.32047	9.99782e-08	2.62766e-06	8.12744
FEM1A	4.15983	4.33765	9.31973	1.00084e-07	2.62766e-06	8.12638
SCIN	47.9243	21.5381	9.31652	1.0054e-07	2.6362e-06	8.12179
RCC2	13.8223	13.8378	9.31456	1.0082e-07	2.63745e-06	8.11898
PTOV1	67.6205	55.8268	9.31435	1.0085e-07	2.63745e-06	8.11868
LIMD1	2.8635	2.32394	9.3114	1.01273e-07	2.64136e-06	8.11447
FIBP	26.0338	27.3927	9.31104	1.01325e-07	2.64136e-06	8.11394
HSF1	32.0368	29.7574	9.31056	1.01394e-07	2.64136e-06	8.11326
MFF	27.9977	29.9801	9.30725	1.01872e-07	2.65038e-06	8.10852
GNG5	74.7603	72.9883	9.30391	1.02356e-07	2.65953e-06	8.10374
TCF25	54.3915	51.5904	9.30109	1.02767e-07	2.66677e-06	8.09969
OST4	237.909	260.964	9.29971	1.02968e-07	2.66855e-06	8.09772
CPNE1	34.11	36.4711	9.29723	1.03331e-07	2.67452e-06	8.09417
MRPL34	46.3272	40.6988	9.29555	1.03578e-07	2.67745e-06	8.09176
MPV17L2	4.91333	4.16571	9.29317	1.03929e-07	2.68309e-06	8.08835
NUDT8	11.4407	9.43724	9.29181	1.0413e-07	2.68483e-06	8.0864
C19orf68	2.34133	2.14306	9.28213	1.05573e-07	2.71565e-06	8.07252
EDF1	346.456	349.699	9.28198	1.05596e-07	2.71565e-06	8.0723
MED24	16.063	14.9194	9.2796	1.05954e-07	2.72138e-06	8.06889
AP4B1	1.71583	2.31382	9.27715	1.06323e-07	2.72681e-06	8.06538
TSC2	14.3238	12.0437	9.2764	1.06437e-07	2.72681e-06	8.0643
MLF2	83.9372	72.9738	9.27542	1.06586e-07	2.72716e-06	8.06289
MTHFSD	3.61867	3.68471	9.27327	1.06913e-07	2.73012e-06	8.0598
SRCAP	8.714	8.72306	9.27273	1.06995e-07	2.73012e-06	8.05902
SELK	55.1653	43.7854	9.27177	1.07141e-07	2.73012e-06	8.05765
MVB12A	36.3753	34.0746	9.27109	1.07244e-07	2.73012e-06	8.05667
RPL28	604.054	791.094	9.27018	1.07384e-07	2.73021e-06	8.05536
WDR24	4.313	3.63688	9.26631	1.07977e-07	2.74181e-06	8.04981
AL353354.2	38.1517	33.7714	9.26305	1.08479e-07	2.7497e-06	8.04513
SETD1A	5.378	4.74759	9.26167	1.08692e-07	2.7497e-06	8.04314
ORMDL2	29.2515	27.3061	9.26164	1.08697e-07	2.7497e-06	8.0431
COX17	44.4298	43.7599	9.2573	1.09371e-07	2.76327e-06	8.03686
COX6C	249.192	186.521	9.25581	1.09604e-07	2.76567e-06	8.03472
EMC4	53.2675	55.5556	9.25403	1.09882e-07	2.76799e-06	8.03216
CCDC43	5.56083	5.68176	9.25333	1.09992e-07	2.76799e-06	8.03115
FAM149B1	4.638	4.58871	9.25223	1.10164e-07	2.76799e-06	8.02957
WDR34	40.2355	35.5655	9.25102	1.10355e-07	2.76799e-06	8.02782
NDNL2	5.136	4.98647	9.25082	1.10386e-07	2.76799e-06	8.02754
NAA20	34.6062	29.1857	9.24895	1.1068e-07	2.76799e-06	8.02486
RPL27A	751.305	802.693	9.24874	1.10713e-07	2.76799e-06	8.02456
GDE1	17.0012	11.9746	9.24821	1.10797e-07	2.76799e-06	8.02379
FLOT2	61.8295	48.2529	9.24465	1.11362e-07	2.77865e-06	8.01866
VPS9D1	11.0903	7.73453	9.24004	1.12097e-07	2.79186e-06	8.01202
CDK16	30.8298	28.5749	9.23959	1.12169e-07	2.79186e-06	8.01138
PARL	25.9605	27.7456	9.2387	1.1231e-07	2.79193e-06	8.0101
DNAJC17	9.60667	9.10618	9.23436	1.13008e-07	2.80243e-06	8.00385
H2AFJ	9.63667	8.23218	9.23434	1.13011e-07	2.80243e-06	8.00382
EIF1AD	6.7065	8.17088	9.23062	1.13614e-07	2.81391e-06	7.99845
DCP1A	2.37217	1.91582	9.22084	1.15211e-07	2.84996e-06	7.98437
CCDC53	18.7678	20.5834	9.21476	1.16217e-07	2.8649e-06	7.9756
ACOT13	4.5785	4.54082	9.21425	1.16302e-07	2.8649e-06	7.97486
RPS10	654.328	821.138	9.21383	1.16371e-07	2.8649e-06	7.97425
BBS2	16.2175	12.3058	9.2118	1.16709e-07	2.8649e-06	7.97133
TBL3	12.9722	11.2162	9.21156	1.16749e-07	2.8649e-06	7.97098
DSTYK	1.94333	2.05424	9.21081	1.16875e-07	2.8649e-06	7.9699
RPS16	1146.6	1414.13	9.20971	1.17059e-07	2.8649e-06	7.96831
RBM8A	39.4127	47.9456	9.20963	1.17072e-07	2.8649e-06	7.9682
MMP7	484.334	210.427	9.20948	1.17097e-07	2.8649e-06	7.96798
SUDS3	5.59567	4.98935	9.20845	1.1727e-07	2.86519e-06	7.96649
IFT172	4.57067	3.698	9.20771	1.17394e-07	2.86519e-06	7.96542
ASB8	7.021	6.68688	9.20678	1.17551e-07	2.86553e-06	7.96408
TBC1D22B	4.05333	3.55265	9.20548	1.17769e-07	2.86565e-06	7.9622
DHX57	2.6895	2.68047	9.20369	1.18072e-07	2.86565e-06	7.95961
DUSP28	1.548	1.56282	9.20304	1.18182e-07	2.86565e-06	7.95867
COPS6	73.2265	57.6496	9.20288	1.18209e-07	2.86565e-06	7.95845
WDR6	20.748	15.2792	9.20253	1.18268e-07	2.86565e-06	7.95794
TIMM8B	34.6797	34.4249	9.19792	1.1905e-07	2.88113e-06	7.95128
TPCN1	15.4545	11.2415	9.19424	1.19679e-07	2.89286e-06	7.94597
RNF139	5.21683	5.06918	9.19317	1.19864e-07	2.89341e-06	7.94441
POLDIP2	30.3678	25.5729	9.19159	1.20134e-07	2.89341e-06	7.94214
SHARPIN	25.3953	25.2004	9.19089	1.20255e-07	2.89341e-06	7.94112
SLTM	13.1465	13.0209	9.19076	1.20277e-07	2.89341e-06	7.94094
NOP9	4.62867	4.32688	9.18883	1.2061e-07	2.89728e-06	7.93815
PIK3R2	15.6	14.0635	9.18816	1.20726e-07	2.89728e-06	7.93718
KDM1A	11.8093	10.8858	9.18581	1.21133e-07	2.90358e-06	7.93378
ARL8B	12.5433	10.3114	9.18337	1.21558e-07	2.90643e-06	7.93025
FAU	537.239	603.223	9.18218	1.21766e-07	2.90643e-06	7.92852
ABHD17A	37.099	44.9992	9.18193	1.21809e-07	2.90643e-06	7.92816
NEK4	3.55783	2.94259	9.18181	1.2183e-07	2.90643e-06	7.92799
ATF7	7.18883	7.06035	9.17873	1.22369e-07	2.91584e-06	7.92353
RNF123	7.9935	6.25882	9.17761	1.22565e-07	2.91704e-06	7.92192
TST	27.317	19.0922	9.17456	1.23102e-07	2.92508e-06	7.91751
TMEM261	8.3805	7.52971	9.17379	1.23239e-07	2.92508e-06	7.91638
HMOX2	26.001	25.7688	9.17244	1.23478e-07	2.92508e-06	7.91443
NT5C	46.0667	38.5559	9.1724	1.23484e-07	2.92508e-06	7.91437
OTUD5	16.3458	17.7646	9.17121	1.23695e-07	2.9255e-06	7.91265
ANXA11	102.124	70.5055	9.17066	1.23793e-07	2.9255e-06	7.91185
SAYSD1	3.64783	3.56853	9.16605	1.24614e-07	2.93002e-06	7.90518
THUMPD3	8.5215	6.41271	9.16345	1.25081e-07	2.93002e-06	7.90141
MRPL27	50.6725	46.9186	9.16321	1.25124e-07	2.93002e-06	7.90106
VPS4A	51.142	38.8611	9.16273	1.2521e-07	2.93002e-06	7.90037
NDUFA1	139.411	119.795	9.16265	1.25224e-07	2.93002e-06	7.90025
TRAK1	7.08617	5.87882	9.16195	1.25351e-07	2.93002e-06	7.89923
DCAF12	6.22	6.55618	9.16114	1.25496e-07	2.93002e-06	7.89806
SNRNP40	7.30217	7.60553	9.16066	1.25581e-07	2.93002e-06	7.89737
KANSL3	7.4075	6.66935	9.15971	1.25753e-07	2.93002e-06	7.896
SNUPN	6.65683	8.79741	9.15885	1.25908e-07	2.93002e-06	7.89475
PRKCI	4.22133	3.68294	9.15878	1.25922e-07	2.93002e-06	7.89464
LRRC23	11.7057	9.09835	9.15837	1.25995e-07	2.93002e-06	7.89405
TLN1	24.5102	35.3749	9.15784	1.26091e-07	2.93002e-06	7.89328
PTDSS2	9.3555	8.32771	9.15627	1.26376e-07	2.93002e-06	7.891
DYNLT1	82.2968	72.5542	9.15624	1.26382e-07	2.93002e-06	7.89096
MAX	27.6575	28.4471	9.1546	1.26679e-07	2.93002e-06	7.88859
PRPF39	2.71733	2.95294	9.15438	1.2672e-07	2.93002e-06	7.88826
CHERP	6.939	7.25665	9.15341	1.26897e-07	2.93002e-06	7.88686
PPIL2	9.0095	8.22959	9.1533	1.26916e-07	2.93002e-06	7.8867
ZNF791	2.42567	2.54312	9.15278	1.27011e-07	2.93002e-06	7.88595
DNAJC5	15.0717	12.164	9.1518	1.2719e-07	2.93002e-06	7.88452
MYEOV2	152.561	138.283	9.1511	1.27319e-07	2.93002e-06	7.8835
P2RX4	15.6982	16.3241	9.15101	1.27335e-07	2.93002e-06	7.88337
AHSA1	29.913	27.4002	9.14613	1.28231e-07	2.93743e-06	7.8763
PRRC2A	23.3475	25.4555	9.14601	1.28252e-07	2.93743e-06	7.87612
AC137932.1	0.769833	0.715176	9.14387	1.28648e-07	2.93743e-06	7.87302
SCAF4	3.30933	3.64912	9.1434	1.28735e-07	2.93743e-06	7.87233
TRPC4AP	14.4147	15.0184	9.14258	1.28886e-07	2.93743e-06	7.87115
UQCR11	83.1688	75.0464	9.14169	1.29052e-07	2.93743e-06	7.86985
POMT1	8.57	7.37418	9.14162	1.29065e-07	2.93743e-06	7.86975
SHKBP1	21.9088	20.6939	9.14094	1.29191e-07	2.93743e-06	7.86876
KIF22	11.376	10.3851	9.14061	1.29253e-07	2.93743e-06	7.86828
FDX1L	18.0167	13.6524	9.14056	1.29262e-07	2.93743e-06	7.86821
SLC25A35	2.03483	1.21047	9.14055	1.29264e-07	2.93743e-06	7.8682
TECR	73.9265	64.3582	9.13775	1.29785e-07	2.94595e-06	7.86413
CCNT2	2.14283	2.38888	9.13566	1.30175e-07	2.95071e-06	7.8611
CCDC132	4.85567	3.81229	9.1345	1.30392e-07	2.95071e-06	7.85942
FLOT1	88.188	101.092	9.13339	1.30601e-07	2.95071e-06	7.8578
FANCF	2.66817	2.46829	9.13235	1.30797e-07	2.95071e-06	7.85629
CREB3	18.4468	20.2498	9.13202	1.30859e-07	2.95071e-06	7.85581
EI24	19.6652	21.5016	9.13139	1.30977e-07	2.95071e-06	7.8549
ADCK1	2.19617	1.55012	9.13115	1.31022e-07	2.95071e-06	7.85455
KLC1	14.7727	17.3528	9.1228	1.32606e-07	2.98062e-06	7.84242
MPLKIP	1.9955	1.62888	9.12259	1.32647e-07	2.98062e-06	7.84211
RBM23	15.577	14.5035	9.12134	1.32885e-07	2.98266e-06	7.84029
USP15	4.036	5.04888	9.11904	1.33326e-07	2.9858e-06	7.83695
INO80E	37.9295	38.0887	9.11839	1.33451e-07	2.9858e-06	7.836
DDX55	4.03233	4.06159	9.11776	1.33573e-07	2.9858e-06	7.83508
ALAS1	22.1577	14.6386	9.11752	1.3362e-07	2.9858e-06	7.83473
POLR2G	36.7897	37.6146	9.11483	1.34138e-07	2.99061e-06	7.83082
MRPL16	15.0452	17.0326	9.11404	1.34291e-07	2.99061e-06	7.82967
DZANK1	1.77267	1.22412	9.11369	1.34358e-07	2.99061e-06	7.82917
WIZ	8.0615	10.4265	9.11332	1.34429e-07	2.99061e-06	7.82863
MPND	15.345	13.6757	9.11036	1.35004e-07	2.99659e-06	7.82432
EP400	2.68317	2.70012	9.11011	1.35053e-07	2.99659e-06	7.82396
NAGPA	6.76317	5.91276	9.10964	1.35145e-07	2.99659e-06	7.82327
SLC25A10	15.5547	9.78029	9.10643	1.35771e-07	3.00715e-06	7.8186
MED19	10.6478	10.7066	9.10546	1.35962e-07	3.00806e-06	7.81718
XIAP	5.43217	5.69853	9.10438	1.36174e-07	3.00944e-06	7.81561
POLR3C	6.08183	8.19159	9.10333	1.3638e-07	3.0107e-06	7.81408
ERCC4	0.755333	0.720529	9.10194	1.36653e-07	3.0128e-06	7.81206
GBAS	33.542	21.4193	9.10114	1.36812e-07	3.0128e-06	7.81089
CCDC71	5.604	4.52065	9.10014	1.37009e-07	3.0128e-06	7.80943
EDC4	9.11033	9.12829	9.0998	1.37075e-07	3.0128e-06	7.80895
PIGX	5.87367	6.05535	9.09815	1.37403e-07	3.01672e-06	7.80654
ZDHHC16	13.1857	11.4822	9.09568	1.37892e-07	3.01919e-06	7.80295
HAUS2	3.5635	3.90753	9.09533	1.37962e-07	3.01919e-06	7.80243
MED16	12.3675	14.4189	9.09531	1.37966e-07	3.01919e-06	7.80241
PPOX	8.29883	8.27682	9.09331	1.38365e-07	3.02463e-06	7.79949
EID2	3.32517	3.23524	9.09227	1.38574e-07	3.0259e-06	7.79797
MPC2	65.7895	64.2782	9.08935	1.39157e-07	3.03338e-06	7.79372
SUOX	9.798	6.70259	9.08905	1.39218e-07	3.03338e-06	7.79328
TTC19	13.8257	11.077	9.08586	1.39861e-07	3.04163e-06	7.78863
CCDC24	5.06467	3.60341	9.08567	1.39899e-07	3.04163e-06	7.78835
CCT7	67.7428	76.4264	9.08402	1.40234e-07	3.04339e-06	7.78594
EIF3F	81.4552	89.8666	9.08328	1.40383e-07	3.04339e-06	7.78487
GPS1	59.009	40.3258	9.08303	1.40434e-07	3.04339e-06	7.7845
MRPS2	18.4548	17.8823	9.08159	1.40725e-07	3.04369e-06	7.78241
PLCG1	9.49833	9.44571	9.08147	1.4075e-07	3.04369e-06	7.78223
ANAPC13	20.537	16.6064	9.07943	1.41167e-07	3.04884e-06	7.77924
COASY	30.2767	25.5696	9.07881	1.41292e-07	3.04884e-06	7.77835
ASNA1	59.0857	53.1384	9.07725	1.41612e-07	3.05248e-06	7.77606
PHACTR4	5.541	5.30159	9.07607	1.41852e-07	3.05262e-06	7.77435
YTHDC1	14.2108	14.1702	9.07539	1.41992e-07	3.05262e-06	7.77336
COX4I1	844.63	552.024	9.07499	1.42074e-07	3.05262e-06	7.77277
RAD18	1.09783	0.883059	9.07274	1.42538e-07	3.05933e-06	7.76948
UNC45A	17.6478	16.7998	9.06984	1.43137e-07	3.06884e-06	7.76525
RRS1	4.30517	3.85406	9.06911	1.43287e-07	3.06884e-06	7.76419
CHTOP	17.356	18.1753	9.06794	1.4353e-07	3.06921e-06	7.76247
DAZAP2	103.674	90.7591	9.06756	1.43609e-07	3.06921e-06	7.76192
CLTA	106.739	99.5611	9.06671	1.43784e-07	3.06969e-06	7.76069
MTOR	5.16533	4.05347	9.06594	1.43946e-07	3.06989e-06	7.75955
THEM4	3.41133	3.82765	9.06235	1.44696e-07	3.08127e-06	7.7543
ZNF687	5.42967	5.61241	9.06191	1.44786e-07	3.08127e-06	7.75367
FUCA2	30.5093	28.1812	9.0576	1.45693e-07	3.09729e-06	7.74737
ANKRD9	10.7542	6.88282	9.0553	1.46179e-07	3.10255e-06	7.744
LEMD3	2.59583	2.71829	9.05496	1.46249e-07	3.10255e-06	7.74352
PAX8	52.141	30.4243	9.05171	1.4694e-07	3.11101e-06	7.73876
NRBP1	26.3727	25.3614	9.05163	1.46957e-07	3.11101e-06	7.73864
BLCAP	20.9275	15.3745	9.04307	1.4879e-07	3.14649e-06	7.72612
XAB2	18.6157	18.5769	9.04189	1.49044e-07	3.14856e-06	7.72439
DLEC1	1.50283	0.859882	9.03887	1.49698e-07	3.15615e-06	7.71997
LEPROT	18.1573	15.2995	9.0387	1.49736e-07	3.15615e-06	7.71972
TMEM126A	13.5997	15.4928	9.03806	1.49874e-07	3.15615e-06	7.71878
C10orf11	11.3218	10.2238	9.03642	1.5023e-07	3.15755e-06	7.71639
LPCAT4	7.102	6.00929	9.03631	1.50255e-07	3.15755e-06	7.71622
FADD	12.6767	11.0475	9.035	1.5054e-07	3.16025e-06	7.7143
BSG	528.599	355.224	9.03203	1.51189e-07	3.17056e-06	7.70996
GPAA1	51.673	45.6682	9.03099	1.51419e-07	3.17138e-06	7.70842
ZNF142	2.90033	2.75747	9.03042	1.51544e-07	3.17138e-06	7.70759
MTIF2	8.70617	9.28465	9.02682	1.52336e-07	3.18465e-06	7.70232
CHMP1A	31.4448	25.4956	9.02285	1.53217e-07	3.19726e-06	7.6965
PTPN23	7.67917	6.22312	9.02267	1.53257e-07	3.19726e-06	7.69623
YAE1D1	6.3915	5.72941	9.02108	1.53612e-07	3.20133e-06	7.6939
FAM73B	4.0045	2.93694	9.01983	1.5389e-07	3.2038e-06	7.69207
SART1	13.5683	14.7314	9.01747	1.54417e-07	3.2111e-06	7.68861
SNW1	12.6122	14.0962	9.01684	1.54559e-07	3.2111e-06	7.68769
DGKQ	2.72	2.62924	9.01538	1.54886e-07	3.2124e-06	7.68555
MKRN2	5.5985	5.05147	9.01514	1.54942e-07	3.2124e-06	7.68519
RHOA	135.21	110.468	9.01071	1.55941e-07	3.22978e-06	7.6787
PPP1R2	6.87883	7.59782	9.00979	1.56149e-07	3.23077e-06	7.67735
PSMB5	38.4058	41.0705	9.00568	1.57085e-07	3.24438e-06	7.67131
DAD1	135.541	142.866	9.00494	1.57252e-07	3.24438e-06	7.67023
NARF	22.4125	20.4872	9.00442	1.57372e-07	3.24438e-06	7.66947
RUVBL2	27.26	28.8742	9.00338	1.5761e-07	3.24438e-06	7.66794
TRIM27	6.8635	7.54847	9.00269	1.57769e-07	3.24438e-06	7.66692
EMC3	23.397	20.8792	9.00266	1.57775e-07	3.24438e-06	7.66688
TSTD1	91.984	72.2766	8.99596	1.59319e-07	3.27279e-06	7.65704
ZNF823	1.4495	1.17871	8.99243	1.60139e-07	3.28442e-06	7.65186
ZNF830	4.40067	4.65406	8.99202	1.60234e-07	3.28442e-06	7.65125
C14orf142	5.26417	4.55112	8.99142	1.60375e-07	3.28442e-06	7.65037
NR2F6	17.8012	17.0831	8.98555	1.6175e-07	3.30921e-06	7.64174
LINC00998	25.6912	23.5281	8.98379	1.62165e-07	3.31112e-06	7.63915
DNAAF2	1.594	1.47035	8.98288	1.62381e-07	3.31112e-06	7.63781
CDC37	66.7233	79.8502	8.98249	1.62471e-07	3.31112e-06	7.63724
UBE2V1	21.7807	23.7882	8.98236	1.62502e-07	3.31112e-06	7.63705
SNRPB	109.181	98.3648	8.97885	1.63334e-07	3.32345e-06	7.63189
TRIM45	1.80333	1.1	8.97842	1.63438e-07	3.32345e-06	7.63125
PAAF1	8.236	9.43788	8.97702	1.63771e-07	3.32449e-06	7.62919
C21orf59	20.764	18.3579	8.97614	1.63981e-07	3.32449e-06	7.6279
SETD2	3.47033	2.98982	8.97484	1.64292e-07	3.32449e-06	7.62598
TIMM10B	4.83767	4.04176	8.97424	1.64436e-07	3.32449e-06	7.6251
COX7A2L	42.9807	42.2816	8.97355	1.64601e-07	3.32449e-06	7.62408
TMBIM4	53.8457	52.0302	8.9729	1.64756e-07	3.32449e-06	7.62313
NAPA	47.5818	47.6328	8.97285	1.64768e-07	3.32449e-06	7.62306
MGST3	210.172	170.807	8.97233	1.64895e-07	3.32449e-06	7.62228
NMRAL1	33.0178	28.7342	8.97199	1.64977e-07	3.32449e-06	7.62178
PHF7	0.998167	0.674235	8.97114	1.65181e-07	3.32528e-06	7.62053
CAMK2G	3.8915	4.46871	8.96909	1.65673e-07	3.33185e-06	7.61752
YTHDF1	9.06483	7.75847	8.96515	1.66629e-07	3.34772e-06	7.61171
REXO4	7.894	9.29365	8.96282	1.67194e-07	3.35484e-06	7.60829
TOMM6	99.1788	101.19	8.96232	1.67317e-07	3.35484e-06	7.60755
PRMT1	52.9427	59.3901	8.95875	1.68191e-07	3.36902e-06	7.60228
GNPTG	91.7427	69.748	8.95719	1.68573e-07	3.37331e-06	7.59998
BRF1	8.28767	8.53047	8.95575	1.68929e-07	3.37706e-06	7.59786
TSPAN3	72.1125	62.8961	8.95257	1.69712e-07	3.38936e-06	7.59318
USP7	9.93283	9.93894	8.95166	1.69939e-07	3.39053e-06	7.59183
ZKSCAN5	2.103	1.67953	8.95015	1.70313e-07	3.39462e-06	7.5896
UTP3	4.40033	5.10706	8.94799	1.70851e-07	3.40065e-06	7.58642
MRPL18	33.7643	33.199	8.94701	1.71095e-07	3.40065e-06	7.58498
DFFA	8.42567	8.19553	8.9469	1.71123e-07	3.40065e-06	7.58481
USP19	11.5345	8.41918	8.94601	1.71346e-07	3.40172e-06	7.58349
USP22	31.6963	23.6511	8.93785	1.73399e-07	3.43908e-06	7.57146
ZNF629	3.62467	2.73694	8.93419	1.74329e-07	3.45099e-06	7.56605
LAMTOR4	153.785	123.892	8.93414	1.74343e-07	3.45099e-06	7.56597
MRPL20	60.1313	63.7519	8.9313	1.75067e-07	3.46192e-06	7.56178
URGCP	10.032	7.01959	8.92813	1.7588e-07	3.47458e-06	7.5571
C19orf52	6.045	5.21806	8.92709	1.76148e-07	3.47645e-06	7.55556
PCIF1	17.0843	14.5221	8.92593	1.76446e-07	3.47893e-06	7.55385
MRPS24	99.9767	84.0795	8.92314	1.77167e-07	3.48972e-06	7.54973
ZNF32	8.52233	9.88853	8.92231	1.77382e-07	3.49053e-06	7.5485
PHF2	4.72967	4.55894	8.92143	1.7761e-07	3.49161e-06	7.5472
ATP5G2	337.994	338.277	8.91997	1.77991e-07	3.49568e-06	7.54504
CNOT3	10.4592	11.6431	8.91866	1.78332e-07	3.49776e-06	7.5431
MRPS10	7.33783	7.07024	8.91747	1.78642e-07	3.49776e-06	7.54135
PLEKHM2	11.2942	12.0597	8.91709	1.78742e-07	3.49776e-06	7.54078
C9orf85	2.78583	3.42359	8.9169	1.78792e-07	3.49776e-06	7.5405
EXOSC10	8.715	9.45612	8.91525	1.79223e-07	3.49992e-06	7.53806
GLO1	16.3455	18.8784	8.91515	1.79251e-07	3.49992e-06	7.53791
MYPOP	3.128	3.21388	8.91426	1.79483e-07	3.50105e-06	7.5366
GOT2	42.2795	24.7325	8.91261	1.79917e-07	3.50611e-06	7.53416
MFAP1	10.5737	9.44618	8.91141	1.80234e-07	3.50845e-06	7.53237
KIF1C	35.5473	21.4815	8.91083	1.80386e-07	3.50845e-06	7.53153
PIP5K1C	8.42717	9.06206	8.90549	1.81802e-07	3.53179e-06	7.52362
MAPK1IP1L	4.53033	4.53665	8.90499	1.81937e-07	3.53179e-06	7.52287
LENG1	6.16967	6.67047	8.90316	1.82424e-07	3.53782e-06	7.52017
CLPB	4.20267	4.57235	8.90195	1.82747e-07	3.54068e-06	7.51838
SBF1	20.48	17.4619	8.90108	1.82982e-07	3.54182e-06	7.51708
LRPAP1	15.3497	13.4101	8.89378	1.84948e-07	3.57644e-06	7.50627
STRA13	31.4863	30.3436	8.89283	1.85208e-07	3.57801e-06	7.50486
CD2BP2	37.0613	31.6835	8.89042	1.85861e-07	3.58719e-06	7.5013
GIPC1	45.8148	36.8136	8.88785	1.86564e-07	3.59382e-06	7.49748
C19orf53	117.209	90.414	8.88688	1.8683e-07	3.59382e-06	7.49604
GSTK1	189.267	129.736	8.88668	1.86884e-07	3.59382e-06	7.49575
RBM25	8.92833	9.28965	8.88655	1.86919e-07	3.59382e-06	7.49556
UBE2D4	5.54983	4.50829	8.88531	1.87261e-07	3.59694e-06	7.49371
NSUN4	5.199	5.13594	8.88136	1.88348e-07	3.6126e-06	7.48786
RPL8	1317.02	1384.18	8.88037	1.88622e-07	3.6126e-06	7.48639
ATP5G1	189.824	136.17	8.87959	1.88836e-07	3.6126e-06	7.48524
UXT	59.9757	72.8459	8.87898	1.89008e-07	3.6126e-06	7.48432
AC117834.1	3.21767	3.86418	8.87876	1.89067e-07	3.6126e-06	7.48401
ARF6	40.3462	33.3211	8.87845	1.89153e-07	3.6126e-06	7.48354
PIFO	10.13	7.10006	8.87691	1.89582e-07	3.61735e-06	7.48126
CLCN7	22.0892	16.1181	8.87614	1.89795e-07	3.61797e-06	7.48012
SPSB2	10.2018	6.52229	8.87311	1.90642e-07	3.63068e-06	7.47562
RANGRF	15.274	11.7148	8.87101	1.91231e-07	3.63651e-06	7.4725
INTS5	3.21183	3.72394	8.87073	1.9131e-07	3.63651e-06	7.47208
GOLGA3	5.564	6.17406	8.8696	1.91628e-07	3.63912e-06	7.4704
EMC8	7.69983	6.16165	8.86893	1.91816e-07	3.63926e-06	7.46941
COQ5	14.5228	13.8384	8.86814	1.92039e-07	3.64006e-06	7.46824
NDUFB5	48.4498	42.9332	8.86702	1.92353e-07	3.64258e-06	7.46658
NME2	7.71317	6.28229	8.8622	1.93722e-07	3.66028e-06	7.45941
PRPF6	32.1593	30.9834	8.86218	1.93728e-07	3.66028e-06	7.45938
TOMM40L	3.901	3.26776	8.86088	1.94096e-07	3.66028e-06	7.45746
PIGC	7.04267	7.52647	8.86056	1.94189e-07	3.66028e-06	7.45698
SSH2	9.6135	7.41112	8.86053	1.94198e-07	3.66028e-06	7.45693
NDUFB2	504.683	336.323	8.85951	1.94488e-07	3.66231e-06	7.45542
NTHL1	13.0362	9.90788	8.85834	1.94823e-07	3.66518e-06	7.45368
SS18L2	8.42533	8.64071	8.85765	1.95022e-07	3.6655e-06	7.45265
DNAJC19	10.348	11.1875	8.85579	1.95555e-07	3.6721e-06	7.44989
VPS36	5.8785	4.76959	8.8537	1.96158e-07	3.67998e-06	7.44678
ABHD12	34.0202	32.4125	8.85189	1.96679e-07	3.68631e-06	7.4441
RABL6	31.3107	28.3655	8.85038	1.97117e-07	3.69108e-06	7.44185
UPRT	2.2365	2.70024	8.84901	1.97514e-07	3.69508e-06	7.43981
TFCP2	6.42833	6.15153	8.84697	1.98107e-07	3.69702e-06	7.43678
SBK1	2.32517	0.975529	8.84658	1.98222e-07	3.69702e-06	7.43619
ZNF260	1.26667	1.22559	8.84577	1.98459e-07	3.69702e-06	7.43498
MRPS7	35.8915	30.4904	8.84552	1.98532e-07	3.69702e-06	7.43461
LSMEM2	1.52117	0.994588	8.8455	1.98537e-07	3.69702e-06	7.43459
ARL6IP4	163.776	145.55	8.84415	1.98931e-07	3.70092e-06	7.43258
TMED1	20.538	23.8042	8.84068	1.99951e-07	3.71424e-06	7.42741
STOML1	7.68967	6.18265	8.84046	2.00016e-07	3.71424e-06	7.42708
PPDPF	469.935	304.438	8.83701	2.01034e-07	3.72905e-06	7.42195
DNAJC24	1.66467	1.92553	8.8365	2.01184e-07	3.72905e-06	7.42119
MFSD3	12.736	8.04335	8.83567	2.0143e-07	3.73016e-06	7.41996
ZNF319	2.53817	2.14118	8.83321	2.02162e-07	3.74028e-06	7.41629
AAR2	7.52717	7.64859	8.8302	2.03058e-07	3.74541e-06	7.41182
CHCHD6	15.4835	12.6925	8.8297	2.0321e-07	3.74541e-06	7.41106
PCYT2	23.5378	13.8978	8.82969	2.03211e-07	3.74541e-06	7.41106
IFT20	20.8067	17.9136	8.82946	2.0328e-07	3.74541e-06	7.41071
C6orf226	8.26	6.21706	8.82916	2.03371e-07	3.74541e-06	7.41026
MRPS25	8.883	5.12229	8.8281	2.03687e-07	3.74781e-06	7.40869
ZNF23	1.93567	1.78318	8.82444	2.04789e-07	3.76463e-06	7.40323
CLUAP1	11.2945	8.00729	8.82248	2.05381e-07	3.76789e-06	7.40031
TMEM138	5.40667	4.59506	8.82219	2.0547e-07	3.76789e-06	7.39988
C2orf76	6.63267	6.72006	8.82189	2.05562e-07	3.76789e-06	7.39942
NAA60	21.4147	19.3341	8.82138	2.05716e-07	3.76789e-06	7.39867
CC2D2A	8.45933	5.69741	8.81874	2.06518e-07	3.77909e-06	7.39473
AREL1	4.51867	3.01518	8.81813	2.06703e-07	3.77909e-06	7.39383
FIZ1	4.906	4.73959	8.81609	2.07328e-07	3.78707e-06	7.39077
C9orf142	24.6418	19.932	8.80487	2.10787e-07	3.84677e-06	7.37403
SAMD1	13.6868	12.2221	8.80422	2.10988e-07	3.84694e-06	7.37307
AAGAB	8.0565	5.52206	8.80317	2.11317e-07	3.84944e-06	7.3715
ATP6V0C	278.822	198.168	8.80187	2.11723e-07	3.85018e-06	7.36956
DDX24	19.1348	18.9304	8.80181	2.1174e-07	3.85018e-06	7.36947
CHTF8	30.6843	27.3756	8.79916	2.1257e-07	3.86179e-06	7.36551
TK2	12.4913	9.50524	8.79765	2.13047e-07	3.86695e-06	7.36325
YIPF2	27.0065	30.2541	8.79685	2.13296e-07	3.86756e-06	7.36207
SETD5	4.82717	4.95924	8.79632	2.13465e-07	3.86756e-06	7.36127
FAM127B	17.0863	16.5303	8.7956	2.13691e-07	3.86818e-06	7.36019
ZNF605	0.988667	0.895765	8.79404	2.14183e-07	3.8736e-06	7.35787
KIAA2013	14.1757	16.2335	8.7927	2.14608e-07	3.87779e-06	7.35587
FN3K	27.5605	19.2608	8.79179	2.14899e-07	3.87956e-06	7.3545
SRSF10	11.5213	12.7189	8.78983	2.15519e-07	3.88727e-06	7.35158
PUF60	37.786	35.1476	8.78792	2.16128e-07	3.89476e-06	7.34873
SMEK1	9.031	9.04376	8.7807	2.18449e-07	3.93239e-06	7.33792
SUV420H2	3.86917	2.91071	8.78021	2.18608e-07	3.93239e-06	7.33719
SLC25A38	7.6705	6.20035	8.77624	2.19895e-07	3.94392e-06	7.33125
BLOC1S1	212.596	170.959	8.77608	2.19948e-07	3.94392e-06	7.331
COX6A1P2	17.0963	11.5595	8.77598	2.19978e-07	3.94392e-06	7.33086
SLC35F6	15.6945	12.5146	8.77581	2.20033e-07	3.94392e-06	7.33061
CHFR	5.4355	5.69759	8.77432	2.20521e-07	3.94914e-06	7.32837
ZNF865	4.67417	5.02594	8.77358	2.2076e-07	3.94992e-06	7.32728
HNF1B	56.0478	33.3708	8.77297	2.20962e-07	3.95002e-06	7.32635
CAPN15	11.8562	11.5184	8.77115	2.21558e-07	3.95715e-06	7.32363
SNX17	48.2768	47.6582	8.76768	2.22699e-07	3.97399e-06	7.31843
ZCCHC4	1.558	1.56406	8.76301	2.24244e-07	3.99711e-06	7.31144
ABHD8	6.84983	6.076	8.76256	2.24391e-07	3.99711e-06	7.31077
FBRS	16.1853	14.885	8.76057	2.25054e-07	4.00468e-06	7.30779
CTSA	115.794	96.7972	8.76009	2.25215e-07	4.00468e-06	7.30706
ARHGAP17	8.83417	9.85247	8.75754	2.26067e-07	4.01628e-06	7.30325
FDFT1	24.1598	18.7767	8.75461	2.27049e-07	4.02831e-06	7.29886
PPP2R5C	20.937	22.5917	8.75433	2.27144e-07	4.02831e-06	7.29843
SLC7A6OS	4.22367	3.63953	8.75289	2.27629e-07	4.03033e-06	7.29628
FBXW8	4.808	3.66565	8.75227	2.2784e-07	4.03033e-06	7.29534
CCDC176	3.42867	2.31647	8.75221	2.27859e-07	4.03033e-06	7.29525
CHCHD7	14.8543	12.6959	8.75077	2.28348e-07	4.03541e-06	7.29309
AIP	44.4632	48.0474	8.7487	2.29047e-07	4.04422e-06	7.28999
AP1M1	14.989	18.1298	8.74662	2.29756e-07	4.05318e-06	7.28687
TRIM13	4.19183	4.25088	8.74595	2.29984e-07	4.05364e-06	7.28586
C15orf65	1.93683	1.31706	8.74487	2.30351e-07	4.05656e-06	7.28425
MSL3	3.92417	4.93094	8.74323	2.30912e-07	4.06287e-06	7.28179
TRIM35	3.97467	2.83435	8.7418	2.31404e-07	4.0665e-06	7.27963
USF2	64.447	74.3178	8.74145	2.31522e-07	4.0665e-06	7.27912
ALDH3B1	19.5773	17.2398	8.73936	2.32241e-07	4.07557e-06	7.27598
CD151	229.065	224.086	8.73722	2.32981e-07	4.0818e-06	7.27277
IP6K1	6.93183	6.22712	8.73704	2.33044e-07	4.0818e-06	7.27249
DHRS11	4.972	3.57359	8.73644	2.33249e-07	4.0818e-06	7.2716
SP1	11.9288	11.3291	8.73599	2.33408e-07	4.0818e-06	7.27091
CDK2AP2	39.0485	39.2981	8.73386	2.34146e-07	4.09115e-06	7.26772
CCDC51	11.3208	6.57559	8.73233	2.34677e-07	4.09686e-06	7.26543
ERCC1	18.2363	24.1843	8.73155	2.3495e-07	4.09807e-06	7.26425
NAGLU	24.5082	19.8597	8.72879	2.35913e-07	4.10908e-06	7.26011
DHRS12	8.88817	7.46088	8.72857	2.3599e-07	4.10908e-06	7.25978
CDK11A	11.3823	11.1188	8.72223	2.38223e-07	4.14374e-06	7.25025
STK16	14.915	14.6525	8.72175	2.38392e-07	4.14374e-06	7.24953
ISY1	6.57783	7.26212	8.71728	2.39982e-07	4.16281e-06	7.24281
CDK5RAP2	4.29867	5.19818	8.71647	2.40272e-07	4.16281e-06	7.24159
POP7	20.0797	19.9309	8.71636	2.40309e-07	4.16281e-06	7.24143
CCNK	7.214	7.63129	8.71521	2.40723e-07	4.16281e-06	7.23969
SPG11	8.09133	6.94641	8.7147	2.40903e-07	4.16281e-06	7.23893
DDA1	5.53483	5.79112	8.71459	2.40943e-07	4.16281e-06	7.23877
AC090186.1	11.7798	10.4504	8.7143	2.41048e-07	4.16281e-06	7.23832
ABCF3	13.9562	13.777	8.71308	2.41486e-07	4.16281e-06	7.23649
ZDHHC12	28.6895	24.111	8.7129	2.41549e-07	4.16281e-06	7.23622
EIF3C	76.7575	62.5438	8.71287	2.41559e-07	4.16281e-06	7.23618
ECI1	147.465	85.4274	8.71117	2.42173e-07	4.16982e-06	7.23361
TMBIM6	273.402	245.602	8.70849	2.43139e-07	4.18286e-06	7.22958
OSBPL2	8.0255	6.16424	8.70351	2.44945e-07	4.21033e-06	7.22209
FAM206A	2.96367	3.047	8.70101	2.45859e-07	4.21892e-06	7.21833
TMEM14C	58.4288	61.0251	8.701	2.45864e-07	4.21892e-06	7.2183
ZNF358	21.2252	22.2931	8.69947	2.46422e-07	4.22489e-06	7.21601
DUSP11	6.158	7.11112	8.6952	2.47994e-07	4.24821e-06	7.20958
TAB1	6.51367	7.05435	8.69455	2.48236e-07	4.24875e-06	7.20859
RCCD1	4.86267	4.00888	8.69341	2.48657e-07	4.24946e-06	7.20687
CS	35.0723	29.2014	8.69329	2.487e-07	4.24946e-06	7.2067
KRAS	4.467	3.73888	8.69093	2.49577e-07	4.25962e-06	7.20314
RBM4	24.19	28.7731	8.69055	2.49719e-07	4.25962e-06	7.20256
DRAM2	8.86167	9.96388	8.68997	2.49932e-07	4.25964e-06	7.2017
TM9SF1	21.8213	21.6686	8.68793	2.50694e-07	4.26901e-06	7.19862
GAK	19.65	19.703	8.68574	2.51515e-07	4.27937e-06	7.19531
ZNF76	8.0485	7.93535	8.68509	2.51757e-07	4.27987e-06	7.19433
CHRAC1	6.71117	7.63994	8.68168	2.53039e-07	4.29286e-06	7.18919
HEMK1	8.53733	6.48694	8.68148	2.53114e-07	4.29286e-06	7.18889
PSMG3	21.7618	16.6641	8.68136	2.53162e-07	4.29286e-06	7.1887
ZNF217	7.57567	6.07412	8.6776	2.54583e-07	4.31333e-06	7.18304
TSG101	25.3955	24.9977	8.67653	2.5499e-07	4.31658e-06	7.18142
IFT46	7.062	8.01129	8.67402	2.55946e-07	4.32314e-06	7.17763
PIAS4	4.69633	5.38806	8.67343	2.56169e-07	4.32314e-06	7.17675
ARHGDIA	134.483	129.708	8.67335	2.56202e-07	4.32314e-06	7.17662
KPNA4	3.04117	3.32935	8.67222	2.56634e-07	4.32314e-06	7.17492
PDDC1	12.7787	12.1085	8.67199	2.56721e-07	4.32314e-06	7.17457
KRI1	5.92967	6.39376	8.67182	2.56786e-07	4.32314e-06	7.17432
ZC3H3	5.6885	5.74276	8.67157	2.56882e-07	4.32314e-06	7.17394
EIF3CL	66.3747	53.8177	8.66946	2.5769e-07	4.33311e-06	7.17076
LBX2	2.32517	1.72471	8.66767	2.58381e-07	4.33964e-06	7.16805
MLXIP	7.812	6.60929	8.6668	2.58716e-07	4.33964e-06	7.16674
ATP13A1	13.2693	12.7165	8.66678	2.58726e-07	4.33964e-06	7.1667
FBXL12	4.60667	4.92559	8.66529	2.59301e-07	4.34566e-06	7.16445
BRPF1	2.5455	2.51729	8.66435	2.59664e-07	4.34813e-06	7.16304
TINF2	12.9437	12.4961	8.66122	2.6088e-07	4.36486e-06	7.15831
RPLP1	1107.8	1321.61	8.65834	2.62004e-07	4.38001e-06	7.15396
MIER3	1.46633	1.70494	8.65676	2.62621e-07	4.38587e-06	7.15157
BRAP	4.0175	4.53612	8.65633	2.6279e-07	4.38587e-06	7.15092
LCMT2	2.36067	1.63629	8.65439	2.63553e-07	4.39495e-06	7.14799
NTAN1	13.9353	16.6119	8.65091	2.64926e-07	4.41419e-06	7.14273
GYG1	9.72067	11.1438	8.64944	2.6551e-07	4.42026e-06	7.1405
CHMP3	28.9608	28.7619	8.64804	2.66067e-07	4.42586e-06	7.13838
ALKBH4	4.4765	3.67735	8.6448	2.67355e-07	4.44362e-06	7.13349
ATP5O	101.368	103.881	8.64385	2.67736e-07	4.44627e-06	7.13205
PARG	3.144	2.76771	8.64238	2.68326e-07	4.45239e-06	7.12982
SPRYD4	4.8365	3.99812	8.64122	2.68792e-07	4.45646e-06	7.12806
WBSCR16	24.6912	20.2361	8.64004	2.69265e-07	4.46062e-06	7.12629
ARIH2	8.90617	7.93865	8.63921	2.69601e-07	4.46123e-06	7.12503
FAM60A	15.9895	11.8324	8.63878	2.69773e-07	4.46123e-06	7.12438
SRP14	152.791	153.305	8.63825	2.69989e-07	4.46123e-06	7.12357
CCDC94	10.1592	11.6784	8.63775	2.70189e-07	4.46123e-06	7.12282
PSMC3	51.2548	60.3168	8.63593	2.70927e-07	4.46734e-06	7.12006
COX11	13.0412	11.9263	8.63531	2.71176e-07	4.46734e-06	7.11913
ZMYM3	4.15883	4.362	8.63519	2.71226e-07	4.46734e-06	7.11894
BRK1	92.1163	89.0178	8.63449	2.71511e-07	4.46837e-06	7.11788
TMEM222	14.9855	14.4795	8.63263	2.72267e-07	4.47716e-06	7.11506
CDK10	32.8297	21.9907	8.63182	2.72596e-07	4.47891e-06	7.11384
STUB1	82.608	67.0558	8.63053	2.73124e-07	4.48293e-06	7.11188
FNTB	4.16183	4.20553	8.63013	2.73287e-07	4.48293e-06	7.11128
CCDC97	5.76533	6.99682	8.62704	2.74555e-07	4.50006e-06	7.10659
NELFCD	22.84	18.6436	8.62546	2.75204e-07	4.50702e-06	7.1042
DENND4C	5.3965	5.65224	8.62392	2.7584e-07	4.51377e-06	7.10186
SNAPC4	2.23267	2.17071	8.62106	2.77022e-07	4.52943e-06	7.09753
CBX6	13.8303	9.25	8.6174	2.78545e-07	4.55063e-06	7.09198
ARF3	61.9012	60.1852	8.61396	2.79986e-07	4.56679e-06	7.08676
GRPEL1	5.36667	6.22253	8.6138	2.80053e-07	4.56679e-06	7.08652
NME6	6.1155	4.96347	8.61341	2.80216e-07	4.56679e-06	7.08593
OXLD1	20.6885	15.5217	8.61268	2.80524e-07	4.5681e-06	7.08482
VPRBP	5.28667	4.44035	8.6094	2.81904e-07	4.58395e-06	7.07985
UBL7	19.6355	19.9974	8.60929	2.81952e-07	4.58395e-06	7.07968
AMMECR1	1.542	1.18618	8.60797	2.8251e-07	4.5893e-06	7.07768
TVP23A	0.591833	0.541765	8.60386	2.84255e-07	4.61392e-06	7.07144
AKT2	27.8352	26.1301	8.60324	2.84517e-07	4.61446e-06	7.07051
SCRN2	27.2228	23.1524	8.60218	2.84973e-07	4.61812e-06	7.06889
RAB8A	11.2753	13.6886	8.6002	2.8582e-07	4.6254e-06	7.06588
HOXA5	8.6235	5.10859	8.59955	2.86098e-07	4.6254e-06	7.0649
GCDH	15.4373	13.7461	8.59943	2.86149e-07	4.6254e-06	7.06472
COG7	6.16233	5.93382	8.59898	2.86343e-07	4.6254e-06	7.06403
ZNF564	1.65267	1.58847	8.59845	2.86572e-07	4.6254e-06	7.06322
CYFIP1	25.9282	24.2074	8.59678	2.8729e-07	4.63327e-06	7.06069
RANBP10	4.3585	4.07435	8.59525	2.87951e-07	4.64022e-06	7.05836
PPM1G	24.3823	23.385	8.5943	2.88363e-07	4.64313e-06	7.05691
PNPO	13.7178	9.84347	8.59236	2.89202e-07	4.65291e-06	7.05397
STX18	8.41133	8.32376	8.59119	2.89711e-07	4.65441e-06	7.05219
UBE2I	38.8697	35.6067	8.59056	2.89985e-07	4.65441e-06	7.05124
CAPN7	3.91283	3.25471	8.5905	2.90008e-07	4.65441e-06	7.05115
UBE2O	3.03133	3.46753	8.59002	2.90221e-07	4.65441e-06	7.05041
IL17RD	4.45717	2.05629	8.58873	2.9078e-07	4.65967e-06	7.04846
SLC27A5	5.05283	3.83782	8.58758	2.91284e-07	4.66402e-06	7.04671
SPATA2L	8.83383	6.73112	8.58662	2.91702e-07	4.667e-06	7.04526
PDCD6IP	10.377	8.89424	8.58463	2.92575e-07	4.67725e-06	7.04223
SNAP47	7.65483	8.47006	8.58368	2.92994e-07	4.68023e-06	7.04078
OXNAD1	4.521	3.27153	8.58268	2.93435e-07	4.68355e-06	7.03926
BABAM1	26.2415	29.9479	8.58171	2.93862e-07	4.68664e-06	7.03779
DCAF11	25.5468	18.5169	8.58045	2.94418e-07	4.69179e-06	7.03587
ZNF205	8.6785	8.23182	8.578	2.95506e-07	4.70177e-06	7.03214
TMEM258	93.5618	126.539	8.57799	2.95512e-07	4.70177e-06	7.03212
GPBP1L1	14.3397	13.7293	8.57697	2.95965e-07	4.70275e-06	7.03057
ARIH1	3.89667	4.08571	8.57679	2.96041e-07	4.70275e-06	7.03031
ARL2BP	25.1992	22.6453	8.57418	2.97204e-07	4.71521e-06	7.02634
BAG1	49.3182	35.8764	8.57398	2.97295e-07	4.71521e-06	7.02603
RNF26	6.89233	6.76388	8.56868	2.99673e-07	4.74919e-06	7.01796
ACSF3	12.9667	9.88182	8.56627	3.0076e-07	4.76266e-06	7.01429
CDIP1	15.2732	12.6092	8.56575	3.00997e-07	4.76266e-06	7.0135
C11orf68	13.2558	14.9249	8.56472	3.01464e-07	4.76432e-06	7.01193
STOML2	43.0615	45.8408	8.56447	3.01575e-07	4.76432e-06	7.01155
CAMSAP3	5.70133	3.89253	8.56145	3.02951e-07	4.77838e-06	7.00694
NAA10	22.47	23.9982	8.56055	3.03359e-07	4.77838e-06	7.00558
EIF3M	41.9347	52.6214	8.5602	3.03521e-07	4.77838e-06	7.00504
TRMT10C	4.30283	4.086	8.56013	3.03552e-07	4.77838e-06	7.00494
MRPL1	10.0208	10.0705	8.55991	3.03653e-07	4.77838e-06	7.0046
SRSF11	20.7282	22.4168	8.55833	3.04375e-07	4.78134e-06	7.00219
HECTD3	8.3535	8.61994	8.5579	3.04574e-07	4.78134e-06	7.00153
POR	39.3815	30.3962	8.55753	3.04741e-07	4.78134e-06	7.00098
POMGNT2	3.89433	2.92453	8.55711	3.04937e-07	4.78134e-06	7.00033
NUPL2	6.068	5.23894	8.5569	3.0503e-07	4.78134e-06	7.00002
FAM195B	58.518	48.9841	8.55598	3.05456e-07	4.78429e-06	6.9986
FZD3	1.69033	1.07024	8.55476	3.06018e-07	4.78894e-06	6.99674
TNPO2	9.97317	10.0723	8.5543	3.06229e-07	4.78894e-06	6.99604
PTGES2	16.3285	13.0013	8.55259	3.07015e-07	4.79749e-06	6.99345
MAGOH	25.8483	29.1961	8.54934	3.08521e-07	4.81729e-06	6.98849
TRNT1	4.16333	3.13318	8.54774	3.09266e-07	4.82177e-06	6.98605
EPG5	1.66417	1.55671	8.54746	3.09398e-07	4.82177e-06	6.98562
APOO	11.9397	8.87194	8.54718	3.09527e-07	4.82177e-06	6.9852
DHRS4-AS1	3.429	2.67506	8.54611	3.1003e-07	4.82586e-06	6.98355
FAM195A	43.777	31.1133	8.54356	3.11221e-07	4.84066e-06	6.97967
ERMARD	5.13283	6.06265	8.54219	3.11866e-07	4.84693e-06	6.97757
SSBP4	29.362	38.426	8.541	3.12425e-07	4.85188e-06	6.97576
ARHGEF18	8.37167	8.49806	8.53507	3.15229e-07	4.88962e-06	6.96671
AAAS	13.7718	13.0505	8.53483	3.15341e-07	4.88962e-06	6.96635
ABT1	6.34783	7.58929	8.53421	3.15637e-07	4.89043e-06	6.9654
GPX4	407.834	338.091	8.53082	3.17255e-07	4.90815e-06	6.96022
TMEM11	4.50967	4.59165	8.53079	3.17269e-07	4.90815e-06	6.96018
WDR73	5.40783	5.38324	8.52923	3.18018e-07	4.90995e-06	6.95779
NAIF1	0.976833	1.13341	8.52914	3.18059e-07	4.90995e-06	6.95766
WBP11	13.7887	14.8552	8.52902	3.18118e-07	4.90995e-06	6.95747
BCAT2	27.3463	21.4824	8.52782	3.18693e-07	4.91506e-06	6.95564
ZKSCAN2	0.582333	0.449294	8.5271	3.1904e-07	4.91664e-06	6.95454
MDH2	74.9053	57.2076	8.52509	3.2001e-07	4.92744e-06	6.95146
PITPNA	24.3817	19.7866	8.5244	3.20342e-07	4.92744e-06	6.95041
SPG7	20.2275	16.7448	8.52412	3.20476e-07	4.92744e-06	6.94999
S100A6	1276.41	833.847	8.52243	3.21295e-07	4.92821e-06	6.94741
GPN2	5.79517	5.81406	8.52239	3.21314e-07	4.92821e-06	6.94735
ACSS2	28.8118	15.5564	8.52216	3.21426e-07	4.92821e-06	6.94699
SEC22C	9.20967	8.23153	8.522	3.21506e-07	4.92821e-06	6.94674
ZNF396	1.31783	0.972588	8.51932	3.2281e-07	4.94443e-06	6.94264
TMEM54	65.9638	49.4281	8.51821	3.23351e-07	4.9467e-06	6.94095
STK35	2.6795	2.74282	8.518	3.2345e-07	4.9467e-06	6.94064
RARS2	7.12667	8.39694	8.51746	3.23715e-07	4.94698e-06	6.93981
KPNA6	5.086	4.72076	8.51685	3.24011e-07	4.94775e-06	6.93888
VAPB	9.936	7.77676	8.51247	3.26164e-07	4.97525e-06	6.93217
ZNF445	1.33367	1.18312	8.51153	3.26629e-07	4.97525e-06	6.93073
N4BP1	2.53767	2.73035	8.51147	3.26655e-07	4.97525e-06	6.93065
ANKRD52	6.6015	4.41465	8.51118	3.26801e-07	4.97525e-06	6.9302
SURF2	15.3097	12.5579	8.50231	3.31208e-07	5.03852e-06	6.91663
PLXNB1	37.176	17.3865	8.49852	3.33113e-07	5.06368e-06	6.91082
HNRNPUL2	17.9772	21.344	8.49543	3.34671e-07	5.08178e-06	6.90609
DEDD2	11.2702	13.1347	8.49513	3.34823e-07	5.08178e-06	6.90563
PTMA	642.747	660.828	8.49466	3.35062e-07	5.08178e-06	6.90491
OCEL1	16.7337	15.0282	8.49338	3.35714e-07	5.08476e-06	6.90294
AP4E1	0.837833	0.854412	8.49328	3.35765e-07	5.08476e-06	6.90279
HTRA2	8.91967	9.37506	8.49156	3.36636e-07	5.09411e-06	6.90017
MRPL32	29.8252	27.0021	8.49024	3.37309e-07	5.10047e-06	6.89814
TBX6	1.8585	1.485	8.4886	3.38149e-07	5.10933e-06	6.89562
HOOK3	2.739	2.67324	8.4879	3.38505e-07	5.11086e-06	6.89456
GDPGP1	1.78133	1.49535	8.48499	3.40001e-07	5.1296e-06	6.89009
NUP214	7.76367	8.275	8.48442	3.40296e-07	5.1302e-06	6.88921
NPRL3	9.74817	8.19253	8.48345	3.40795e-07	5.13389e-06	6.88772
LMAN2L	8.98917	8.623	8.48156	3.41773e-07	5.13985e-06	6.88482
TXLNA	7.32433	7.571	8.48102	3.4205e-07	5.13985e-06	6.884
DDX23	18.0547	18.8218	8.48087	3.4213e-07	5.13985e-06	6.88377
RPP14	3.58283	2.99735	8.4807	3.42214e-07	5.13985e-06	6.88352
CLN6	12.8622	12.0228	8.47948	3.42851e-07	5.14558e-06	6.88163
LZTS3	6.88517	3.21153	8.47876	3.43223e-07	5.14732e-06	6.88053
VPS72	13.233	15.4518	8.47668	3.44307e-07	5.15974e-06	6.87734
UPF1	13.1795	14.1894	8.47473	3.45323e-07	5.16755e-06	6.87436
ZNF691	2.7745	3.23941	8.47469	3.45343e-07	5.16755e-06	6.8743
MROH1	8.95433	5.772	8.47418	3.45614e-07	5.16777e-06	6.8735
UBE2E2	20.5265	15.4892	8.47278	3.46344e-07	5.17484e-06	6.87136
WBP2	55.5528	60.5342	8.47052	3.47532e-07	5.18873e-06	6.8679
ADO	2.95117	2.968	8.46953	3.48056e-07	5.1927e-06	6.86637
ABCB8	15.0848	10.8449	8.4673	3.49233e-07	5.20639e-06	6.86295
MRPL51	49.9103	53.1514	8.46666	3.49574e-07	5.20732e-06	6.86196
USP39	9.42383	9.19888	8.46621	3.49813e-07	5.20732e-06	6.86127
ZNF706	31.9897	32.5209	8.46325	3.51382e-07	5.22332e-06	6.85673
CYB561D2	9.26733	7.30682	8.46321	3.51407e-07	5.22332e-06	6.85666
RNMTL1	6.20983	5.93818	8.45995	3.53145e-07	5.24528e-06	6.85166
FLYWCH1	15.3282	12.4124	8.45748	3.54472e-07	5.2581e-06	6.84786
TTLL5	3.06933	2.88441	8.45737	3.54531e-07	5.2581e-06	6.84769
PARD6A	4.86483	3.03059	8.45521	3.55693e-07	5.27145e-06	6.84438
AGTRAP	33.234	35.1368	8.45424	3.5622e-07	5.27327e-06	6.84288
ZNF500	2.4735	2.23765	8.45401	3.56341e-07	5.27327e-06	6.84254
CTDNEP1	44.5987	49.8477	8.45245	3.57187e-07	5.27972e-06	6.84013
TRIM26	13.1578	12.2511	8.45224	3.57302e-07	5.27972e-06	6.83981
REEP5	28.8697	33.0467	8.44893	3.59102e-07	5.2974e-06	6.83472
RUVBL1	18.0463	14.9655	8.44871	3.59221e-07	5.2974e-06	6.83438
SYF2	26.7687	28.0278	8.44859	3.59289e-07	5.2974e-06	6.83419
TPRKB	13.9973	15.15	8.44797	3.59624e-07	5.29846e-06	6.83325
MIB2	14.6097	13.9836	8.44684	3.60241e-07	5.29995e-06	6.83151
SSBP1	96.4165	90.9446	8.44536	3.61054e-07	5.29995e-06	6.82923
TBC1D20	4.58467	5.325	8.4451	3.61197e-07	5.29995e-06	6.82882
POFUT1	8.4915	9.15841	8.44485	3.61335e-07	5.29995e-06	6.82844
WDR74	12.892	15.3659	8.4442	3.61687e-07	5.29995e-06	6.82745
DHFRL1	1.28633	1.33535	8.44395	3.61827e-07	5.29995e-06	6.82706
NLRX1	5.33833	4.93429	8.44351	3.62067e-07	5.29995e-06	6.82638
RPL34	1028.08	1334.84	8.44346	3.62097e-07	5.29995e-06	6.8263
CNBP	68.9457	95.9263	8.44049	3.63732e-07	5.31421e-06	6.82174
C11orf49	18.1897	16.8978	8.44035	3.63811e-07	5.31421e-06	6.82152
TMEM65	2.82883	2.71	8.43943	3.64316e-07	5.31421e-06	6.82011
NHS	1.514	1.15747	8.43941	3.64331e-07	5.31421e-06	6.82007
GLI4	7.76133	5.89018	8.4393	3.64392e-07	5.31421e-06	6.8199
RWDD4	4.6755	4.28771	8.43834	3.64921e-07	5.31762e-06	6.81843
PRKCSH	87.72	115.691	8.43792	3.65155e-07	5.31762e-06	6.81778
E4F1	7.319	6.83606	8.43574	3.66367e-07	5.32613e-06	6.81442
FAM86C1	1.56633	1.20353	8.43514	3.667e-07	5.32613e-06	6.8135
C1orf50	4.73067	6.23871	8.43506	3.66746e-07	5.32613e-06	6.81338
MGMT	25.9062	26.0912	8.43496	3.66799e-07	5.32613e-06	6.81323
AP1G2	14.0713	13.1296	8.43394	3.67368e-07	5.32626e-06	6.81166
HNRNPLL	7.35067	7.66812	8.43365	3.67531e-07	5.32626e-06	6.81121
AXIN1	9.9705	8.212	8.43352	3.67602e-07	5.32626e-06	6.81101
UBP1	4.91417	4.81706	8.43143	3.68773e-07	5.3392e-06	6.80779
CEP78	1.33383	1.39382	8.43061	3.69233e-07	5.3392e-06	6.80653
XPO6	13.2452	13.1026	8.43051	3.69292e-07	5.3392e-06	6.80637
ENKD1	25.571	17.3619	8.42984	3.69668e-07	5.3408e-06	6.80534
ARID2	1.66433	1.84629	8.42858	3.70377e-07	5.3472e-06	6.80339
DTNB	5.37683	4.07929	8.42781	3.70808e-07	5.34864e-06	6.80222
CASP9	4.47967	4.29506	8.42693	3.71303e-07	5.34864e-06	6.80086
FUT8	8.08233	5.67124	8.4269	3.71324e-07	5.34864e-06	6.80081
DBR1	3.0985	3.11312	8.42651	3.71541e-07	5.34864e-06	6.80022
RAB13	84.9647	98.6761	8.42389	3.73025e-07	5.36517e-06	6.79617
ADCK5	4.549	4.04606	8.42354	3.73222e-07	5.36517e-06	6.79564
THAP11	10.1112	9.46088	8.41951	3.75522e-07	5.39243e-06	6.78941
DHX34	2.97783	3.18653	8.4189	3.75866e-07	5.39243e-06	6.78849
SPG21	24.6408	25.2338	8.41881	3.75923e-07	5.39243e-06	6.78833
MAP2K7	9.65717	10.7451	8.41719	3.76849e-07	5.39775e-06	6.78584
RASSF3	5.52283	6.62788	8.41681	3.77066e-07	5.39775e-06	6.78526
RBM19	5.6985	5.66371	8.41675	3.77099e-07	5.39775e-06	6.78517
USP34	7.86667	8.32812	8.41561	3.77753e-07	5.40326e-06	6.78341
ICMT	14.8342	10.8881	8.41494	3.7814e-07	5.40495e-06	6.78238
CDC42	63.2137	59.4805	8.41175	3.79982e-07	5.42743e-06	6.77745
AKT1	32.4065	34.2368	8.41109	3.80361e-07	5.42899e-06	6.77644
UBE2M	26.5675	35.3822	8.40966	3.81194e-07	5.43701e-06	6.77423
SUFU	3.93233	4.25835	8.40702	3.8273e-07	5.45251e-06	6.77015
NDUFB11	53.554	54.4794	8.40686	3.82822e-07	5.45251e-06	6.76991
NFU1	26.4905	28.1289	8.40606	3.83289e-07	5.45529e-06	6.76867
EIF1B	22.0352	21.8717	8.40447	3.84215e-07	5.46405e-06	6.76622
ZNF621	2.67317	2.20447	8.40408	3.84448e-07	5.46405e-06	6.76561
METTL6	4.9975	4.18947	8.40278	3.85209e-07	5.471e-06	6.76361
TECPR2	2.63	2.30735	8.39979	3.86967e-07	5.49209e-06	6.75899
FBRSL1	6.8445	5.99347	8.39851	3.8772e-07	5.49889e-06	6.75702
BCAR1	35.1407	26.8629	8.39765	3.88233e-07	5.50111e-06	6.75568
ZNF24	3.30783	4.029	8.39732	3.88423e-07	5.50111e-06	6.75519
ZC3HAV1	3.732	3.61618	8.39589	3.89274e-07	5.50739e-06	6.75297
PM20D2	2.42133	2.42818	8.39565	3.89414e-07	5.50739e-06	6.75261
FASTKD5	3.259	2.428	8.39218	3.91483e-07	5.53276e-06	6.74723
NKTR	2.5585	2.48071	8.39171	3.91759e-07	5.53277e-06	6.74652
IDH3G	25.3437	26.6629	8.38976	3.92929e-07	5.54463e-06	6.7435
TARDBP	18.4748	19.7634	8.38939	3.9315e-07	5.54463e-06	6.74293
AGBL5	17.708	14.5519	8.38806	3.9395e-07	5.55202e-06	6.74087
PPP2R2D	7.53833	7.25135	8.38751	3.94277e-07	5.55273e-06	6.74003
HAX1	36.3637	47.8762	8.38355	3.96666e-07	5.58248e-06	6.73391
WBP1	46.3937	43.6762	8.3791	3.99373e-07	5.61227e-06	6.72701
SMU1	12.419	14.1643	8.37868	3.9963e-07	5.61227e-06	6.72636
SRSF4	14.7462	15.9122	8.37848	3.99747e-07	5.61227e-06	6.72607
AGK	7.1895	4.943	8.37823	3.999e-07	5.61227e-06	6.72568
C2orf15	6.72183	7.15718	8.3758	4.01386e-07	5.6292e-06	6.72192
MARS2	1.10717	0.822706	8.37451	4.02178e-07	5.63255e-06	6.71992
CDS2	11.323	10.7741	8.3745	4.02185e-07	5.63255e-06	6.7199
ACTR8	6.83317	4.79629	8.37329	4.02932e-07	5.63908e-06	6.71802
PDHB	25.2207	19.8265	8.37095	4.04371e-07	5.65489e-06	6.71441
MECR	8.76717	7.654	8.37041	4.04705e-07	5.65489e-06	6.71357
GPATCH8	3.0375	3.44265	8.37009	4.04905e-07	5.65489e-06	6.71307
CDC26	9.53267	11.0275	8.36839	4.05955e-07	5.66563e-06	6.71045
PACS1	13.6185	14.7043	8.36657	4.07085e-07	5.67745e-06	6.70763
MAP4	32.959	32.3996	8.36403	4.08668e-07	5.69558e-06	6.7037
MUTYH	3.14183	3.13547	8.36357	4.08957e-07	5.69567e-06	6.70298
NDUFB3	57.5553	46.1703	8.36182	4.10052e-07	5.70695e-06	6.70027
KDELR1	73.9767	84.9869	8.36084	4.10665e-07	5.71154e-06	6.69875
RNF115	1.8185	2.40106	8.35716	4.12982e-07	5.7398e-06	6.69305
NFKBIB	10.267	11.0639	8.35649	4.13405e-07	5.7417e-06	6.69202
WRN	1.28917	1.13841	8.3557	4.13906e-07	5.74311e-06	6.69079
B3GALT6	5.3935	5.41453	8.35533	4.14142e-07	5.74311e-06	6.69021
LRRC47	11.0908	11.2369	8.35498	4.14363e-07	5.74311e-06	6.68967
FASTK	44.8553	29.6787	8.35324	4.15467e-07	5.75444e-06	6.68697
MAEA	21.5277	19.6665	8.35177	4.16404e-07	5.76346e-06	6.68469
ETNK1	5.00883	4.05094	8.35114	4.16803e-07	5.76501e-06	6.68372
ARF5	120.663	92.6189	8.3492	4.18039e-07	5.77813e-06	6.68072
FOXRED1	6.59067	5.72635	8.34743	4.19177e-07	5.78989e-06	6.67796
SUPT16H	10.0567	10.1817	8.34698	4.19466e-07	5.78989e-06	6.67726
MDP1	9.76117	11.9733	8.3452	4.2061e-07	5.80128e-06	6.6745
MPP5	3.91533	2.99618	8.34432	4.21173e-07	5.80128e-06	6.67315
STARD7	20.5433	17.9162	8.34359	4.21644e-07	5.80128e-06	6.67201
HSPB1	1351.51	890.52	8.34348	4.21714e-07	5.80128e-06	6.67184
RAC1	151.67	116.682	8.34346	4.21733e-07	5.80128e-06	6.6718
PEX16	13.1685	13.4024	8.34193	4.22721e-07	5.8109e-06	6.66943
ZNF324	1.05633	1.11588	8.33989	4.24043e-07	5.82509e-06	6.66626
FLII	44.3073	35.5596	8.33916	4.24515e-07	5.8276e-06	6.66513
SLC35B2	18.6788	17.7036	8.33099	4.29861e-07	5.89695e-06	6.65245
C1orf123	15.4818	18.8592	8.3287	4.3137e-07	5.91301e-06	6.6489
NCKAP5L	4.46183	4.04859	8.32832	4.3162e-07	5.91301e-06	6.64831
C12orf43	7.81483	6.53741	8.32708	4.32446e-07	5.91741e-06	6.64637
PFDN4	6.67483	7.42894	8.32695	4.32529e-07	5.91741e-06	6.64618
IMP4	24.6678	25.4589	8.32544	4.33532e-07	5.92466e-06	6.64383
ILVBL	24.1683	25.5189	8.32485	4.33927e-07	5.92466e-06	6.64291
SMDT1	20.4977	18.4304	8.32455	4.34125e-07	5.92466e-06	6.64244
CTU1	3.01283	3.08394	8.32438	4.34238e-07	5.92466e-06	6.64218
RPS7	501.488	557.527	8.31889	4.37911e-07	5.96795e-06	6.63364
GGA1	16.182	14.0529	8.31875	4.38004e-07	5.96795e-06	6.63343
GORASP1	11.0728	8.34859	8.31729	4.38986e-07	5.97173e-06	6.63116
GTPBP3	4.338	4.64594	8.31709	4.39115e-07	5.97173e-06	6.63086
CCDC42B	2.328	1.90271	8.31701	4.39172e-07	5.97173e-06	6.63073
MRPS15	40.9522	34.4436	8.31614	4.39757e-07	5.97532e-06	6.62938
NGLY1	6.04217	5.70671	8.31574	4.4003e-07	5.97532e-06	6.62875
SLC48A1	8.25317	7.25453	8.31511	4.40454e-07	5.97703e-06	6.62777
FBXL15	9.11967	10.0209	8.3141	4.41135e-07	5.98224e-06	6.62621
SCAMP4	13.3407	12.0655	8.31096	4.43268e-07	6.00334e-06	6.62132
ZNF787	12.1045	13.9735	8.31093	4.43288e-07	6.00334e-06	6.62127
GNB1	67.947	83.2269	8.30954	4.44232e-07	6.00928e-06	6.61911
FHIT	9.98567	6.41612	8.30941	4.44324e-07	6.00928e-06	6.6189
ZDHHC3	13.259	10.2802	8.30628	4.46466e-07	6.0342e-06	6.61403
ENY2	28.915	32.5083	8.30414	4.47934e-07	6.04997e-06	6.6107
ZNF696	2.35533	1.96565	8.30304	4.48691e-07	6.05409e-06	6.60899
DNAJA2	13.6872	13.573	8.30241	4.49125e-07	6.05409e-06	6.60801
C12orf52	8.4725	8.67894	8.30238	4.49142e-07	6.05409e-06	6.60797
STRAP	31.4802	30.4456	8.29918	4.5136e-07	6.07991e-06	6.60298
ZNF524	7.36083	10.0428	8.29759	4.52463e-07	6.09069e-06	6.6005
RPS15A	753.532	857.366	8.29697	4.52895e-07	6.09243e-06	6.59953
DUT	29.857	32.2072	8.29603	4.53549e-07	6.09436e-06	6.59807
IER3IP1	14.261	15.2174	8.29525	4.5409e-07	6.09436e-06	6.59686
CERS2	106.293	95.8313	8.2952	4.54129e-07	6.09436e-06	6.59678
HYDIN	1.73533	0.955353	8.29475	4.54442e-07	6.09436e-06	6.59608
ZDHHC1	12.8315	11.1822	8.29459	4.54554e-07	6.09436e-06	6.59583
TSEN2	3.94367	2.87212	8.29163	4.56621e-07	6.118e-06	6.59123
NCDN	4.55183	4.67088	8.29109	4.57002e-07	6.11902e-06	6.59038
OSGEP	7.83617	9.08765	8.29036	4.57517e-07	6.12183e-06	6.58924
TGIF1	44.525	32.6051	8.28642	4.60293e-07	6.15489e-06	6.58311
GTF2H4	10.1377	9.57271	8.28574	4.60779e-07	6.15729e-06	6.58204
TMEM9B	16.4698	15.1934	8.28456	4.61613e-07	6.16328e-06	6.5802
VPS11	13.7832	14.2625	8.28424	4.6184e-07	6.16328e-06	6.57971
PQLC1	12.6117	13.9758	8.28233	4.63196e-07	6.17563e-06	6.57673
PGAM5	10.2783	7.43765	8.28174	4.63624e-07	6.17563e-06	6.5758
MRPS17	6.27583	5.75359	8.28124	4.63979e-07	6.17563e-06	6.57502
TMEM218	6.31317	6.36741	8.28122	4.63994e-07	6.17563e-06	6.57499
TMEM55B	10.571	9.12641	8.27879	4.65727e-07	6.19182e-06	6.57121
ANKIB1	8.28967	5.65953	8.27837	4.66032e-07	6.19182e-06	6.57054
CAPN10	8.4945	6.95594	8.27823	4.66134e-07	6.19182e-06	6.57032
SRA1	9.22017	8.85724	8.27699	4.67021e-07	6.19806e-06	6.5684
SGK223	3.95683	2.78841	8.27671	4.6722e-07	6.19806e-06	6.56796
USP27X	0.963833	1.099	8.27582	4.67863e-07	6.2025e-06	6.56657
MINOS1	12.9937	10.7864	8.2737	4.69388e-07	6.21862e-06	6.56327
TSPAN31	28.2595	23.1408	8.27143	4.71031e-07	6.23628e-06	6.55973
RTN3	32.1657	35.8672	8.27045	4.71748e-07	6.24166e-06	6.55818
CUX1	52.8087	33.6411	8.26919	4.7266e-07	6.24961e-06	6.55623
KLHL36	9.16833	8.27888	8.26768	4.73758e-07	6.26002e-06	6.55387
RPL13A	1077.88	1408.26	8.26568	4.7522e-07	6.27521e-06	6.55075
CAPN1	78.3008	52.8516	8.26495	4.75759e-07	6.27821e-06	6.5496
BAG5	4.4525	4.028	8.26389	4.76537e-07	6.28244e-06	6.54794
TNPO3	10.7127	8.666	8.26366	4.76704e-07	6.28244e-06	6.54759
RNF126	17.5262	19.5105	8.26174	4.78116e-07	6.2963e-06	6.54459
TIMM23	17.802	16.5198	8.2609	4.78734e-07	6.2963e-06	6.54328
CNOT2	11.9092	13.3232	8.2609	4.78737e-07	6.2963e-06	6.54327
APITD1	14.4902	12.2378	8.26053	4.79009e-07	6.2963e-06	6.5427
SYNJ2BP	6.28517	4.40806	8.26003	4.79378e-07	6.29705e-06	6.54192
PURB	4.22633	3.60582	8.25958	4.79708e-07	6.29726e-06	6.54122
WDR48	5.99433	4.77859	8.25842	4.80571e-07	6.30101e-06	6.5394
NFATC3	4.83483	4.72447	8.25835	4.8062e-07	6.30101e-06	6.53929
TBCK	4.58233	4.26359	8.25724	4.81446e-07	6.3033e-06	6.53755
PYURF	21.9845	23.2111	8.2569	4.81694e-07	6.3033e-06	6.53703
NDUFAF6	4.3245	3.89659	8.25659	4.81926e-07	6.3033e-06	6.53654
SUCLG1	61.0798	40.9201	8.25596	4.82396e-07	6.3033e-06	6.53555
SMARCA4	17.8897	17.5438	8.25545	4.8277e-07	6.3033e-06	6.53477
PYGO2	7.403	6.65041	8.25514	4.83005e-07	6.3033e-06	6.53427
FUK	11.3348	8.21376	8.2537	4.8408e-07	6.3033e-06	6.53202
OXA1L	46.791	43.3182	8.25336	4.8433e-07	6.3033e-06	6.5315
NELFB	21.5068	21.8065	8.25326	4.84401e-07	6.3033e-06	6.53135
DYRK4	8.36783	8.42824	8.25319	4.84457e-07	6.3033e-06	6.53123
TAF6	36.6128	22.4962	8.25257	4.8492e-07	6.3033e-06	6.53026
AP3D1	17.4523	18.2694	8.25247	4.84997e-07	6.3033e-06	6.5301
MRPL28	61.7582	48.1726	8.25221	4.85191e-07	6.3033e-06	6.52969
CCDC102A	6.72333	6.88159	8.25216	4.85229e-07	6.3033e-06	6.52961
NIPA2	10.4232	8.89765	8.2518	4.85496e-07	6.3033e-06	6.52906
VPS18	5.69767	4.678	8.2511	4.86022e-07	6.30606e-06	6.52796
FAF1	11.6077	11.3709	8.25045	4.86506e-07	6.30826e-06	6.52695
ASNSD1	6.879	9.40159	8.24842	4.88033e-07	6.32399e-06	6.52377
TMEM53	4.5955	4.07465	8.24743	4.88782e-07	6.32567e-06	6.52222
HPS6	3.7715	4.04712	8.24741	4.88796e-07	6.32567e-06	6.52219
ZDHHC5	14.561	15.0939	8.24671	4.89323e-07	6.32567e-06	6.5211
MRPL4	23.625	23.0184	8.24658	4.89421e-07	6.32567e-06	6.52089
IMPDH2	44.5368	41.7618	8.24589	4.89941e-07	6.32833e-06	6.51982
GPATCH1	1.97617	2.295	8.24447	4.91018e-07	6.33816e-06	6.51759
PAPPA-AS1	2.34983	1.01318	8.24247	4.92537e-07	6.35153e-06	6.51446
NDUFA9	27.2957	16.6292	8.24179	4.93049e-07	6.35153e-06	6.5134
POLL	7.27983	9.59171	8.24158	4.93212e-07	6.35153e-06	6.51307
SMIM20	17.7335	16.0927	8.24144	4.93316e-07	6.35153e-06	6.51285
C15orf38-AP3S2	7.90517	7.35335	8.23957	4.94742e-07	6.35544e-06	6.50993
TRAPPC10	2.88517	3.45759	8.23934	4.94919e-07	6.35544e-06	6.50956
PHF8	3.29383	3.48576	8.23876	4.95361e-07	6.35544e-06	6.50866
ZDHHC13	4.11967	4.20788	8.23871	4.95399e-07	6.35544e-06	6.50858
TTC21A	0.916	0.618647	8.23838	4.9565e-07	6.35544e-06	6.50807
PARS2	2.42883	1.65741	8.23815	4.9583e-07	6.35544e-06	6.5077
PPIE	17.7582	20.3451	8.23814	4.95833e-07	6.35544e-06	6.50769
ZBED5	4.62433	4.92812	8.23459	4.9856e-07	6.38508e-06	6.50213
ZNF146	5.14733	6.51376	8.234	4.99016e-07	6.38508e-06	6.50121
CIB1	75.3785	72.3941	8.23389	4.99097e-07	6.38508e-06	6.50104
FA2H	2.44867	1.33682	8.23132	5.01086e-07	6.40645e-06	6.49701
MUL1	8.45383	7.16006	8.23008	5.02043e-07	6.41461e-06	6.49507
SURF6	8.37183	8.27471	8.22961	5.02409e-07	6.41521e-06	6.49433
PCBP2	206.522	238.657	8.22886	5.02992e-07	6.41858e-06	6.49316
THADA	4.30867	4.347	8.22682	5.04575e-07	6.4347e-06	6.48997
JUND	85.3517	79.41	8.22534	5.05737e-07	6.44542e-06	6.48764
PMPCB	34.2972	28.2017	8.22459	5.06323e-07	6.44881e-06	6.48646
USF1	11.5682	14.4506	8.22346	5.07206e-07	6.45596e-06	6.4847
SNRNP25	21.855	15.8711	8.2201	5.09846e-07	6.48546e-06	6.47943
MARK2	8.6345	8.937	8.21913	5.10611e-07	6.48934e-06	6.47791
MANBAL	32.8123	25.4629	8.2189	5.10796e-07	6.48934e-06	6.47754
C11orf48	40.5527	40.5544	8.2182	5.11347e-07	6.49025e-06	6.47645
C6orf57	9.23067	8.38335	8.21754	5.11868e-07	6.49025e-06	6.47542
FBXO8	5.08083	5.88353	8.21741	5.11973e-07	6.49025e-06	6.47521
MBD3	22.9758	24.8951	8.21711	5.12205e-07	6.49025e-06	6.47475
EXOSC4	19.1008	17.6242	8.21677	5.12481e-07	6.49025e-06	6.4742
FAM122C	0.564333	0.643529	8.21308	5.15412e-07	6.52296e-06	6.46842
C21orf33	35.4042	37.6575	8.2127	5.15713e-07	6.52296e-06	6.46783
DCXR	36.0818	24.9202	8.21202	5.16254e-07	6.5257e-06	6.46676
TTI2	2.55833	2.58153	8.21013	5.1777e-07	6.54075e-06	6.46379
NTMT1	13.2967	13.5062	8.20706	5.20236e-07	6.56594e-06	6.45897
GNL2	9.44583	11.0835	8.20651	5.20676e-07	6.56594e-06	6.45812
HEXIM2	8.13317	7.89147	8.20643	5.20743e-07	6.56594e-06	6.45798
BCDIN3D	1.83683	1.73194	8.20526	5.21685e-07	6.57368e-06	6.45615
APH1A	47.8832	51.7171	8.20035	5.25666e-07	6.61971e-06	6.44844
ABL1	8.19117	9.76076	8.19886	5.26875e-07	6.62687e-06	6.44611
AP5M1	4.34817	3.64788	8.19884	5.26894e-07	6.62687e-06	6.44608
FBXO31	2.82917	3.03188	8.19819	5.27424e-07	6.62939e-06	6.44506
HRAS	21.4282	22.4838	8.19762	5.27893e-07	6.63114e-06	6.44415
WWC1	28.6135	20.4286	8.19711	5.28309e-07	6.63222e-06	6.44336
SHOC2	4.107	5.09724	8.19527	5.29816e-07	6.64357e-06	6.44047
RAB22A	3.34	2.79235	8.1952	5.29873e-07	6.64357e-06	6.44036
RBM28	5.43183	4.83088	8.19441	5.30524e-07	6.64486e-06	6.43911
HIAT1	9.20117	9.40371	8.19427	5.30638e-07	6.64486e-06	6.43889
BIK	1.45517	0.689588	8.19361	5.31177e-07	6.64748e-06	6.43786
GSKIP	4.755	3.96041	8.19249	5.321e-07	6.65489e-06	6.4361
AMZ2	31.7032	33.8944	8.18901	5.34979e-07	6.6844e-06	6.43063
SPNS1	43.8408	30.7032	8.18873	5.35211e-07	6.6844e-06	6.43019
SHISA5	50.6915	47.7946	8.18727	5.3642e-07	6.6844e-06	6.4279
CDK11B	20.2315	18.7652	8.18714	5.36527e-07	6.6844e-06	6.4277
TRAPPC9	7.63	6.80235	8.18679	5.36818e-07	6.6844e-06	6.42715
ATG5	3.76167	4.00441	8.18676	5.36847e-07	6.6844e-06	6.4271
SIAH1	5.61917	5.72253	8.18644	5.37116e-07	6.6844e-06	6.42659
RBM5	12.615	10.9966	8.18643	5.37118e-07	6.6844e-06	6.42658
WDR53	1.949	2.19453	8.18523	5.38123e-07	6.68875e-06	6.42469
ABCB1	16.4118	8.39159	8.18521	5.38134e-07	6.68875e-06	6.42467
TELO2	8.42367	7.785	8.18429	5.38906e-07	6.69422e-06	6.42321
COG1	8.59567	8.58429	8.18287	5.4009e-07	6.70418e-06	6.42099
DHRS4L2	10.3835	11.467	8.18253	5.40375e-07	6.70418e-06	6.42045
SUGP1	6.63083	7.39865	8.18132	5.41392e-07	6.71266e-06	6.41854
NEMF	8.33967	6.94094	8.17882	5.43494e-07	6.73457e-06	6.41461
SLC38A7	4.94533	3.66541	8.17753	5.4458e-07	6.74387e-06	6.41259
ZNF600	0.748833	0.839824	8.17701	5.45026e-07	6.74524e-06	6.41176
SETX	3.42267	3.99765	8.17585	5.46004e-07	6.75206e-06	6.40994
JAGN1	9.71167	8.88706	8.17556	5.46248e-07	6.75206e-06	6.40949
TWF1	13.5247	12.2662	8.1744	5.4723e-07	6.76004e-06	6.40766
SUPT7L	7.489	7.74082	8.17193	5.49337e-07	6.77044e-06	6.40377
SARS	31.8873	40.3369	8.17146	5.49734e-07	6.77044e-06	6.40303
DNAL4	12.0725	11.2895	8.1713	5.49867e-07	6.77044e-06	6.40279
MEN1	7.97017	7.97435	8.17068	5.50403e-07	6.77044e-06	6.4018
SART3	7.86383	8.46629	8.17043	5.5061e-07	6.77044e-06	6.40142
ATRX	3.00383	3.40665	8.17043	5.50611e-07	6.77044e-06	6.40142
AKIRIN2	8.48567	9.06382	8.1704	5.50641e-07	6.77044e-06	6.40136
DOHH	8.52783	8.98194	8.17025	5.50766e-07	6.77044e-06	6.40113
SON	20.634	22.2454	8.16924	5.5163e-07	6.77592e-06	6.39954
UNG	12.6795	11.5951	8.16894	5.51885e-07	6.77592e-06	6.39907
NOSIP	32.889	37.6411	8.16757	5.53061e-07	6.78622e-06	6.39691
AGPAT6	11.1398	8.03776	8.16593	5.54474e-07	6.7927e-06	6.39433
ZMYM1	0.726167	0.842765	8.16584	5.5455e-07	6.7927e-06	6.39419
KEAP1	13.58	19.5328	8.16578	5.54603e-07	6.7927e-06	6.39409
PPIL4	5.12883	5.59629	8.16393	5.56202e-07	6.80814e-06	6.39117
LRRC16A	4.08967	2.737	8.1633	5.56741e-07	6.8106e-06	6.39019
GOPC	3.14733	3.58076	8.15943	5.60101e-07	6.84754e-06	6.38408
ACVR2B	0.6615	0.495118	8.15894	5.60525e-07	6.84855e-06	6.38332
RPL23	1078.48	1244.46	8.15784	5.61481e-07	6.85036e-06	6.38159
KIAA1919	2.465	1.82441	8.1578	5.61519e-07	6.85036e-06	6.38152
GPN3	8.87817	8.75106	8.15739	5.61875e-07	6.85036e-06	6.38088
RSRC2	14.4725	15.4126	8.15721	5.62036e-07	6.85036e-06	6.38059
KANSL1	7.24917	7.01206	8.1532	5.65547e-07	6.88899e-06	6.37427
NIPSNAP3A	9.75783	8.88829	8.15172	5.66844e-07	6.9006e-06	6.37195
ARID1B	4.57	4.95206	8.14929	5.68991e-07	6.92255e-06	6.36811
AC114546.1	6.83983	5.923	8.14753	5.70549e-07	6.93731e-06	6.36534
SMIM8	1.89083	1.792	8.14624	5.71693e-07	6.94331e-06	6.3633
KXD1	29.5665	34.3805	8.14591	5.71991e-07	6.94331e-06	6.36278
TUFM	112.938	76.0523	8.14545	5.72397e-07	6.94331e-06	6.36206
MFN2	14.1757	11.6068	8.14542	5.72424e-07	6.94331e-06	6.36201
HEATR5A	3.41233	3.17435	8.1448	5.72979e-07	6.94585e-06	6.36103
NOL10	4.378	5.139	8.14329	5.74323e-07	6.95085e-06	6.35865
KDM5A	2.70617	3.50935	8.14318	5.74428e-07	6.95085e-06	6.35846
CST3	790.703	663.217	8.14152	5.7591e-07	6.96316e-06	6.35585
RAB11B	43.6557	50.1354	8.14126	5.76138e-07	6.96316e-06	6.35545
EAPP	14.8113	14.5371	8.13906	5.78117e-07	6.97977e-06	6.35197
HNRNPL	70.2998	83.2262	8.13869	5.78449e-07	6.97977e-06	6.35139
ARL6IP5	60.5998	46.0555	8.13858	5.78553e-07	6.97977e-06	6.3512
ATP5J	105.232	105.937	8.13745	5.79571e-07	6.98705e-06	6.34942
SPRYD7	2.489	3.17982	8.13713	5.79851e-07	6.98705e-06	6.34893
KIAA0195	20.331	18.6992	8.13608	5.80799e-07	6.98967e-06	6.34727
BTD	6.334	5.57471	8.13587	5.80994e-07	6.98967e-06	6.34693
PSMD8	64.177	84.6092	8.13574	5.81111e-07	6.98967e-06	6.34673
JARID2	1.46017	1.97988	8.13505	5.81733e-07	6.99297e-06	6.34564
GPALPP1	4.76517	5.24918	8.1343	5.82411e-07	6.99693e-06	6.34446
SLC2A4RG	89.6468	60.7112	8.1336	5.83049e-07	7.00042e-06	6.34335
SCYL1	34.5948	32.7177	8.13319	5.83422e-07	7.00072e-06	6.3427
KPTN	2.5555	2.30159	8.1305	5.85871e-07	7.02265e-06	6.33845
RPS27A	368.1	543.16	8.13007	5.86261e-07	7.02265e-06	6.33778
ATXN7L2	1.38917	1.18194	8.13003	5.86297e-07	7.02265e-06	6.33771
UBE3B	7.81167	7.28612	8.12919	5.87061e-07	7.02761e-06	6.33639
SNAP29	6.98733	8.47388	8.12865	5.87557e-07	7.02937e-06	6.33554
HKR1	6.31017	6.67735	8.12734	5.88757e-07	7.03953e-06	6.33347
GEMIN6	3.71883	3.59394	8.12532	5.90618e-07	7.05759e-06	6.33027
ZHX1	2.921	3.31859	8.12348	5.92306e-07	7.06761e-06	6.32737
RABL5	32.4427	21.0399	8.12344	5.9235e-07	7.06761e-06	6.32729
ANKRD42	5.6435	4.37559	8.12326	5.92511e-07	7.06761e-06	6.32702
RPL27	1262.9	1386.27	8.12191	5.93756e-07	7.07527e-06	6.32489
HNRNPC	172.363	187.144	8.12176	5.93898e-07	7.07527e-06	6.32465
SNRPG	61.02	59.902	8.12142	5.94209e-07	7.07527e-06	6.32412
MSI2	19.9407	13.2372	8.11791	5.97471e-07	7.10991e-06	6.31856
DEXI	12.2583	10.8828	8.11718	5.98152e-07	7.1138e-06	6.31741
DYRK1B	11.5705	11.9394	8.11615	5.99115e-07	7.11711e-06	6.31577
TEFM	2.24367	2.198	8.11612	5.99138e-07	7.11711e-06	6.31574
ALKBH1	1.62283	1.69876	8.11464	6.00524e-07	7.12937e-06	6.31339
SLC25A3	215.037	178.107	8.11376	6.0135e-07	7.13496e-06	6.312
PHLPP2	1.63217	1.19876	8.11178	6.0321e-07	7.1528e-06	6.30886
NBAS	9.4755	7.93906	8.11096	6.03977e-07	7.15434e-06	6.30757
MRPL13	20.7002	18.4749	8.11088	6.04051e-07	7.15434e-06	6.30745
UBN1	5.3295	4.84594	8.10817	6.06617e-07	7.1805e-06	6.30315
SLC25A39	68.9963	55.929	8.10702	6.07703e-07	7.18887e-06	6.30133
DHX8	9.83917	8.41147	8.10666	6.08039e-07	7.18887e-06	6.30077
SCAF1	16.3367	20.0891	8.10282	6.11693e-07	7.22783e-06	6.29469
SMIM12	10.0602	9.46741	8.10005	6.14348e-07	7.25494e-06	6.2903
DDOST	81.4167	85.4637	8.09898	6.15367e-07	7.26271e-06	6.28862
STT3B	17.2647	15.1058	8.09737	6.1692e-07	7.27467e-06	6.28606
PRMT6	3.0765	2.48329	8.09718	6.17105e-07	7.27467e-06	6.28576
NDRG3	8.0005	7.72353	8.09532	6.18893e-07	7.28701e-06	6.28282
ADNP	6.21167	6.22482	8.09507	6.19138e-07	7.28701e-06	6.28242
UBOX5	1.58983	1.56753	8.09497	6.19238e-07	7.28701e-06	6.28226
HTT	3.98633	3.66288	8.09215	6.21968e-07	7.30629e-06	6.27779
FBXL6	5.42333	5.22629	8.09195	6.22163e-07	7.30629e-06	6.27748
SLC35A4	19.3952	19.6451	8.09187	6.22242e-07	7.30629e-06	6.27735
PHF14	8.53983	7.29318	8.09178	6.22329e-07	7.30629e-06	6.2772
SNX1	27.627	28.6548	8.09114	6.22955e-07	7.30936e-06	6.27618
PSMA4	43.8793	49.3158	8.09033	6.2374e-07	7.3143e-06	6.27491
MAN1B1	21.3318	28.2924	8.08922	6.2482e-07	7.3227e-06	6.27315
TOP3A	5.03167	5.08488	8.08802	6.25992e-07	7.33217e-06	6.27125
COMMD7	24.5572	19.1928	8.08705	6.26947e-07	7.3326e-06	6.2697
CAB39L	2.76017	1.93441	8.08657	6.27415e-07	7.3326e-06	6.26895
RAD54L2	1.16417	1.08971	8.08633	6.27643e-07	7.3326e-06	6.26858
PRR14	16.249	14.0062	8.08626	6.27715e-07	7.3326e-06	6.26846
SIRT3	12.3535	9.509	8.08612	6.27852e-07	7.3326e-06	6.26824
APLP2	209.854	175.761	8.08545	6.28515e-07	7.33608e-06	6.26717
TAX1BP1	44.01	33.1975	8.08432	6.29626e-07	7.34478e-06	6.26538
ATXN2	8.24433	7.57535	8.08389	6.30041e-07	7.34537e-06	6.26471
C6orf203	7.173	7.66718	8.08322	6.30707e-07	7.34887e-06	6.26364
ZNF664	13.6235	11.5933	8.08232	6.31588e-07	7.35418e-06	6.26222
PTPRA	23.0125	20.5044	8.08157	6.32337e-07	7.35418e-06	6.26102
CCNC	7.13933	8.15865	8.08144	6.3246e-07	7.35418e-06	6.26082
CSNK1D	45.4973	38.0864	8.08127	6.32626e-07	7.35418e-06	6.26055
DDX51	3.5055	3.31594	8.08082	6.33071e-07	7.3551e-06	6.25984
PBDC1	10.0193	9.67447	8.08027	6.33615e-07	7.35717e-06	6.25897
ZFYVE26	2.40817	2.22524	8.0789	6.34981e-07	7.36878e-06	6.25678
DFNB59	0.850333	0.557294	8.07802	6.35849e-07	7.37448e-06	6.2554
U2AF1	44.9935	50.0886	8.07766	6.36205e-07	7.37448e-06	6.25483
CORO7	10.2948	9.77812	8.07681	6.3706e-07	7.37967e-06	6.25347
EIF4G2	81.4153	92.6069	8.07628	6.37587e-07	7.37967e-06	6.25263
CNPY2	39.0893	45.3568	8.07583	6.38031e-07	7.37967e-06	6.25192
PRR12	4.566	5.21388	8.07574	6.38121e-07	7.37967e-06	6.25178
LRSAM1	6.14	5.90359	8.07522	6.38641e-07	7.38145e-06	6.25095
TIMM50	35.1352	27.9318	8.07474	6.39118e-07	7.38272e-06	6.25019
HDHD3	8.81017	7.95535	8.0731	6.40761e-07	7.39745e-06	6.24759
TOMM22	23.4503	25.2245	8.07207	6.41792e-07	7.40509e-06	6.24596
ATXN1L	5.21583	3.89059	8.07028	6.43596e-07	7.42165e-06	6.24311
NDUFS5	411.012	339.523	8.06744	6.46457e-07	7.45037e-06	6.23861
RPP38	4.27867	4.35135	8.06674	6.47168e-07	7.45429e-06	6.23749
EIF2B1	10.1118	10.7255	8.06405	6.49901e-07	7.48149e-06	6.23322
FOXP1	4.24817	3.86735	8.06306	6.50906e-07	7.48877e-06	6.23165
RABL2B	7.24583	6.22471	8.06036	6.53659e-07	7.50676e-06	6.22737
AGGF1	4.422	4.51776	8.06027	6.5376e-07	7.50676e-06	6.22721
NFKB1	10.5075	11.1054	8.06011	6.53919e-07	7.50676e-06	6.22696
HDGFRP2	21.4412	21.8105	8.06007	6.53963e-07	7.50676e-06	6.22689
ZNF44	1.78917	1.59776	8.05849	6.55575e-07	7.52097e-06	6.2244
TOPORS	1.59933	1.89182	8.05779	6.56294e-07	7.52128e-06	6.22328
DLGAP4	15.1755	16.9789	8.05746	6.56641e-07	7.52128e-06	6.22275
PSMD9	35.1538	35.7512	8.05738	6.56723e-07	7.52128e-06	6.22262
MED20	4.00067	3.44824	8.05656	6.57563e-07	7.5266e-06	6.22132
NUP43	4.40567	4.63612	8.05281	6.61436e-07	7.56664e-06	6.21536
BTBD10	4.63683	5.40571	8.05164	6.62646e-07	7.57617e-06	6.21351
CTU2	6.17517	5.40124	8.04664	6.67859e-07	7.62983e-06	6.20556
CACTIN	5.233	5.28306	8.04641	6.68098e-07	7.62983e-06	6.20519
ATP6V0A1	23.459	17.1834	8.04506	6.69513e-07	7.63839e-06	6.20305
PPP5C	17.8655	19.0339	8.04497	6.69608e-07	7.63839e-06	6.2029
MED18	6.06033	4.94465	8.04378	6.7086e-07	7.64834e-06	6.20101
COMTD1	24.0183	17.1844	8.04284	6.71852e-07	7.6553e-06	6.19951
BCLAF1	12.3295	14.32	8.04225	6.72469e-07	7.65766e-06	6.19858
UBE2G2	10.073	11.2059	8.04192	6.7282e-07	7.65766e-06	6.19805
PGP	5.14033	3.86324	8.04097	6.73827e-07	7.66334e-06	6.19653
PPP1R16A	43.2887	33.1819	8.04073	6.74081e-07	7.66334e-06	6.19615
STX2	3.86783	4.18329	8.03875	6.76177e-07	7.68282e-06	6.193
SHMT1	81.5168	55.7248	8.03793	6.77046e-07	7.68836e-06	6.19169
ANAPC4	3.9805	4.38712	8.03703	6.77998e-07	7.69482e-06	6.19027
TBRG4	27.0688	21.7539	8.0362	6.78881e-07	7.69493e-06	6.18895
FNTA	12.1337	13.4295	8.03601	6.79088e-07	7.69493e-06	6.18864
DDX1	19.0147	19.7572	8.03594	6.79156e-07	7.69493e-06	6.18853
ENSA	61.7347	70.8674	8.03488	6.80291e-07	7.70345e-06	6.18684
PLEKHA3	0.914667	0.896118	8.03251	6.82826e-07	7.72427e-06	6.18306
TIMM22	4.484	3.99676	8.03244	6.82898e-07	7.72427e-06	6.18296
TMEM69	3.78333	4.11924	8.0296	6.85947e-07	7.7544e-06	6.17844
NDUFA4	63.5538	42.4469	8.02908	6.86509e-07	7.75547e-06	6.17761
KLHL9	3.08267	3.35159	8.0288	6.86813e-07	7.75547e-06	6.17716
HECTD4	2.36067	2.14988	8.02706	6.88695e-07	7.77235e-06	6.17438
VPS52	9.955	9.56218	8.02377	6.92258e-07	7.80308e-06	6.16914
FAM203B	2.54667	2.25865	8.02371	6.92324e-07	7.80308e-06	6.16905
CCS	27.1463	25.7276	8.02347	6.92581e-07	7.80308e-06	6.16867
RHOT2	37.895	28.7819	8.02278	6.93328e-07	7.80712e-06	6.16758
NUP54	3.34667	5.07588	8.02123	6.95026e-07	7.82186e-06	6.16509
GPKOW	9.49183	10.3601	8.0182	6.98338e-07	7.85146e-06	6.16027
COX7C	508.091	459.678	8.01811	6.98437e-07	7.85146e-06	6.16012
COMT	50.3182	50.7099	8.01708	6.99572e-07	7.85861e-06	6.15848
TBCC	4.61533	4.94535	8.01649	7.00214e-07	7.85861e-06	6.15754
PANK4	4.96733	5.55606	8.01623	7.005e-07	7.85861e-06	6.15713
DCTN3	40.068	43.2469	8.01611	7.00636e-07	7.85861e-06	6.15693
MRPS36	16	13.9899	8.01439	7.02528e-07	7.87544e-06	6.1542
SF3B2	47.4225	50.3269	8.01285	7.0423e-07	7.88746e-06	6.15174
SH3GLB2	15.8783	14.2443	8.01271	7.04384e-07	7.88746e-06	6.15152
SMYD5	7.324	7.02224	8.01065	7.06671e-07	7.90631e-06	6.14823
NAT9	12.657	11.1391	8.01049	7.06854e-07	7.90631e-06	6.14797
PITPNM2	3.97683	3.51141	8.00989	7.07514e-07	7.9093e-06	6.14702
ELOVL1	29.2508	30.6214	8.00954	7.0791e-07	7.90932e-06	6.14645
KHDRBS3	14.3132	8.434	8.00819	7.09404e-07	7.92161e-06	6.14431
STX4	32.777	34.3262	8.00627	7.11549e-07	7.93473e-06	6.14125
TRA2A	13.0603	13.8311	8.00626	7.11561e-07	7.93473e-06	6.14123
ZC3HC1	9.939	9.56335	8.00608	7.11762e-07	7.93473e-06	6.14094
TMEM223	12.6198	10.1383	8.00126	7.17183e-07	7.99073e-06	6.13324
MED27	6.14317	6.39471	8.00069	7.17827e-07	7.99348e-06	6.13233
TBCD	14.928	13.7243	8.00004	7.18564e-07	7.99726e-06	6.13129
TAX1BP3	68.3467	55.6054	7.99964	7.1901e-07	7.99779e-06	6.13066
ZSWIM1	3.49233	2.49906	7.99887	7.19888e-07	8.00314e-06	6.12942
GGA3	5.90667	5.54512	7.99833	7.20496e-07	8.00547e-06	6.12856
MVK	16.7267	12.5774	7.997	7.22007e-07	8.01637e-06	6.12644
PAPD5	2.64133	2.24518	7.99666	7.2239e-07	8.01637e-06	6.1259
RTKN	21.668	19.0533	7.99621	7.22897e-07	8.01637e-06	6.12519
ACOX1	9.11267	7.763	7.99606	7.23072e-07	8.01637e-06	6.12494
SF3A2	19.4183	23.265	7.99417	7.2523e-07	8.02814e-06	6.12192
PCNP	19.142	23.8871	7.9941	7.25301e-07	8.02814e-06	6.12182
HNRNPH2	13.9007	15.8703	7.99408	7.25331e-07	8.02814e-06	6.12178
PLD3	119.066	130.466	7.99349	7.26e-07	8.02855e-06	6.12084
MYO9B	11.7448	14.6061	7.99335	7.26166e-07	8.02855e-06	6.12061
STOX2	0.969	0.712353	7.9928	7.26795e-07	8.02977e-06	6.11973
TARBP2	9.3755	8.19824	7.99255	7.27076e-07	8.02977e-06	6.11934
ATP5B	351.474	249.042	7.99044	7.29499e-07	8.05211e-06	6.11596
NAA16	1.2095	1.19676	7.98932	7.30785e-07	8.06189e-06	6.11417
UBE2Q2	7.488	6.61876	7.98739	7.33003e-07	8.08192e-06	6.1111
SOCS4	0.953	0.978412	7.98674	7.33759e-07	8.08582e-06	6.11005
CLDN12	8.32817	5.45947	7.98543	7.35273e-07	8.09659e-06	6.10796
TMSB10	5111.26	5538.16	7.9852	7.35541e-07	8.09659e-06	6.10759
ZNF513	7.1445	6.36482	7.98278	7.38347e-07	8.12302e-06	6.10372
ATP6V1F	251.875	173.348	7.98146	7.39889e-07	8.13554e-06	6.10161
BBC3	13.7802	9.77118	7.98038	7.41147e-07	8.14492e-06	6.09988
SNX12	15.0297	15.0817	7.97967	7.41979e-07	8.14961e-06	6.09874
ZFP41	2.22567	1.79671	7.97885	7.4294e-07	8.15571e-06	6.09743
OSCP1	9.2885	6.41876	7.97849	7.43362e-07	8.15589e-06	6.09685
RBM39	36.7393	39.5329	7.97718	7.44894e-07	8.16824e-06	6.09476
YIPF1	7.75317	7.72094	7.97661	7.45565e-07	8.17114e-06	6.09385
CSRP2BP	3.26917	3.20294	7.97539	7.46993e-07	8.18234e-06	6.09191
DLST	25.3982	19.6071	7.97441	7.48155e-07	8.1906e-06	6.09033
COA4	24.849	31.8287	7.9733	7.49467e-07	8.20051e-06	6.08855
CEP170B	7.58067	4.95935	7.97266	7.50214e-07	8.20421e-06	6.08754
BNIP2	5.59367	7.541	7.97101	7.52178e-07	8.21402e-06	6.08488
RNF41	9.56917	9.78618	7.97069	7.52552e-07	8.21402e-06	6.08438
C1orf35	11.0837	11.4066	7.97061	7.52652e-07	8.21402e-06	6.08424
CAPZA2	41.2723	33.1226	7.97053	7.52744e-07	8.21402e-06	6.08412
SLC25A23	30.0482	21.112	7.97009	7.53266e-07	8.21526e-06	6.08342
EIF4H	77.9427	86.6542	7.96912	7.54416e-07	8.22334e-06	6.08187
DAGLB	8.35383	7.05647	7.96723	7.56667e-07	8.24341e-06	6.07884
PPP3R1	6.10833	8.60071	7.96551	7.58729e-07	8.26139e-06	6.07608
BAG4	2.009	2.14465	7.96265	7.62152e-07	8.29417e-06	6.07151
ZNF48	3.946	2.60129	7.96057	7.64658e-07	8.31695e-06	6.06818
RBM18	2.20233	2.26459	7.95999	7.65365e-07	8.31943e-06	6.06724
RANBP6	1.965	1.81312	7.95938	7.66095e-07	8.31943e-06	6.06627
LRRFIP2	16.5218	13.2104	7.95936	7.66127e-07	8.31943e-06	6.06623
PLEKHA4	21.8125	15.6136	7.95733	7.68583e-07	8.3377e-06	6.06298
FAM203A	3.0655	2.69947	7.9572	7.68744e-07	8.3377e-06	6.06277
WRAP53	4.31133	3.722	7.95694	7.69053e-07	8.3377e-06	6.06236
CWC25	5.976	5.37994	7.95636	7.69759e-07	8.33778e-06	6.06143
MRPS33	52.8962	47.3612	7.95625	7.6989e-07	8.33778e-06	6.06126
LRRC14	4.568	4.21953	7.95515	7.71233e-07	8.34783e-06	6.05949
PSMC6	17.038	20.0805	7.95018	7.77303e-07	8.409e-06	6.05153
R3HCC1	16.8552	16.5039	7.94925	7.7845e-07	8.41688e-06	6.05003
REXO1	5.67017	6.62653	7.94869	7.7914e-07	8.41849e-06	6.04913
SRSF9	67.0072	75.6544	7.94845	7.79436e-07	8.41849e-06	6.04875
SUMO1	22.5893	27.6884	7.94688	7.81366e-07	8.43157e-06	6.04624
BRD4	12.2487	13.0805	7.94665	7.81657e-07	8.43157e-06	6.04586
HIGD2A	100.15	110.468	7.94645	7.81905e-07	8.43157e-06	6.04554
CHCHD10	264.068	153.111	7.94498	7.83724e-07	8.44095e-06	6.04318
FOCAD	4.1795	3.62753	7.94477	7.83982e-07	8.44095e-06	6.04284
FAM86B1	1.13633	0.759176	7.94455	7.84253e-07	8.44095e-06	6.04249
MBD4	5.18667	7.05394	7.94439	7.84453e-07	8.44095e-06	6.04223
TCEA1	12.2287	14.8338	7.94346	7.85598e-07	8.44462e-06	6.04075
PAGR1	21.2423	17.1732	7.94343	7.85634e-07	8.44462e-06	6.04071
PDXDC1	23.366	21.5621	7.94237	7.86961e-07	8.45437e-06	6.03899
SFT2D3	3.31	2.82488	7.94137	7.88195e-07	8.46271e-06	6.0374
ZNF775	3.42633	2.45265	7.94079	7.88927e-07	8.46271e-06	6.03646
ATAD3B	4.09083	3.31041	7.94063	7.89123e-07	8.46271e-06	6.03621
HOXC9	3.74917	2.76812	7.94039	7.89421e-07	8.46271e-06	6.03583
MOCS3	2.597	2.09312	7.93817	7.92201e-07	8.48799e-06	6.03226
SDF2	13.4652	13.0616	7.93712	7.93512e-07	8.49751e-06	6.03058
RNPS1	47.5225	46.2045	7.9364	7.9442e-07	8.5027e-06	6.02942
TNFRSF19	5.86517	3.64071	7.93396	7.97483e-07	8.53095e-06	6.02551
DIP2B	3.74433	3.03371	7.9335	7.98072e-07	8.53257e-06	6.02476
ZNF638	6.51133	7.97924	7.93317	7.98483e-07	8.53257e-06	6.02424
EEF1D	331.61	365.929	7.93102	8.01202e-07	8.55708e-06	6.02079
BRAT1	11.4833	10.8619	7.92896	8.03824e-07	8.58053e-06	6.01747
WIPI1	22.2375	14.4645	7.92856	8.04332e-07	8.58139e-06	6.01683
ZNF213	3.75867	3.06506	7.92744	8.05749e-07	8.59195e-06	6.01504
PPP2R5D	8.13083	9.16218	7.92641	8.07073e-07	8.59599e-06	6.01337
ILF3	33.7947	41.3379	7.9264	8.07083e-07	8.59599e-06	6.01336
SSH3	16.1872	12.0469	7.92614	8.0741e-07	8.59599e-06	6.01295
NDOR1	3.159	2.42241	7.92519	8.08634e-07	8.60347e-06	6.01141
LSM3	6.17783	5.46947	7.92487	8.09035e-07	8.60347e-06	6.01091
ZNF740	3.97667	4.10606	7.92459	8.09396e-07	8.60347e-06	6.01046
SNX11	6.36567	5.51929	7.92358	8.10695e-07	8.61272e-06	6.00883
TSSC4	10.2953	10.8261	7.92207	8.12627e-07	8.6256e-06	6.00641
TCHP	3.55517	3.11512	7.92178	8.12999e-07	8.6256e-06	6.00595
MRPS18C	10.2938	13.698	7.92163	8.13193e-07	8.6256e-06	6.00571
RGPD5	1.05583	1.09535	7.91962	8.1579e-07	8.64689e-06	6.00247
ZER1	10.9945	10.4595	7.919	8.1659e-07	8.64689e-06	6.00147
GNB5	10.8047	8.86453	7.91899	8.16603e-07	8.64689e-06	6.00146
ARPC4	63.9593	61.5579	7.91874	8.16921e-07	8.64689e-06	6.00106
KIAA0556	4.42517	3.26888	7.91814	8.17699e-07	8.65058e-06	6.0001
NDUFA5	43.507	30.832	7.91551	8.21122e-07	8.67984e-06	5.99585
TPRA1	10.9752	11.5572	7.91535	8.21328e-07	8.67984e-06	5.9956
AP2M1	116.096	125.406	7.91325	8.24062e-07	8.70026e-06	5.99223
HMGB1	121.984	144.668	7.9132	8.24126e-07	8.70026e-06	5.99215
TMEM242	3.13833	3.02688	7.91223	8.25389e-07	8.70902e-06	5.99059
PLEKHJ1	25.9965	23.6143	7.91157	8.26254e-07	8.71284e-06	5.98953
AARSD1	16.8072	15.9761	7.91097	8.27044e-07	8.71284e-06	5.98856
FAM160B2	7.33317	5.80024	7.91096	8.2705e-07	8.71284e-06	5.98855
LSM14A	24.6153	29.0482	7.91057	8.2756e-07	8.71364e-06	5.98792
FEM1B	2.77017	2.91794	7.90804	8.30896e-07	8.74017e-06	5.98384
GPX1	334.44	248.534	7.908	8.30949e-07	8.74017e-06	5.98378
IKBKB	9.98033	9.48571	7.90625	8.33244e-07	8.75974e-06	5.98098
CAMKMT	4.1635	3.511	7.90402	8.36204e-07	8.78568e-06	5.97737
AP1B1	18.738	21.1561	7.90342	8.36992e-07	8.78568e-06	5.97642
SEC11A	50.8433	50.1094	7.9034	8.37023e-07	8.78568e-06	5.97638
TMEM161A	10.7332	11.1424	7.9024	8.38345e-07	8.79497e-06	5.97478
DCAF10	2.39417	2.34629	7.90198	8.38905e-07	8.79626e-06	5.9741
CMIP	19.8773	21.0805	7.90106	8.40131e-07	8.80452e-06	5.97262
SERF2	704.973	578.956	7.90041	8.40996e-07	8.809e-06	5.97157
PIP4K2B	8.10733	8.19706	7.89944	8.42295e-07	8.81369e-06	5.97001
PUSL1	6.99883	6.03776	7.89942	8.42321e-07	8.81369e-06	5.96997
PSMB1	80.3317	102.682	7.8961	8.46769e-07	8.85563e-06	5.96463
ZFP90	10.3577	7.38565	7.89549	8.47592e-07	8.85963e-06	5.96364
SNRPD3	43.5642	53.8146	7.89421	8.49308e-07	8.87295e-06	5.96159
H1FX	65.5793	66.8846	7.88832	8.57285e-07	8.95164e-06	5.9521
PREB	14.4762	15.2114	7.88538	8.61298e-07	8.98888e-06	5.94735
ZNFX1	4.33367	4.49153	7.88389	8.63335e-07	9.00364e-06	5.94496
MGRN1	23.4785	23.1705	7.88366	8.63651e-07	9.00364e-06	5.94458
C1orf233	4.07467	1.89988	7.88336	8.64056e-07	9.00364e-06	5.94411
SMG6	8.029	7.17435	7.88249	8.65262e-07	9.01154e-06	5.94269
ZNF41	0.8875	1.23047	7.88206	8.6584e-07	9.0129e-06	5.94201
USP33	6.77667	7.14024	7.88053	8.67947e-07	9.03015e-06	5.93954
GTF3C3	4.48367	4.07429	7.87923	8.69745e-07	9.04099e-06	5.93744
MED9	5.036	4.98741	7.87909	8.69947e-07	9.04099e-06	5.93721
ARFGAP1	14.6187	14.4039	7.8788	8.70338e-07	9.04099e-06	5.93675
PTCD1	4.34233	3.15665	7.87777	8.71761e-07	9.05111e-06	5.93509
KLC2	9.86267	8.57506	7.87601	8.74201e-07	9.0697e-06	5.93225
SAV1	6.63367	6.47141	7.87583	8.74454e-07	9.0697e-06	5.93196
RAD52	3.04217	2.41471	7.8753	8.75196e-07	9.07272e-06	5.9311
PHRF1	6.33083	7.39265	7.87211	8.7964e-07	9.11378e-06	5.92596
MAP3K11	21.0095	24.9045	7.87181	8.80064e-07	9.11378e-06	5.92547
RAB4A	8.7435	9.05676	7.87115	8.80986e-07	9.11864e-06	5.9244
PRKACA	19.9813	23.396	7.87059	8.81771e-07	9.12206e-06	5.9235
SLC2A13	3.7355	2.28312	7.87014	8.82397e-07	9.12385e-06	5.92278
FCF1	11.3347	12.1326	7.86906	8.83914e-07	9.13306e-06	5.92103
CPSF2	4.59467	4.22918	7.8683	8.84984e-07	9.13306e-06	5.91981
ZFP91	7.377	7.77806	7.86816	8.85177e-07	9.13306e-06	5.91958
ANXA7	41.626	35.2022	7.8681	8.8527e-07	9.13306e-06	5.91948
BCL7B	18.8368	15.0338	7.86789	8.85558e-07	9.13306e-06	5.91915
ZNF644	2.9955	3.48394	7.86755	8.86034e-07	9.13328e-06	5.9186
TNFSF12	34.5253	28.6126	7.8671	8.86672e-07	9.13517e-06	5.91787
ZFR	7.57917	9.18347	7.86485	8.89845e-07	9.16317e-06	5.91424
ATP6V0E2	48.5888	25.7099	7.86432	8.90605e-07	9.16631e-06	5.91338
HMGCL	27.9202	23.0996	7.86346	8.91822e-07	9.17205e-06	5.91199
SGSM2	12.7665	9.15088	7.86328	8.92076e-07	9.17205e-06	5.9117
C17orf70	9.00333	8.70782	7.86285	8.9268e-07	9.17358e-06	5.91101
PRR5	7.23717	7.38476	7.86235	8.93397e-07	9.17587e-06	5.9102
SNX15	8.435	7.98324	7.86205	8.93816e-07	9.17587e-06	5.90972
GOLGA6L9	0.608333	0.365588	7.86142	8.94724e-07	9.18051e-06	5.90869
PRMT2	30.0637	34.3211	7.8602	8.96457e-07	9.18999e-06	5.90673
TSFM	23.0077	18.2898	7.8597	8.97164e-07	9.18999e-06	5.90593
RDH14	5.76717	6.70476	7.85949	8.97471e-07	9.18999e-06	5.90558
NSMAF	3.95767	4.38753	7.85949	8.97476e-07	9.18999e-06	5.90557
PTPN18	10.7887	12.0748	7.85911	8.98007e-07	9.19075e-06	5.90497
ZDHHC24	8.51133	7.849	7.85869	8.98608e-07	9.19222e-06	5.90429
DRAM1	13.4413	13.1702	7.85816	8.99363e-07	9.19313e-06	5.90344
TADA2A	2.62933	2.33341	7.85799	8.99611e-07	9.19313e-06	5.90316
PML	13.5428	19.1956	7.85523	9.03579e-07	9.22899e-06	5.89869
TRPM4	9.9065	7.03465	7.8545	9.04619e-07	9.23233e-06	5.89752
FLCN	7.66433	7.92218	7.85436	9.04825e-07	9.23233e-06	5.89729
ANAPC11	107.628	96.4829	7.85271	9.07204e-07	9.25192e-06	5.89462
TDRD3	4.20883	4.87553	7.85184	9.08455e-07	9.25998e-06	5.89323
ZSCAN29	2.62583	2.80529	7.84978	9.11445e-07	9.28575e-06	5.88989
ALG5	20.2182	19.8387	7.84838	9.1348e-07	9.30178e-06	5.88762
TIMM21	9.0145	8.66153	7.84669	9.15936e-07	9.32205e-06	5.8849
KAT5	18.7505	21.6585	7.84519	9.18138e-07	9.33656e-06	5.88246
BOLA2B	29.0182	23.1448	7.84488	9.18583e-07	9.33656e-06	5.88197
PIN1	52.4118	57.6778	7.84476	9.18754e-07	9.33656e-06	5.88178
SLC41A3	16.0062	13.3613	7.84408	9.19762e-07	9.34208e-06	5.88066
SLC35A1	4.60483	6.47465	7.84283	9.21592e-07	9.35595e-06	5.87865
MOK	5.43183	4.442	7.842	9.22803e-07	9.36352e-06	5.87731
SMIM15	13.9898	15.3036	7.83945	9.26562e-07	9.39692e-06	5.87318
CIAO1	17.7598	18.3428	7.83893	9.27325e-07	9.39992e-06	5.87235
CRYAB	1964.59	1117.9	7.83749	9.29462e-07	9.41006e-06	5.87001
MKS1	6.23233	4.40318	7.83731	9.29729e-07	9.41006e-06	5.86972
ZBTB3	1.24017	1.04988	7.8366	9.30789e-07	9.41605e-06	5.86856
TSR3	51.6912	47.556	7.83364	9.35186e-07	9.45527e-06	5.86378
SMG5	15.2723	13.9398	7.83336	9.35607e-07	9.45527e-06	5.86332
TMED4	48.9472	45.1287	7.83303	9.361e-07	9.45551e-06	5.86278
PET100	61.8008	51.4144	7.83219	9.37348e-07	9.46336e-06	5.86143
COX7B	25.7172	21.1222	7.83145	9.38461e-07	9.46733e-06	5.86022
ZBTB45	3.768	4.18712	7.8313	9.38683e-07	9.46733e-06	5.85998
RNF168	1.11167	1.45771	7.83005	9.4055e-07	9.4814e-06	5.85797
ANP32A	45.1872	51.5313	7.82626	9.46248e-07	9.52938e-06	5.85183
MZT2B	200.041	246.573	7.82625	9.46263e-07	9.52938e-06	5.85182
ZNRF2	6.57217	4.84065	7.82568	9.47123e-07	9.52938e-06	5.85089
UBAC1	14.0813	13.3456	7.82533	9.47654e-07	9.52938e-06	5.85033
DYNC1H1	15.9308	13.8023	7.82532	9.47679e-07	9.52938e-06	5.8503
MRM1	3.2265	2.87859	7.82389	9.49836e-07	9.53796e-06	5.84799
CMTM8	3.60267	3.544	7.82389	9.49837e-07	9.53796e-06	5.84799
FBXO18	9.4895	12.1426	7.82353	9.50384e-07	9.53796e-06	5.8474
[truncated: 9,180 more rows]

## Sheet: GSE152938pRCC_vs_Normal_filtere
Gene	p_val	avg_log2FC	pct.1	pct.2	p_val_adj
ALDOB	0	-19.4625	0	0.95	0
FOS	0	5.47631	0.946	0.062	0
TMSB4X	0	4.50055	0.996	0.126	0
VIM	0	6.01086	0.979	0.112	0
MT1G	0	-5.73481	0.133	0.991	0
LGALS1	0	5.90862	0.901	0.05	0
COL1A2	0	12.5998	0.838	0.001	0
JUNB	0	4.60846	0.909	0.078	0
ZFP36	0	5.83199	0.897	0.066	0
NEAT1	0	2.99475	0.907	0.077	0
MT1H	0	-7.51214	0.014	0.84	0
COL1A1	0	13.9554	0.825	0.001	0
ANXA1	0	5.11377	0.863	0.043	0
S100A6	0	3.91138	0.893	0.075	0
COL3A1	0	13.6727	0.805	0	0
DUSP1	0	4.32679	0.889	0.084	0
FABP4	0	16.9227	0.803	0	0
FOSB	0	4.28733	0.847	0.057	0
MALAT1	0	4.11069	0.993	0.208	0
SRGN	0	4.16171	0.827	0.048	0
SPARC	0	9.47645	0.795	0.022	0
MGP	0	11.9062	0.775	0.004	0
FN1	0	13.6433	0.769	0.001	0
JUN	0	5.17502	0.821	0.054	0
S100A4	0	3.34481	0.807	0.053	0
ANXA2	0	5.40324	0.798	0.052	0
TIMP1	0	5.36667	0.777	0.039	0
HLA-B	0	3.45271	0.944	0.218	0
TPM4	0	6.47484	0.752	0.034	0
HLA-C	0	3.84561	0.932	0.222	0
KLF6	0	4.87713	0.822	0.118	0
MIOX	0	-14.9486	0	0.704	0
GSTA1	0	-13.8544	0.001	0.698	0
HLA-E	0	3.72481	0.845	0.162	0
MARCKS	0	5.19835	0.736	0.056	0
FABP5	0	9.49661	0.685	0.012	0
AHNAK	0	4.7975	0.721	0.052	0
EMP3	0	3.18425	0.718	0.051	0
NFKBIA	0	4.78905	0.793	0.129	0
CD99	0	5.14327	0.785	0.122	0
HLA-A	0	4.02634	0.95	0.289	0
MCL1	0	3.79644	0.796	0.14	0
MTRNR2L12	0	5.95592	0.72	0.066	0
TSC22D3	0	4.93967	0.764	0.111	0
TIMP2	0	6.00873	0.683	0.031	0
CXCL8	0	6.69678	0.657	0.014	0
EGR1	0	5.90589	0.661	0.021	0
FABP1	0	-16.769	0	0.637	0
TUBA1A	0	4.78472	0.69	0.059	0
KLF2	0	4.68123	0.669	0.039	0
IER2	0	3.90573	0.757	0.133	0
IFI16	0	5.23312	0.653	0.033	0
HPD	0	-12.6911	0.001	0.611	0
CD44	0	4.87368	0.644	0.035	0
COL6A2	0	10.8109	0.612	0.003	0
PPP1R15A	0	4.42015	0.661	0.053	0
CXCL2	0	6.83937	0.62	0.013	0
PCK1	0	-13.4756	0	0.605	0
CD81	0	4.1871	0.757	0.154	0
S100A11	0	3.80455	0.901	0.299	0
JUND	0	3.78321	0.95	0.352	0
CCL4	0	6.44822	0.614	0.018	0
GPX3	0	-5.79904	0.162	0.757	0
ITGB1	0	4.69177	0.729	0.134	0
VMP1	0	4.73284	0.719	0.125	0
ATF3	0	4.2464	0.633	0.042	0
CEBPB	0	4.07179	0.691	0.101	0
TNFAIP3	0	6.06194	0.618	0.029	0
ARHGDIB	0	4.01526	0.624	0.044	0
BHMT	0	-10.7073	0.002	0.576	0
BST2	0	4.42575	0.62	0.048	0
ZEB2	0	3.98243	0.628	0.056	0
GSTA2	0	-15.2665	0	0.57	0
IFITM3	0	3.61734	0.686	0.119	0
FXYD2	0	-6.97708	0.013	0.58	0
IQGAP1	0	3.95557	0.637	0.071	0
GATM	0	-6.69322	0.098	0.663	0
LUM	0	12.2987	0.563	0	0
NR4A1	0	3.65384	0.61	0.047	0
PDZK1IP1	0	-10.0061	0.003	0.561	0
PDZK1	0	-10.2251	0.002	0.559	0
POSTN	0	15.8874	0.556	0	0
CTGF	0	7.98686	0.561	0.007	0
MT1F	0	-4.4792	0.097	0.65	0
RGS1	0	6.18801	0.569	0.016	0
CCL3	0	7.13651	0.562	0.011	0
DCN	0	8.94027	0.553	0.002	0
UGT2B7	0	-11.101	0.001	0.552	0
GADD45B	0	4.43663	0.635	0.087	0
TMSB10	0	4.24321	0.99	0.442	0
CCNL1	0	4.00493	0.629	0.082	0
NAT8	0	-11.0196	0	0.547	0
ISG15	0	3.72136	0.617	0.071	0
GSN	0	5.17678	0.69	0.146	0
CXCL3	0	7.49238	0.548	0.005	0
ATP1B3	0	3.91312	0.649	0.107	0
IER3	0	4.90041	0.579	0.039	0
TYMP	0	3.05994	0.621	0.082	0
COL6A3	0	12.5969	0.535	0	0
FLNA	0	4.32109	0.579	0.044	0
SLC2A3	0	4.74028	0.556	0.022	0
A2M	0	9.56594	0.535	0.002	0
NR4A2	0	3.64073	0.575	0.044	0
C4orf48	0	4.88894	0.561	0.033	0
GPNMB	0	8.98695	0.534	0.006	0
CD52	0	4.44229	0.565	0.038	0
COL6A1	0	6.97173	0.567	0.04	0
CTSS	0	2.77877	0.567	0.042	0
HLA-DRA	0	3.82854	0.767	0.243	0
MYH9	0	4.61595	0.595	0.071	0
BBOX1	0	-10.5398	0.001	0.524	0
CTSD	0	4.86446	0.804	0.281	0
WSB1	0	2.84885	0.632	0.109	0
CLEC2B	0	4.26727	0.557	0.035	0
RSRP1	0	3.72183	0.608	0.088	0
LRP1	0	6.42531	0.538	0.019	0
LYZ	0	3.12006	0.561	0.042	0
SOCS3	0	4.56123	0.554	0.035	0
CD74	0	3.75139	0.725	0.207	0
TMEM50A	0	3.51763	0.688	0.17	0
PMP22	0	7.7436	0.524	0.008	0
PLAUR	0	3.48681	0.546	0.036	0
IFI6	0	4.53459	0.587	0.078	0
DDX5	0	2.78242	0.902	0.396	0
IFI27	0	6.73456	0.525	0.019	0
HLA-DPA1	0	3.16954	0.578	0.074	0
LAPTM5	0	4.10707	0.544	0.041	0
CD36	0	7.35759	0.515	0.013	0
ID3	0	6.29216	0.516	0.014	0
IFITM2	0	3.15596	0.55	0.048	0
VCAN	0	5.52527	0.515	0.013	0
ZFP36L2	0	3.99583	0.771	0.27	0
BGN	0	9.95174	0.501	0.002	0
GPR183	0	5.71524	0.512	0.014	0
PDIA3	0	3.35942	0.734	0.236	0
SH3BGRL3	0	3.16695	0.861	0.363	0
ASS1	0	-6.30784	0.03	0.526	0
GLYATL1	0	-10.4682	0.002	0.498	0
LY96	0	5.41291	0.517	0.021	0
RBP5	0	-6.4637	0.025	0.519	0
RGCC	0	5.84476	0.512	0.018	0
NRP1	0	5.04779	0.546	0.053	0
B2M	0	4.39433	0.996	0.504	0
LGALS3	0	3.42631	0.737	0.245	0
SRSF7	0	3.28397	0.746	0.254	0
GLIPR1	0	4.34191	0.525	0.034	0
NAMPT	0	3.26535	0.622	0.131	0
YWHAZ	0	2.97671	0.737	0.246	0
ARL6IP5	0	3.38481	0.681	0.191	0
ALB	0	-14.2999	0	0.489	0
GLYAT	0	-11.9783	0.001	0.49	0
CXCR4	0	4.6252	0.526	0.038	0
GNAI2	0	2.84457	0.702	0.215	0
PTPRC	0	3.26843	0.529	0.043	0
APOC1	0	8.02798	0.501	0.015	0
LMNA	0	3.58168	0.717	0.231	0
ACTG1	0	3.26373	0.936	0.451	0
LY6E	0	3.11415	0.658	0.173	0
CSTB	0	3.95632	0.779	0.295	0
PNRC1	0	3.28581	0.797	0.313	0
CYR61	0	6.62334	0.506	0.022	0
KHK	0	-6.4858	0.031	0.515	0
CALU	0	5.29861	0.532	0.051	0
TYROBP	0	3.48123	0.519	0.038	0
S100A10	0	3.40667	0.86	0.379	0
YWHAH	0	4.19406	0.578	0.097	0
AKAP13	0	3.54021	0.582	0.102	0
CTSZ	0	4.01594	0.698	0.218	0
RBM3	0	3.31773	0.724	0.244	0
TPM2	0	10.6249	0.481	0.002	0
FCER1G	0	3.33517	0.516	0.039	0
GMFG	0	3.60316	0.518	0.041	0
P4HB	0	3.80305	0.651	0.174	0
RRBP1	0	4.25661	0.567	0.091	0
DPYS	0	-9.31586	0.004	0.479	0
C11orf54	0	-5.118	0.085	0.558	0
NFKBIZ	0	3.7303	0.507	0.034	0
PBLD	0	-5.90653	0.029	0.502	0
TAGLN	0	9.30548	0.482	0.009	0
TAGLN2	0	3.23964	0.679	0.207	0
ACTB	0	3.9665	0.979	0.507	0
DDC	0	-13.4979	0	0.472	0
IL1B	0	4.08358	0.503	0.031	0
PRODH2	0	-12.8491	0	0.472	0
SEPT7	0	3.16919	0.752	0.28	0
TSPO	0	2.87043	0.701	0.229	0
BTG1	0	3.3383	0.798	0.327	0
HLA-DRB5	0	4.06342	0.535	0.066	0
PPIB	0	3.46357	0.784	0.316	0
SLC38A2	0	4.28822	0.543	0.075	0
PRRC2C	0	2.97561	0.633	0.165	0
PSAP	0	3.07481	0.806	0.339	0
GYPC	0	6.02834	0.482	0.015	0
TGFBI	0	5.62452	0.488	0.021	0
TUBA1B	0	3.64986	0.757	0.291	0
CCL2	0	7.83323	0.47	0.004	0
FOSL2	0	3.74559	0.518	0.053	0
GLUL	0	4.48465	0.602	0.137	0
ACSM2B	0	-8.67036	0.002	0.466	0
KDELR2	0	3.75548	0.645	0.181	0
LCP1	0	3.55467	0.505	0.041	0
LRRFIP1	0	2.72138	0.608	0.144	0
DPEP1	0	-9.38426	0.002	0.465	0
AGMAT	0	-7.42921	0.007	0.468	0
GRN	0	3.64533	0.655	0.195	0
SMIM24	0	-10.1942	0.001	0.461	0
LIPA	0	6.13017	0.501	0.042	0
SON	0	2.72353	0.732	0.273	0
BTG2	0	3.77005	0.515	0.057	0
FXYD5	0	3.81084	0.496	0.038	0
IFI27L2	0	4.08713	0.53	0.072	0
KLF4	0	4.08558	0.493	0.038	0
ALDH6A1	0	-5.09372	0.088	0.542	0
TGFB1	0	4.37414	0.497	0.044	0
HSP90B1	0	3.00472	0.783	0.331	0
PSMB9	0	3.80284	0.501	0.05	0
SGK1	0	4.0911	0.598	0.148	0
FUS	0	2.8094	0.654	0.205	0
PRDX4	0	4.1485	0.557	0.109	0
BHMT2	0	-4.89364	0.043	0.491	0
HCST	0	4.76014	0.488	0.04	0
MACF1	0	4.15891	0.502	0.054	0
HNRNPH1	0	3.35459	0.588	0.14	0
CCDC88A	0	4.63422	0.493	0.047	0
MYDGF	0	3.65771	0.576	0.13	0
EMP1	0	8.72226	0.449	0.004	0
PAH	0	-14.1863	0	0.445	0
SAMHD1	0	3.90154	0.484	0.039	0
ARL4C	0	3.8002	0.477	0.032	0
PNISR	0	3.13906	0.597	0.152	0
AK4	0	-5.36306	0.047	0.491	0
C1orf54	0	5.8878	0.46	0.016	0
RGS10	0	4.29454	0.477	0.033	0
CTSB	0	3.96185	0.854	0.411	0
HLA-DRB1	0	3.03885	0.631	0.188	0
ZFAND5	0	3.23521	0.63	0.187	0
HLA-DPB1	0	3.07879	0.558	0.116	0
ZFP36L1	0	2.90844	0.738	0.296	0
CYBA	0	2.89455	0.823	0.381	0
ANXA5	0	3.07498	0.783	0.342	0
NNMT	0	9.77043	0.443	0.003	0
MBNL1	0	3.12356	0.605	0.165	0
AKR7A3	0	-9.44454	0.002	0.44	0
CTHRC1	0	12.8388	0.438	0	0
NUCB2	0	4.12574	0.506	0.068	0
HAO2	0	-10.0344	0.001	0.438	0
RAB11FIP3	0	-5.35399	0.027	0.464	0
TCF4	0	5.8291	0.461	0.024	0
RIDA	0	-5.05183	0.121	0.557	0
ACTN1	0	5.98675	0.459	0.023	0
RGS2	0	2.81582	0.48	0.044	0
DUSP2	0	4.79492	0.47	0.034	0
CYTOR	0	5.44928	0.459	0.024	0
FTCD	0	-10.1152	0.001	0.436	0
ARPC1B	0	2.44273	0.569	0.134	0
ACMSD	0	-9.53892	0.001	0.435	0
ARPC5	0	2.85938	0.735	0.301	0
SDCBP	0	3.06784	0.706	0.272	0
ACTR3	0	2.99386	0.658	0.225	0
SLC6A13	0	-10.0967	0	0.433	0
MYL12A	0	2.85766	0.904	0.472	0
MTDH	0	2.64072	0.665	0.235	0
N4BP2L2	0	3.04738	0.61	0.18	0
CTXN3	0	-13.3191	0	0.429	0
ZNF331	0	4.03372	0.497	0.068	0
BASP1	0	3.32002	0.454	0.026	0
CCDC80	0	10.1956	0.43	0.003	0
IFNGR1	0	3.98891	0.493	0.066	0
PTH1R	0	-4.99138	0.025	0.452	0
HSPA5	0	2.90188	0.704	0.278	0
SELENOS	0	3.57466	0.545	0.12	0
RUNX1	0	6.07547	0.438	0.014	0
COL4A1	0	7.02112	0.459	0.036	0
JMJD1C	0	3.35998	0.536	0.113	0
PLD3	0	4.66284	0.504	0.081	0
AGXT2	0	-13.742	0	0.422	0
FSTL1	0	7.19709	0.433	0.011	0
TSPAN4	0	4.53744	0.47	0.049	0
H3F3B	0	2.23686	0.932	0.512	0
COL5A2	0	8.64458	0.428	0.009	0
ARPC2	0	2.58109	0.842	0.424	0
HNRNPU	0	2.62536	0.726	0.308	0
UACA	0	7.21525	0.438	0.02	0
COL4A2	0	6.40287	0.465	0.048	0
CALR	0	2.8121	0.718	0.301	0
CTSC	0	3.45656	0.693	0.276	0
CEBPD	0	3.38604	0.673	0.257	0
KRTCAP2	0	3.26956	0.55	0.134	0
PYCARD	0	3.38927	0.454	0.038	0
MIR4435-2HG	0	6.7382	0.427	0.011	0
AIF1	0	2.83221	0.452	0.037	0
C11orf96	0	9.094	0.416	0.001	0
MMP9	0	13.4811	0.415	0	0
ATP6AP2	0	2.57309	0.642	0.228	0
AOC1	0	-8.76484	0.002	0.416	0
CMTM6	0	2.69845	0.533	0.12	0
DST	0	4.59086	0.454	0.041	0
RBM39	0	2.40181	0.716	0.303	0
ATRX	0	3.02735	0.554	0.142	0
CLK1	0	4.18349	0.467	0.055	0
PDIA6	0	2.98836	0.661	0.249	0
EPHX2	0	-5.17583	0.021	0.433	0
MAP3K8	0	4.86111	0.438	0.028	0
CXCL14	0	-1.57634	0.12	0.529	0
SSR4	0	2.58906	0.779	0.37	0
RAB31	0	4.5434	0.435	0.026	0
LSP1	0	3.99038	0.443	0.035	0
SAMSN1	0	4.30282	0.44	0.032	0
C1QB	0	6.33767	0.415	0.007	0
CREM	0	3.51934	0.562	0.155	0
LGALS2	0	-3.34136	0.112	0.519	0
LIMS1	0	2.79944	0.619	0.212	0
STK17B	0	4.41594	0.441	0.034	0
TMED9	0	3.56346	0.506	0.099	0
GPD1	0	-8.518	0.003	0.41	0
MTRNR2L8	0	10.8674	0.406	0	0
ACSM2A	0	-8.14683	0.002	0.408	0
PCSK1N	0	-4.69166	0.014	0.42	0
ROCK1	0	3.21671	0.516	0.111	0
TLN1	0	2.98191	0.563	0.158	0
CLEC11A	0	5.55529	0.434	0.03	0
SERPINF1	0	7.19786	0.422	0.018	0
ACTR2	0	2.58763	0.655	0.252	0
TMED10	0	2.80103	0.603	0.2	0
MT-ND6	0	-1.22164	0.354	0.756	0
PHLDA1	0	3.89775	0.538	0.136	0
PKM	0	3.02675	0.628	0.226	0
GLIPR2	0	5.18509	0.42	0.018	0
CMBL	0	-4.17065	0.139	0.54	0
REL	0	3.56269	0.46	0.059	0
UBC	0	2.00575	0.934	0.533	0
CD63	0	3.73705	0.857	0.456	0
H1FX	0	3.65135	0.475	0.074	0
CCDC85B	0	3.86207	0.491	0.091	0
SELENOF	0	2.64076	0.639	0.239	0
ANKRD28	0	5.01566	0.443	0.044	0
ITGB2	0	3.92362	0.439	0.04	0
C1QA	0	5.65176	0.417	0.018	0
MGAT1	0	3.18788	0.478	0.079	0
CUBN	0	-5.95345	0.014	0.412	0
CD151	0	3.36258	0.533	0.136	0
COL5A1	0	13.172	0.397	0	0
GNAS	0	2.45007	0.871	0.475	0
RHOA	0	2.50826	0.798	0.402	0
SERPINH1	0	5.59996	0.442	0.047	0
NAP1L1	0	2.18056	0.713	0.318	0
ANKRD12	0	2.89626	0.574	0.18	0
TIMP3	0	6.1844	0.419	0.025	0
CD47	0	3.59887	0.454	0.061	0
FBN1	0	7.88797	0.395	0.002	0
SLC3A1	0	-7.35066	0.003	0.396	0
CFD	0	4.59821	0.426	0.034	0
PCOLCE	0	7.76036	0.402	0.01	0
AC020916.1	0	4.86723	0.415	0.023	0
CD9	0	3.65119	0.456	0.065	0
ALDH1L1	0	-9.95652	0.001	0.391	0
ENG	0	6.78819	0.397	0.008	0
LGALS3BP	0	3.59365	0.495	0.106	0
MTHFS	0	-4.73524	0.031	0.42	0
SERPING1	0	5.49821	0.42	0.031	0
TMEM123	0	3.11628	0.508	0.119	0
EHHADH	0	-5.62461	0.022	0.411	0
TRAM1	0	2.81539	0.569	0.18	0
FAM151A	0	-12.1657	0	0.388	0
PPT1	0	3.91662	0.459	0.071	0
PSMB8	0	3.00519	0.513	0.125	0
EVA1B	0	5.05694	0.42	0.033	0
KCTD12	0	3.8807	0.44	0.053	0
SLC5A12	0	-9.13486	0.001	0.388	0
DNAJB1	0	2.86898	0.576	0.189	0
TAPBP	0	3.39451	0.47	0.083	0
CAVIN1	0	7.88287	0.389	0.003	0
PFN1	0	2.40428	0.86	0.474	0
SHMT1	0	-4.11074	0.069	0.455	0
TPM3	0	2.47182	0.687	0.302	0
DEGS1	0	3.58516	0.473	0.088	0
IER5	0	3.00263	0.428	0.043	0
PPP1R16A	0	-4.38243	0.052	0.437	0
THBS1	0	4.76455	0.484	0.099	0
OSTC	0	2.95851	0.668	0.284	0
HGD	0	-7.33327	0.004	0.388	0
HM13	0	3.3521	0.481	0.098	0
SLC16A9	0	-8.64883	0.002	0.385	0
SPP1	0	3.56503	0.873	0.49	0
TNFRSF1A	0	3.33997	0.484	0.101	0
CDC42	0	2.10837	0.797	0.415	0
CD53	0	3.81822	0.421	0.039	0
CFL1	0	2.20841	0.872	0.49	0
CYFIP1	0	4.03729	0.459	0.077	0
FMO1	0	-3.99585	0.039	0.421	0
RGN	0	-5.16811	0.019	0.401	0
ARF5	0	3.08608	0.509	0.128	0
ARGLU1	0	3.28643	0.509	0.128	0
RCN1	0	5.83455	0.405	0.024	0
CLIC1	0	2.39873	0.803	0.423	0
CRIP1	0	5.30687	0.406	0.026	0
PLG	0	-11.3821	0	0.38	0
RBM25	0	2.97032	0.517	0.137	0
ATP2B1	0	2.96645	0.484	0.105	0
CYBRD1	0	6.86379	0.389	0.01	0
EFHD2	0	3.04579	0.492	0.113	0
MAOA	0	-5.0132	0.033	0.412	0
SRSF2	0	2.60176	0.623	0.244	0
MT1X	0	-1.84769	0.421	0.799	0
MYL9	0	5.63322	0.422	0.044	0
AL138826.1	0	-13.3585	0	0.377	0
DDX3X	0	2.56941	0.603	0.226	0
ITGAV	0	4.55784	0.425	0.048	0
PXMP2	0	-4.24346	0.054	0.431	0
RNASET2	0	2.9351	0.449	0.072	0
SPCS3	0	2.93282	0.538	0.161	0
CALM2	0	2.12905	0.822	0.445	0
KTN1	0	2.56878	0.557	0.181	0
PLAU	0	7.43332	0.38	0.004	0
RPL22L1	0	3.29082	0.583	0.207	0
OSTF1	0	2.93236	0.557	0.182	0
QKI	0	2.75585	0.556	0.181	0
PTMA	0	2.28864	0.957	0.582	0
TUBB	0	3.17431	0.642	0.267	0
AZGP1	0	-12.3594	0	0.374	0
HNRNPA2B1	0	1.77685	0.874	0.5	0
OCIAD2	0	-2.93132	0.159	0.533	0
RCN3	0	8.75817	0.377	0.003	0
TST	0	-4.1582	0.101	0.475	0
APOM	0	-5.40279	0.019	0.392	0
DDOST	0	3.00068	0.502	0.129	0
MMP2	0	9.42534	0.374	0.001	0
SCARB2	0	3.47383	0.473	0.1	0
PLAC9	0	8.07874	0.372	0	0
HLA-DQA1	0	3.76981	0.4	0.029	0
METRNL	0	2.75023	0.53	0.159	0
BOD1L1	0	3.19491	0.46	0.09	0
GCC2	0	3.12826	0.496	0.126	0
NUPR1	0	3.63927	0.458	0.088	0
COMT	0	2.985	0.501	0.132	0
HSPA1A	0	2.34705	0.765	0.396	0
RNF213	0	3.31322	0.47	0.101	0
RPL28	0	2.44304	0.972	0.603	0
CST3	0	3.06459	0.817	0.448	0
HNRNPA3	0	2.2813	0.698	0.329	0
EPB41L2	0	5.25616	0.39	0.022	0
HEXB	0	3.47226	0.467	0.099	0
LAMA4	0	10.6918	0.368	0	0
NPR3	0	-6.17128	0.006	0.374	0
JAK1	0	2.63298	0.567	0.199	0
C1R	0	9.21598	0.368	0.001	0
OLFML2B	0	9.76878	0.368	0.001	0
RBMS1	0	3.13856	0.483	0.116	0
TMEM165	0	3.27972	0.474	0.107	0
CAPZA1	0	2.85733	0.508	0.142	0
CCL4L2	0	5.503	0.379	0.013	0
MAFF	0	4.9619	0.381	0.015	0
MS4A6A	0	5.17389	0.387	0.021	0
AEBP1	0	9.90408	0.366	0.001	0
ALDH8A1	0	-7.59139	0.003	0.368	0
MEF2C	0	4.34358	0.39	0.025	0
PPP1CB	0	2.3861	0.606	0.241	0
RPN2	0	2.63279	0.589	0.224	0
RPS8	0	2.14573	0.955	0.59	0
SELENOM	0	4.55533	0.436	0.071	0
SFPQ	0	2.39502	0.611	0.246	0
MYL6	0	2.15068	0.937	0.573	0
GAS6	0	5.96753	0.376	0.012	0
HMGB1	0	1.89792	0.873	0.509	0
SCPEP1	0	3.29933	0.475	0.111	0
CAST	0	2.18066	0.66	0.297	0
AMN	0	-5.39425	0.007	0.37	0
C1QC	0	8.32914	0.367	0.004	0
C1S	0	9.20242	0.365	0.002	0
HIF1A	0	3.20219	0.487	0.124	0
RPS19	0	2.21414	0.961	0.598	0
RPSA	0	1.6781	0.897	0.534	0
CDKN1A	0	3.68663	0.4	0.038	0
MANF	0	3.17357	0.487	0.125	0
CLTRN	0	-7.47385	0.003	0.364	0
SORD	0	-4.13586	0.08	0.441	0
LRP2	0	-7.98876	0.001	0.361	0
PLP2	0	4.96425	0.384	0.024	0
PLSCR1	0	3.48818	0.441	0.081	0
RTN3	0	2.99935	0.482	0.122	0
IKBIP	0	4.3702	0.406	0.047	0
ASPH	0	3.42465	0.452	0.093	0
REEP5	0	2.36333	0.608	0.249	0
BZW1	0	2.49003	0.637	0.279	0
LIMA1	0	4.35321	0.412	0.054	0
PRSS23	0	5.77468	0.378	0.02	0
ANGPTL3	0	-13.1735	0	0.357	0
ARF4	0	2.62899	0.632	0.275	0
CAP1	0	2.30194	0.631	0.274	0
KCNJ15	0	-6.25827	0.008	0.365	0
STAT3	0	3.11968	0.472	0.115	0
RAP1B	0	2.00836	0.684	0.328	0
AKAP9	0	2.80064	0.471	0.115	0
CEP170	0	4.84136	0.381	0.025	0
CRYM	0	-6.05161	0.006	0.362	0
ECHDC3	0	-5.48477	0.019	0.375	0
PARP14	0	3.7919	0.423	0.067	0
SEC61G	0	2.46277	0.778	0.423	0
ASPDH	0	-13.0283	0	0.355	0
PRRX1	0	10.5271	0.355	0	0
YBX3	0	2.34694	0.652	0.298	0
IFITM1	0	8.17054	0.358	0.004	0
ACTA2	0	8.3104	0.371	0.018	0
CMTM3	0	5.46188	0.365	0.012	0
RPL15	0	1.57117	0.951	0.598	0
BPHL	0	-3.84245	0.095	0.447	0
FILIP1L	0	6.7672	0.358	0.006	0
SLC22A6	0	-10.7701	0	0.352	0
LST1	0	1.43285	0.388	0.037	0
MRC1	0	9.61382	0.352	0.001	0
SH3BGRL	0	2.12839	0.69	0.339	0
ARPC4	0	2.58545	0.559	0.209	0
H3F3A	0	1.43263	0.913	0.563	0
ADAM9	0	3.83273	0.416	0.066	0
CTNNB1	0	2.78628	0.495	0.145	0
MMP19	0	9.43578	0.351	0.001	0
PNN	0	2.96941	0.478	0.128	0
RPS29	0	1.78776	0.947	0.597	0
CELF2	0	3.85682	0.387	0.038	0
ACY3	0	-8.37789	0.001	0.35	0
C5AR1	0	3.19537	0.38	0.031	0
GIPC2	0	-4.93388	0.018	0.367	0
SMIM32	0	-12.0234	0	0.349	0
TPR	0	3.0845	0.449	0.1	0
CTSL	0	3.20577	0.673	0.325	0
TMED2	0	2.62801	0.536	0.188	0
BDH2	0	-3.27675	0.17	0.518	0
PRKDC	0	3.22576	0.442	0.094	0
PSAT1	0	-5.56145	0.02	0.368	0
STAT1	0	3.64448	0.427	0.079	0
TACC1	0	2.90785	0.45	0.103	0
FBLN1	0	10.4179	0.348	0.001	0
SLC9A3R1	0	-2.37106	0.098	0.445	0
CCNH	0	3.44861	0.49	0.144	0
CFH	0	6.98446	0.347	0.001	0
CLDN10	0	-5.98712	0.002	0.348	0
CRTAP	0	2.86257	0.49	0.144	0
IGFBP5	0	5.5791	0.354	0.008	0
SNX6	0	2.44395	0.625	0.279	0
TWF2	0	3.92245	0.396	0.051	0
MAP1B	0	8.69093	0.347	0.002	0
OS9	0	2.86227	0.47	0.125	0
PLEK	0	3.58723	0.38	0.035	0
RANBP2	0	3.69853	0.418	0.073	0
RPLP2	0	1.61432	0.943	0.598	0
SRSF3	0	2.04355	0.731	0.386	0
DDX17	0	2.22387	0.632	0.288	0
COMMD6	0	1.61762	0.839	0.495	0
GNB4	0	4.70903	0.361	0.017	0
HLA-DMA	0	3.43388	0.428	0.084	0
MIF	0	2.42156	0.709	0.365	0
RPL18	0	1.83119	0.945	0.601	0
RPL36	0	2.0326	0.956	0.612	0
RPS2	0	2.00568	0.953	0.609	0
ZFAS1	0	1.98338	0.72	0.376	0
H2AFY	0	2.70385	0.557	0.214	0
MACROD1	0	-3.65326	0.056	0.399	0
HTRA1	0	4.25874	0.407	0.064	0
PABPC1	0	1.70031	0.826	0.483	0
DEK	0	2.3628	0.611	0.269	0
FAM49B	0	3.46541	0.441	0.099	0
ICAM1	0	5.00175	0.361	0.019	0
LHFPL6	0	8.4835	0.346	0.004	0
PDIA4	0	3.32587	0.434	0.092	0
PTPRE	0	3.04318	0.377	0.035	0
A1CF	0	-12.9081	0	0.341	0
SRRM1	0	2.09149	0.646	0.305	0
TUBB6	0	8.46145	0.343	0.002	0
ZYX	0	3.90829	0.378	0.037	0
CD14	0	5.21651	0.367	0.026	0
HLA-DQB1	0	2.6275	0.411	0.07	0
LGALS9	0	3.90394	0.37	0.029	0
RRAS	0	3.65291	0.372	0.031	0
SUB1	0	1.81082	0.827	0.486	0
TGFBR2	0	4.94292	0.373	0.032	0
TMEM258	0	2.09291	0.721	0.38	0
TRIM22	0	4.58144	0.366	0.025	0
XAF1	0	4.38065	0.365	0.024	0
BAZ1A	0	3.52064	0.386	0.046	0
CORO1A	0	3.10999	0.381	0.041	0
INSIG1	0	4.21793	0.386	0.046	0
SCAF11	0	2.46642	0.542	0.202	0
PLTP	0	6.4275	0.347	0.007	0
SKIL	0	3.04462	0.476	0.136	0
VASP	0	2.54168	0.415	0.075	0
CA2	0	-3.13369	0.129	0.468	0
ELL2	0	4.25312	0.397	0.058	0
WASF2	0	2.46481	0.52	0.181	0
CREG1	0	3.95236	0.487	0.148	0
RPS3	0	1.72632	0.944	0.605	0
CAV1	0	8.86303	0.341	0.003	0
SLC22A8	0	-13.0932	0	0.338	0
UPP1	0	3.90084	0.393	0.055	0
EIF1	0	1.29485	0.961	0.623	0
NKTR	0	3.74671	0.409	0.071	0
BCAP29	0	3.57796	0.403	0.066	0
THBS2	0	12.9932	0.337	0	0
ARPC3	0	1.88053	0.844	0.507	0
FGL2	0	2.63366	0.409	0.072	0
PEA15	0	4.33352	0.368	0.031	0
RPL27	0	1.38794	0.903	0.567	0
AC020656.1	0	10.8976	0.337	0.001	0
AP003716.1	0	-7.24351	0.001	0.337	0
SRRM2	0	2.02756	0.623	0.287	0
ALDH4A1	0	-4.6969	0.031	0.367	0
DYNC1H1	0	2.65719	0.481	0.145	0
MAFB	0	2.73927	0.37	0.034	0
MSN	0	2.12537	0.602	0.266	0
PCK2	0	-3.73831	0.083	0.419	0
RPL39	0	2.42709	0.971	0.635	0
HSPA1B	0	2.4159	0.523	0.188	0
HSPG2	0	8.95221	0.339	0.004	0
MYADM	0	2.95166	0.373	0.038	0
ALOX5AP	0	6.67272	0.345	0.01	0
CD59	0	2.63984	0.57	0.235	0
TRA2B	0	2.72767	0.471	0.136	0
RPL38	0	1.45965	0.916	0.582	0
CD68	0	3.8902	0.439	0.105	0
LDHA	0	2.21822	0.739	0.405	0
SLC16A3	0	4.47612	0.362	0.028	0
TMA7	0	1.40519	0.852	0.518	0
PDGFRB	0	9.15654	0.334	0.001	0
CD83	0	2.88536	0.424	0.091	0
FOXP1	0	3.36803	0.42	0.087	0
LAPTM4A	0	2.30913	0.737	0.404	0
RPL35A	0	1.67835	0.949	0.616	0
CAPN2	0	3.28927	0.406	0.074	0
IFNGR2	0	2.84287	0.447	0.115	0
RPL27A	0	1.53286	0.939	0.607	0
SF1	0	2.67321	0.499	0.167	0
CHMP1B	0	2.91876	0.556	0.225	0
FAU	0	1.23832	0.932	0.601	0
PLEKHO1	0	4.00397	0.357	0.026	0
QPRT	0	-3.26549	0.145	0.476	0
XBP1	0	2.7473	0.501	0.17	0
PRAP1	0	-13.2648	0	0.33	0
IGFBP7	0	3.67678	0.695	0.365	0
SF3B1	0	2.34029	0.553	0.224	0
AP1M2	0	-8.46329	0.001	0.33	0
DAO	0	-8.67095	0.001	0.33	0
VPS13C	0	3.43185	0.4	0.071	0
KIF5B	0	2.37264	0.543	0.215	0
CD37	0	2.93011	0.368	0.04	0
GALNT1	0	3.21082	0.414	0.086	0
HBEGF	0	3.87198	0.359	0.031	0
RPL37	0	2.10822	0.966	0.638	0
RPS28	0	1.89826	0.969	0.641	0
UBA52	0	1.35119	0.941	0.613	0
RPS5	0	1.18164	0.911	0.584	0
LITAF	0	2.64567	0.511	0.184	0
PLXDC2	0	3.29935	0.436	0.109	0
AES	0	2.35977	0.559	0.233	0
SSR2	0	2.03865	0.68	0.354	0
DHRS7	0	2.82072	0.446	0.12	0
LINC01510	0	-9.99212	0.001	0.327	0
SNRPN	0	-2.75378	0.106	0.432	0
WDR72	0	-10.0508	0.001	0.327	0
ATP5F1E	0	1.46608	0.939	0.613	0
OST4	0	1.60335	0.837	0.511	0
SARAF	0	2.01741	0.718	0.392	0
NFE2L2	0	2.06369	0.542	0.217	0
ATP6V0B	0	2.13825	0.615	0.29	0
CD163	0	7.43946	0.33	0.005	0
RAP2B	0	3.57236	0.377	0.052	0
SERPINE1	0	11.2587	0.326	0.001	0
SLC27A2	0	-5.31805	0.005	0.33	0
PPIA	0	1.20813	0.863	0.538	0
SERINC1	0	2.55303	0.482	0.157	0
SERINC3	0	3.06604	0.42	0.095	0
SLC4A4	0	-4.69782	0.019	0.344	0
GNB2	0	2.24116	0.535	0.211	0
C1orf162	0	3.06344	0.363	0.039	0
CSRP1	0	4.2501	0.372	0.048	0
CLEC7A	0	3.63608	0.356	0.032	0
IMPA2	0	-3.09553	0.17	0.494	0
RPL18A	0	1.71486	0.952	0.628	0
RER1	0	2.35789	0.548	0.225	0
ASAP1	0	3.93598	0.362	0.039	0
SFRP2	0	14.1459	0.323	0	0
SLC13A3	0	-6.04068	0.008	0.331	0
BCLAF1	0	2.68318	0.473	0.15	0
DCXR	0	-3.69568	0.254	0.577	0
MSRA	0	-3.49899	0.171	0.494	0
MYL12B	0	1.23757	0.871	0.548	0
RPL23A	0	1.34588	0.943	0.62	0
RPL35	0	1.44173	0.939	0.616	0
KDM6B	0	3.03714	0.392	0.07	0
SSR3	0	2.32526	0.631	0.309	0
MESD	0	3.0766	0.42	0.098	0
RHOBTB3	0	4.74144	0.347	0.025	0
RPS15A	0	1.57663	0.947	0.625	0
HLA-DQA2	0	11.8593	0.321	0	0
HNRNPDL	0	2.08811	0.642	0.321	0
MAOB	0	-5.65803	0.007	0.328	0
SPCS2	0	2.00509	0.659	0.338	0
HLA-DMB	0	4.12517	0.351	0.03	0
RACK1	0	0.921578	0.902	0.582	0
AP1S2	0	2.83052	0.366	0.046	0
HIKESHI	0	3.19673	0.401	0.081	0
NUCB1	0	2.50432	0.497	0.177	0
MS4A7	0	2.79404	0.349	0.029	0
NR4A3	0	3.70968	0.352	0.032	0
SH3YL1	0	-2.91792	0.145	0.464	0
LMAN2	0	2.35334	0.519	0.2	0
SPON2	0	5.51284	0.333	0.014	0
TMED3	0	3.84105	0.371	0.052	0
ZRANB2	0	3.06244	0.438	0.119	0
AREG	0	5.16607	0.345	0.026	0
EIF3A	0	2.08671	0.549	0.231	0
ANKRD11	0	2.80157	0.456	0.138	0
COX7A1	0	4.51084	0.356	0.038	0
CYS1	0	-3.84834	0.025	0.343	0
HDHD3	0	-3.54926	0.039	0.357	0
LSM8	0	2.38244	0.517	0.199	0
ATP2A2	0	3.20765	0.411	0.093	0
IRF2BP2	0	2.65009	0.473	0.155	0
MNDA	0	3.53703	0.351	0.033	0
ARHGAP18	0	2.91737	0.461	0.144	0
UBE2I	0	2.27104	0.545	0.228	0
COL12A1	0	8.28617	0.321	0.004	0
MCUB	0	4.54863	0.334	0.017	0
MMP14	0	5.64995	0.333	0.016	0
PALLD	0	4.14277	0.375	0.058	0
CAMK2N1	0	-2.45414	0.163	0.48	0
CNN2	0	4.00119	0.359	0.043	0
CRYAB	0	-3.50375	0.202	0.518	0
RAB17	0	-6.54901	0.004	0.32	0
U2SURP	0	2.73507	0.45	0.134	0
ACAP2	0	2.86454	0.41	0.094	0
DAD1	0	2.03661	0.72	0.404	0
PPIC	0	4.00719	0.416	0.1	0
RAC2	0	3.85726	0.348	0.032	0
ACSL3	0	3.70288	0.374	0.059	0
SFT2D1	0	2.41642	0.496	0.181	0
UTRN	0	3.70358	0.364	0.049	0
GNAI3	0	2.26406	0.469	0.154	0
RHOB	0	2.18562	0.586	0.271	0
CDV3	0	2.17469	0.538	0.224	0
IDNK	0	-3.31684	0.064	0.378	0
MYCBP2	0	3.14362	0.386	0.072	0
NRP2	0	7.0437	0.318	0.004	0
PIPOX	0	-5.57068	0.012	0.326	0
SEC62	0	1.74566	0.704	0.39	0
TM9SF3	0	2.557	0.474	0.16	0
UBE2S	0	3.2767	0.408	0.094	0
MME	0	-3.21409	0.068	0.381	0
PLXND1	0	7.77094	0.316	0.003	0
PRPF38B	0	3.11701	0.396	0.083	0
YWHAB	0	1.4893	0.781	0.468	0
FCGR3A	0	2.17032	0.345	0.032	0
RPS21	0	1.05336	0.871	0.558	0
YBX1	0	1.67382	0.84	0.527	0
M6PR	0	2.58423	0.46	0.148	0
HSPH1	0	2.0475	0.493	0.181	0
CAVIN3	0	4.87952	0.347	0.035	0
SRSF5	0	1.56225	0.716	0.404	0
UCP2	0	4.10144	0.345	0.033	0
CYBB	0	3.23554	0.343	0.032	0
C9orf66	0	-5.71227	0.01	0.321	0
MAP4K4	0	4.299	0.351	0.04	0
SEC24D	0	5.81367	0.322	0.011	0
TCIRG1	0	4.04339	0.338	0.027	0
THBD	0	5.68999	0.324	0.013	0
BTF3	0	1.00146	0.863	0.552	0
HMGN2	0	2.12221	0.71	0.399	0
MT1E	0	-1.47579	0.388	0.699	0
ETS2	0	4.0513	0.376	0.066	0
HPGD	0	-1.35183	0.051	0.361	0
PTPN12	0	3.37933	0.375	0.065	0
SSR1	0	2.64399	0.439	0.129	0
TINAG	0	-9.77737	0	0.31	0
SUMO2	0	1.47194	0.816	0.506	0
IGSF6	0	3.90964	0.34	0.031	0
RPLP0	0	1.32304	0.884	0.575	0
BNIP2	0	3.73201	0.353	0.044	0
ITGB5	0	4.53338	0.347	0.038	0
TTC36	0	-10.7188	0	0.309	0
SEPT11	0	2.91449	0.475	0.166	0
SRI	0	2.13241	0.585	0.276	0
LSM7	0	2.25835	0.544	0.236	0
MFSD1	0	3.32438	0.405	0.097	0
RPL22	0	1.29516	0.922	0.614	0
RPS11	0	1.03213	0.918	0.61	0
ACSF2	0	-3.30263	0.07	0.378	0
CTSK	0	9.10345	0.311	0.003	0
FBLN2	0	10.1783	0.309	0.001	0
HNF4A	0	-9.6483	0	0.308	0
MIS18BP1	0	4.06962	0.344	0.036	0
PPP1R18	0	4.4079	0.331	0.023	0
SDF4	0	2.6415	0.442	0.134	0
RPL6	0	1.18709	0.94	0.632	0
RPL10A	0	1.21808	0.917	0.61	0
MIDN	0	2.87036	0.418	0.111	0
HIBCH	0	-2.93657	0.169	0.476	0
RPL30	0	1.89323	0.968	0.661	0
RPL36AL	0	1.1591	0.831	0.524	0
RPS13	0	1.28901	0.946	0.639	0
RPS24	0	1.75515	0.964	0.657	0
CAPZB	0	1.9728	0.667	0.361	0
ITM2B	0	1.29114	0.897	0.591	0
KDELR1	0	2.2746	0.542	0.236	0
S100A9	0	2.42306	0.337	0.031	0
TNFSF13B	0	3.36673	0.337	0.031	0
DDX21	0	2.33964	0.479	0.173	0
SOX4	0	3.24199	0.389	0.083	0
RNF130	0	2.80859	0.473	0.167	0
RPL31	0	1.18543	0.833	0.527	0
MARCKSL1	0	4.10932	0.341	0.036	0
OAZ1	0	1.09589	0.878	0.573	0
RPL12	0	1.40415	0.937	0.632	0
ARID1B	0	3.26682	0.383	0.078	0
HNRNPR	0	2.3972	0.506	0.201	0
EEF1D	0	0.908375	0.847	0.542	0
RPS16	0	1.1594	0.938	0.633	0
HLA-F	0	3.79642	0.342	0.038	0
HNRNPC	0	1.84373	0.676	0.372	0
MDFIC	0	4.49623	0.335	0.031	0
PPP1R12A	0	2.44268	0.459	0.155	0
RPS25	0	1.06978	0.935	0.631	0
VAMP5	0	2.90407	0.425	0.121	0
NPM1	0	1.29816	0.844	0.54	0
BAX	0	2.19519	0.552	0.249	0
GNG11	0	4.08204	0.402	0.099	0
PAK2	0	2.21807	0.507	0.204	0
SDC2	0	3.56376	0.389	0.086	0
SH3GLB1	0	2.2232	0.533	0.23	0
DHRS4L2	0	-3.31382	0.198	0.501	0
HMGB2	0	3.77128	0.407	0.104	0
GPSM3	0	3.20307	0.339	0.037	0
MSRB1	0	-3.08583	0.1	0.402	0
PFDN5	0	0.934817	0.887	0.585	0
GAMT	0	-2.73954	0.117	0.419	0
RND3	0	6.76425	0.309	0.007	0
TMEM59	0	1.59086	0.733	0.431	0
ELF1	0	2.40612	0.45	0.149	0
STK17A	0	4.36004	0.34	0.039	0
ACADSB	0	-3.24133	0.044	0.345	0
HPN	0	-6.97923	0.002	0.303	0
LINC00671	0	-9.23365	0.001	0.302	0
LINC01874	0	-12.8805	0	0.301	0
MARC2	0	-3.17896	0.05	0.351	0
TSTD1	0	-1.90101	0.132	0.433	0
ZC3H13	0	3.00901	0.384	0.083	0
BCL2A1	0	2.83765	0.332	0.032	0
BCAT1	0	5.3542	0.312	0.012	0
CHDH	0	-5.26489	0.006	0.306	0
PHLDA2	0	6.18003	0.308	0.008	0
RPS27	0	2.21289	0.976	0.676	0
RPS4X	0	1.29688	0.946	0.646	0
TOMM7	0	1.0439	0.836	0.536	0
PPP1R14B	0	2.5485	0.554	0.255	0
SAT1	0	1.68247	0.867	0.568	0
DDIT4	0	3.92602	0.368	0.069	0
EIF4A3	0	2.62223	0.487	0.188	0
EVL	0	3.46242	0.384	0.085	0
IRF1	0	3.11575	0.348	0.049	0
LAMC1	0	5.2357	0.322	0.023	0
RECQL	0	3.50201	0.352	0.053	0
LMAN1	0	2.25948	0.524	0.226	0
DPP7	0	2.63378	0.473	0.175	0
HRASLS2	0	-8.25951	0.001	0.299	0
SMIM1	0	-5.31437	0.009	0.307	0
TXNDC12	0	2.71342	0.41	0.112	0
UBE2L6	0	3.55807	0.351	0.053	0
ZNF207	0	2.60038	0.436	0.138	0
RPL37A	0	1.53562	0.953	0.655	0
CARD16	0	2.77026	0.332	0.035	0
CD48	0	2.46362	0.338	0.041	0
CDC37	0	2.4134	0.476	0.179	0
GBP1	0	3.60177	0.356	0.059	0
KMT2E	0	2.79386	0.436	0.139	0
MXRA8	0	6.04279	0.305	0.008	0
SERTAD1	0	3.29552	0.365	0.068	0
SRSF11	0	2.07042	0.526	0.23	0
CCPG1	0	2.57368	0.431	0.135	0
COLGALT1	0	4.77796	0.315	0.019	0
IFI44	0	4.46604	0.322	0.026	0
UBXN4	0	1.92972	0.588	0.292	0
RPL24	0	0.958987	0.935	0.64	0
STK4	0	3.09998	0.391	0.096	0
TTC3	0	2.22997	0.545	0.25	0
DSE	0	4.43018	0.32	0.025	0
FOLR1	0	-6.75535	0.002	0.297	0
JPT1	0	2.41394	0.47	0.175	0
RB1	0	3.75385	0.359	0.064	0
VCL	0	3.91125	0.355	0.06	0
RPS9	0	1.12478	0.947	0.652	0
RPL14	0	1.00368	0.934	0.64	0
CNPY3	0	2.99496	0.352	0.058	0
EMILIN1	0	8.95209	0.295	0.001	0
FNBP1	0	3.73733	0.347	0.053	0
MAP4	0	2.91859	0.413	0.119	0
SPPL2A	0	2.61616	0.425	0.131	0
ATP6V0E1	0	1.51706	0.767	0.474	0
CASP4	0	2.84166	0.385	0.092	0
HSP90AA1	0	0.921114	0.92	0.627	0
MT-ATP8	0	-1.10348	0.483	0.776	0
CPVL	0	3.26455	0.377	0.084	0
HSP90AB1	0	0.989468	0.841	0.548	0
RPL7A	0	1.21477	0.944	0.651	0
RPS15	0	1.25742	0.956	0.663	0
TPP1	0	2.59376	0.439	0.147	0
MYO9B	0	4.30774	0.317	0.025	0
QDPR	0	-3.07059	0.189	0.481	0
RBPJ	0	2.34017	0.477	0.185	0
TMBIM4	0	1.74692	0.581	0.289	0
ARF1	0	1.82412	0.665	0.374	0
FBP1	0	-1.81748	0.254	0.545	0
LGMN	0	2.39888	0.557	0.266	0
NCL	0	1.71636	0.637	0.346	0
DRAP1	0	1.81562	0.599	0.308	0
HSD17B14	0	-3.30865	0.069	0.36	0
LOX	0	9.42912	0.292	0.001	0
MEG3	0	5.90725	0.295	0.004	0
SLC22A2	0	-9.76079	0.001	0.292	0
WNK1	0	2.197	0.414	0.123	0
CYTIP	0	3.17749	0.331	0.041	0
TKT	0	1.97275	0.546	0.256	0
DIO1	0	-9.31576	0	0.29	0
HES4	0	2.81148	0.319	0.029	0
LAMP1	0	1.97526	0.602	0.312	0
RHOG	0	2.78756	0.36	0.07	0
TSPAN1	0	-6.08923	0.002	0.292	0
USH1C	0	-8.89306	0	0.29	0
CSNK1A1	0	1.91666	0.563	0.273	0
EPRS	0	3.01774	0.375	0.086	0
HCLS1	0	3.11998	0.326	0.037	0
RPL5	0	0.948746	0.919	0.63	0
RPS20	0	0.63804	0.896	0.607	0
ECM1	0	9.60463	0.289	0	0
GPBP1	0	2.48835	0.474	0.185	0
ZFYVE16	0	2.61197	0.359	0.07	0
RPL4	0	1.04851	0.824	0.535	0
CD302	0	3.72318	0.322	0.034	0
HERPUD1	0	1.85174	0.683	0.395	0
ARL4A	0	2.56438	0.363	0.075	0
DYNLL1	0	1.22879	0.829	0.541	0
EIF5B	0	2.19193	0.458	0.171	0
LENG8	0	4.2616	0.319	0.032	0
SERF2	0	1.21861	0.935	0.648	0
SERPINB1	0	2.36629	0.464	0.177	0
CIRBP	0	1.34897	0.725	0.438	0
CRYZ	0	-2.76293	0.076	0.363	0
DDX3Y	0	2.91016	0.409	0.122	0
G6PC	0	-12.6493	0	0.287	0
NFKB1	0	3.57658	0.368	0.081	0
RPL29	0	1.12552	0.944	0.657	0
DBNL	0	2.75917	0.384	0.098	0
KIAA1191	0	-2.35327	0.115	0.401	0
SUCLG1	0	-3.93395	0.368	0.654	0
TNFRSF1B	0	2.16249	0.324	0.038	0
CKAP4	0	4.90555	0.315	0.029	0
DMGDH	0	-4.6416	0.011	0.297	0
FAP	0	9.62952	0.287	0.001	0
FKBP10	0	9.96083	0.287	0.001	0
REEP3	0	3.00584	0.371	0.085	0
EEF1B2	0	0.835258	0.87	0.585	0
LAMP2	0	2.0631	0.546	0.261	0
SQSTM1	0	1.94112	0.661	0.376	0
ZFHX3	0	3.91396	0.324	0.039	0
COL14A1	0	10.856	0.286	0.001	0
SLC34A1	0	-8.70493	0	0.285	0
RPS7	0	1.23037	0.949	0.664	0
GOLGB1	0	2.29076	0.465	0.181	0
HOOK3	0	2.76334	0.383	0.099	0
SPI1	0	2.87001	0.319	0.035	0
SRP14	0	0.664045	0.863	0.579	0
CD276	0	6.68201	0.291	0.007	0
MYC	0	6.18411	0.29	0.006	0
ERP44	0	2.35247	0.438	0.155	0
FNDC3B	0	2.8031	0.391	0.108	0
SEC14L1	0	3.13088	0.371	0.088	0
SMCHD1	0	3.4761	0.343	0.06	0
SP100	0	2.44384	0.448	0.165	0
TXNIP	0	2.32616	0.671	0.388	0
SLC13A1	0	-12.585	0	0.283	0
PQLC3	0	3.85868	0.322	0.04	0
FPR3	0	7.50112	0.285	0.003	0
SMARCA5	0	2.59	0.412	0.13	0
ABL2	0	4.37768	0.318	0.037	0
AKR1C3	0	-2.24955	0.15	0.431	0
GPCPD1	0	3.65904	0.319	0.038	0
MXRA7	0	4.41651	0.319	0.038	0
RASGEF1B	0	3.63466	0.323	0.042	0
PFKFB3	0	4.69806	0.303	0.022	0
PTBP3	0	2.50638	0.412	0.131	0
ZNF706	0	1.81055	0.612	0.331	0
CHD9	0	2.30997	0.44	0.16	0
CSRNP1	0	3.69613	0.318	0.038	0
ECHDC2	0	-2.04414	0.115	0.395	0
FAHD1	0	-2.7294	0.122	0.402	0
PIGT	0	3.40633	0.342	0.062	0
RNF152	0	-2.09471	0.094	0.374	0
SEC61B	0	1.41405	0.775	0.495	0
FAM198B	0	6.02995	0.286	0.006	0
PTP4A2	0	1.61736	0.604	0.324	0
CRYL1	0	-3.08835	0.235	0.514	0
IFRD1	0	3.25446	0.338	0.059	0
PABPC4	0	2.22902	0.448	0.169	0
SLC6A19	0	-12.4287	0	0.279	0
FCGR2A	0	3.95233	0.346	0.067	0
IFI44L	0	4.62363	0.296	0.017	0
CD55	0	2.48063	0.33	0.052	0
DPYSL2	0	2.78057	0.365	0.087	0
LEPROTL1	0	2.87745	0.44	0.162	0
SEPT9	0	2.71414	0.383	0.105	0
SLC22A12	0	-11.6871	0	0.278	0
CD4	0	4.07371	0.305	0.027	0
RSU1	0	3.18756	0.349	0.071	0
SERP1	0	1.45796	0.703	0.425	0
C6orf62	0	2.32875	0.455	0.178	0
CXCL16	0	3.63648	0.316	0.039	0
PCM1	0	2.81961	0.374	0.097	0
ABAT	0	-3.72526	0.025	0.302	0
ADGRE5	0	3.78984	0.304	0.027	0
FCGRT	0	2.35838	0.694	0.417	0
MS4A4A	0	5.01199	0.295	0.018	0
NPC2	0	2.32294	0.728	0.451	0
PABPN1	0	2.59704	0.41	0.133	0
TCF25	0	1.77584	0.565	0.288	0
ARID4B	0	2.65775	0.396	0.12	0
GCSH	0	-2.911	0.221	0.497	0
ITGB1BP1	0	2.44224	0.435	0.159	0
KIAA1551	0	4.21881	0.325	0.049	0
PTTG1IP	0	2.12809	0.464	0.188	0
RPS12	0	1.7567	0.971	0.695	0
ACSM3	0	-4.47252	0.015	0.291	0
CKLF	0	3.01996	0.352	0.076	0
EPAS1	0	3.64087	0.348	0.072	0
HNRNPK	0	1.3947	0.718	0.442	0
LPP	0	2.3058	0.473	0.197	0
MSR1	0	5.8356	0.289	0.013	0
WDR1	0	2.25601	0.469	0.193	0
FYB1	0	2.88813	0.363	0.088	0
MFSD10	0	3.39293	0.328	0.053	0
OGDHL	0	-8.10001	0.001	0.276	0
RPL32	0	1.57004	0.966	0.691	0
RPL8	0	0.782688	0.934	0.659	0
SLFN5	0	4.63169	0.296	0.021	0
BTG3	0	4.92442	0.291	0.017	0
CANX	0	1.76751	0.615	0.341	0
COPA	0	2.57675	0.412	0.138	0
ITPRIPL2	0	5.39282	0.286	0.012	0
MEF2A	0	3.08937	0.352	0.078	0
RPL10	0	1.74507	0.978	0.705	0
RPL34	0	1.41202	0.963	0.69	0
WIPF1	0	2.93243	0.369	0.096	0
RNF149	0	2.58134	0.346	0.073	0
SEPT2	0	1.85102	0.566	0.293	0
SLC39A1	0	2.83669	0.355	0.082	0
HNRNPAB	0	2.12899	0.515	0.243	0
IL13RA1	0	3.38971	0.329	0.057	0
SSBP4	0	3.38883	0.328	0.056	0
STAB1	0	7.10617	0.276	0.004	0
BEX2	0	-3.74427	0.01	0.282	0
AKAP12	0	4.51547	0.309	0.038	0
CD84	0	6.25295	0.278	0.007	0
RAC1	0	1.40761	0.766	0.495	0
RPL11	0	1.37358	0.959	0.688	0
SLC7A9	0	-8.64779	0	0.271	0
FERMT3	0	4.41764	0.293	0.022	0
RPL13A	0	0.919767	0.947	0.676	0
CCDC107	0	2.62532	0.415	0.145	0
GSTP1	0	0.855997	0.786	0.516	0
TMBIM6	0	1.01191	0.797	0.527	0
CD69	0	6.24572	0.283	0.013	0
DNAJA1	0	1.39391	0.715	0.445	0
RANBP1	0	2.09115	0.56	0.291	0
C9orf16	0	1.99008	0.548	0.279	0
EEA1	0	2.47226	0.395	0.126	0
HEXA	0	2.51512	0.413	0.144	0
PSMA7	0	1.17015	0.766	0.497	0
SLC25A4	0	-2.08765	0.093	0.362	0
SPTAN1	0	3.31295	0.337	0.068	0
TIPARP	0	3.27218	0.339	0.07	0
TMX1	0	3.14038	0.339	0.07	0
DOCK10	0	4.78472	0.286	0.017	0
PDK4	0	4.06219	0.351	0.082	0
ACY1	0	-6.87411	0.003	0.271	0
APBB1IP	0	3.8519	0.299	0.031	0
CDH11	0	6.85606	0.277	0.009	0
LHFPL2	0	7.97201	0.27	0.002	0
MDK	0	6.89527	0.276	0.008	0
PPP1R15B	0	3.51065	0.325	0.057	0
IGFBP6	0	5.65884	0.287	0.019	0
AKIRIN2	0	2.82393	0.353	0.086	0
BHLHE40	0	2.94718	0.391	0.124	0
EPCAM	0	-4.69604	0.009	0.276	0
RAB32	0	2.5924	0.492	0.225	0
ERLEC1	0	3.02578	0.344	0.077	0
CERCAM	0	7.95553	0.269	0.003	0
TGOLN2	0	1.9274	0.509	0.243	0
ARG2	0	-4.40423	0.021	0.287	0
COL18A1	0	3.77318	0.394	0.129	0
DUSP6	0	3.75562	0.316	0.051	0
ERRFI1	0	4.12873	0.318	0.053	0
GPX8	0	7.71484	0.269	0.004	0
GUSB	0	2.74687	0.379	0.114	0
MFGE8	0	7.51456	0.269	0.004	0
OGFRL1	0	3.47756	0.308	0.043	0
PDE4B	0	4.03355	0.295	0.03	0
RPS27A	0	1.43424	0.967	0.702	0
SLC25A6	0	1.05542	0.763	0.498	0
H2AFJ	0	1.87853	0.571	0.306	0
MORF4L1	0	1.32313	0.728	0.463	0
AP2S1	0	1.91691	0.676	0.412	0
ADAM10	0	2.92925	0.343	0.079	0
CCL3L1	0	5.00634	0.273	0.009	0
NLRP3	0	5.65245	0.277	0.013	0
RARRES2	0	4.53512	0.339	0.075	0
RPS14	0	1.22385	0.957	0.693	0
SEC31A	0	2.14189	0.485	0.221	0
H2AFV	0	2.01911	0.57	0.306	0
ITGAX	0	3.97181	0.289	0.025	0
PER1	0	4.41146	0.291	0.027	0
CASC4	0	2.87168	0.361	0.098	0
EFHD1	0	-2.64132	0.045	0.308	0
RPS18	0	1.65401	0.971	0.708	0
SNRPB	0	1.94507	0.523	0.26	0
TFRC	0	4.22814	0.303	0.04	0
TMEM87A	0	3.37279	0.32	0.057	0
MPZL1	0	4.22564	0.292	0.029	0
ANP32B	0	1.86656	0.561	0.299	0
KRT18	0	-1.23671	0.104	0.366	0
PBRM1	0	2.93149	0.34	0.078	0
RPL21	0	1.15455	0.956	0.694	0
TMEM109	0	3.51038	0.314	0.052	0
DHRS4-AS1	0	-2.68097	0.083	0.345	0
SEC11A	0	1.342	0.703	0.441	0
ATP6AP1	0	2.52008	0.392	0.131	0
C8orf59	0	1.53888	0.627	0.366	0
COLEC12	0	10.4463	0.261	0	0
EAF2	0	-2.13028	0.133	0.394	0
LINC02294	0	-12.2419	0	0.261	0
MTHFD2	0	4.09931	0.28	0.019	0
RNASE6	0	4.48297	0.274	0.013	0
SLC16A4	0	-2.83235	0.047	0.308	0
SPTBN1	0	3.15835	0.375	0.114	0
ZBTB1	0	3.84544	0.304	0.043	0
GRASP	0	4.11698	0.285	0.024	0
RHEB	0	1.78568	0.581	0.32	0
ABCA1	0	3.33371	0.331	0.071	0
CYP1B1	0	6.64805	0.266	0.006	0
DNAJC12	0	-3.24676	0.046	0.306	0
DUSP5	0	4.35642	0.276	0.016	0
FAM3C	0	2.68876	0.377	0.117	0
ITGA5	0	6.75324	0.265	0.005	0
NECAP2	0	2.97495	0.336	0.076	0
PDLIM7	0	5.48133	0.272	0.012	0
SERPINB9	0	3.72455	0.29	0.03	0
SMAP2	0	3.03691	0.315	0.055	0
SEM1	0	1.48159	0.692	0.432	0
TMEM30A	0	2.84811	0.344	0.084	0
ARHGDIA	0	1.84096	0.55	0.291	0
ACSL4	0	3.60641	0.298	0.039	0
DNMT1	0	4.06701	0.291	0.032	0
PIM3	0	3.00902	0.383	0.124	0
PMEPA1	0	6.55619	0.269	0.01	0
TPM1	0	3.56716	0.535	0.276	0
CCL20	0	6.89592	0.264	0.006	0
CRELD2	0	3.96703	0.293	0.035	0
FHL1	0	5.8839	0.268	0.01	0
IL6ST	0	2.63674	0.415	0.157	0
LYN	0	1.73958	0.299	0.041	0
RPL9	0	0.87219	0.95	0.692	0
SAMD9L	0	3.88477	0.293	0.035	0
TMEM173	0	5.1111	0.271	0.013	0
PECAM1	0	4.16553	0.284	0.026	0
CALML3	0	-12.6139	0	0.257	0
CAPG	0	2.95948	0.455	0.198	0
EMP2	0	7.88287	0.259	0.002	0
FAM114A1	0	3.36137	0.328	0.071	0
SLC37A4	0	-3.0634	0.057	0.314	0
ARHGAP24	0	-2.15	0.113	0.369	0
MYOF	0	4.31057	0.272	0.016	0
TMEM174	0	-12.0559	0	0.256	0
GDI2	0	1.65038	0.585	0.329	0
A1BG	0	5.95965	0.262	0.007	0
ACOT7	0	-2.61359	0.093	0.348	0
CCDC198	0	-8.33029	0.001	0.256	0
CDC42SE1	0	3.19959	0.318	0.063	0
KCNQ1OT1	0	3.13132	0.289	0.034	0
ODF2L	0	3.63756	0.323	0.068	0
RPS3A	0	1.05663	0.957	0.702	0
LCP2	0	3.57229	0.283	0.028	0
DLC1	0	5.85756	0.267	0.013	0
PLEC	0	4.50319	0.274	0.02	0
PTGS2	0	4.58724	0.269	0.015	0
RAN	0	1.54458	0.668	0.415	0
ACAT1	0	-2.87792	0.269	0.522	0
ALDH7A1	0	-2.41458	0.162	0.415	0
ASL	0	-2.58249	0.083	0.336	0
IL6	0	10.0167	0.253	0	0
P4HA1	0	3.0832	0.319	0.066	0
PHACTR2	0	3.13773	0.322	0.069	0
SH2B3	0	3.4791	0.278	0.025	0
PCBP1	0	1.36713	0.702	0.449	0
XRCC5	0	1.67526	0.554	0.302	0
ADA2	0	3.48706	0.28	0.028	0
ETNK2	0	-5.2525	0.007	0.259	0
GNG5	0	1.27847	0.728	0.476	0
HAGH	0	-2.24119	0.215	0.467	0
HES1	0	2.91571	0.295	0.043	0
ITM2A	0	7.28899	0.26	0.008	0
KL	0	-4.73228	0.01	0.262	0
NID1	0	4.5768	0.286	0.034	0
RPS23	0	1.36831	0.965	0.713	0
CD164	0	1.48057	0.633	0.382	0
F2R	0	7.09051	0.257	0.006	0
GEM	0	5.83674	0.264	0.013	0
GGACT	0	-3.69383	0.033	0.284	0
PHACTR1	0	3.91144	0.276	0.025	0
RPL19	0	0.896501	0.949	0.698	0
CSGALNACT2	0	3.65379	0.28	0.03	0
DDAH1	0	-2.61502	0.071	0.321	0
GABARAP	0	-2.41153	0.081	0.331	0
SULF1	0	8.57889	0.252	0.002	0
ETV6	0	3.54577	0.291	0.041	0
ATM	0	3.43169	0.306	0.057	0
PSMA2	0	-1.9364	0.179	0.428	0
RAP1A	0	1.85005	0.513	0.264	0
TREM2	0	9.10187	0.25	0.001	0
EVI2B	0	2.71507	0.285	0.036	0
SLC7A7	0	-2.59123	0.23	0.479	0
GNB1	0	1.77835	0.533	0.285	0
LRPAP1	0	1.74874	0.531	0.283	0
UBE2D3	0	1.34162	0.678	0.43	0
CSF1R	0	3.55685	0.273	0.025	0
EFEMP2	0	4.04365	0.299	0.051	0
EIF4G3	0	3.28055	0.303	0.055	0
MFAP5	0	7.97819	0.248	0	0
NAPSA	0	-5.57951	0.005	0.253	0
PARD6B	0	-5.29198	0.005	0.253	0
RBX1	0	1.33587	0.693	0.445	0
CD86	0	3.61815	0.272	0.025	0
LY86	0	3.81084	0.269	0.022	0
NECTIN2	0	4.11998	0.278	0.031	0
QSOX1	0	4.23607	0.271	0.024	0
ANKH	0	3.50451	0.305	0.058	0
SPRED1	0	3.54931	0.291	0.044	0
SEPT6	0	3.43613	0.283	0.036	0
SNX3	0	1.1255	0.715	0.468	0
ACOT2	0	-4.21428	0.018	0.264	0
CASP1	0	3.03191	0.276	0.03	0
GBP2	0	3.64184	0.273	0.027	0
LIMD2	0	3.28592	0.281	0.035	0
NOTCH2	0	3.52978	0.278	0.032	0
COL15A1	0	12.1534	0.246	0	0
PLS3	0	3.44597	0.296	0.05	0
POMP	0	1.23071	0.742	0.496	0
TCEA3	0	-2.34572	0.078	0.324	0
ARHGAP21	0	3.93299	0.286	0.04	0
BCAP31	0	2.1441	0.475	0.229	0
BNIP3	0	-2.20652	0.232	0.478	0
PLA2G16	0	-1.76909	0.227	0.473	0
MPEG1	0	2.98591	0.275	0.03	0
TNFAIP2	0	3.5189	0.278	0.033	0
ETS1	0	5.82372	0.257	0.012	0
GUK1	0	1.16285	0.733	0.488	0
SEPHS2	0	-2.42452	0.24	0.485	0
SAMD9	0	4.28051	0.268	0.024	0
FAM129A	0	5.35598	0.254	0.01	0
IGFBP4	0	2.91426	0.524	0.28	0
RPS6	0	0.83183	0.95	0.706	0
SLC4A7	0	5.15705	0.258	0.014	0
APMAP	0	3.56462	0.283	0.039	0
PLXDC1	0	8.90527	0.244	0.001	0
H2AFZ	0	1.8348	0.698	0.455	0
DHDH	0	-4.74904	0.022	0.264	0
PLK3	0	3.99386	0.266	0.024	0
JAG1	0	5.34268	0.257	0.015	0
NOTCH3	0	8.99125	0.244	0.002	0
RABAC1	0	1.84498	0.594	0.352	0
SLC39A5	0	-8.28819	0	0.242	0
CYB5A	0	-3.72289	0.447	0.689	0
INAFM1	0	4.69507	0.268	0.027	0
SPRY1	0	5.98823	0.261	0.02	0
C3orf85	0	-12.0051	0	0.241	0
KRT10	0	1.66855	0.609	0.368	0
NAV1	0	6.2256	0.247	0.006	0
OLFML3	0	9.02114	0.242	0.001	0
AUH	0	-2.37093	0.069	0.309	0
CD93	0	5.70895	0.252	0.012	0
RNF186	0	-12.1048	0	0.24	0
RPL3	0	0.795847	0.952	0.712	0
C12orf57	0	2.19832	0.565	0.325	0
SELENOW	0	1.52906	0.649	0.41	0
EMX2	0	-3.91795	0.019	0.258	0
NCF2	0	2.65767	0.268	0.029	0
ALDH3A2	0	-2.00417	0.168	0.406	0
BIRC3	0	4.26524	0.263	0.025	0
IL1R1	0	4.19414	0.273	0.035	0
EFEMP1	0	4.37792	0.297	0.059	0
MRC2	0	8.27311	0.24	0.002	0
CREB3L2	0	3.63738	0.278	0.041	0
EMILIN2	0	3.73887	0.26	0.023	0
FKBP9	0	4.6013	0.261	0.024	0
AIFM1	0	-2.19154	0.135	0.372	0
NIT2	0	-2.49129	0.239	0.476	0
NOP10	0	1.41074	0.671	0.435	0
CLYBL	0	-3.26863	0.031	0.267	0
DNASE2	0	4.22717	0.258	0.022	0
UNC93B1	0	3.57383	0.273	0.037	0
CCDC102B	0	6.60726	0.248	0.012	0
CHSY1	0	4.96816	0.25	0.014	0
LAMB1	0	3.71913	0.301	0.065	0
PDLIM3	0	9.93376	0.237	0.001	0
PLA2G7	0	7.36912	0.24	0.004	0
SH3PXD2A	0	5.53635	0.247	0.011	0
EID1	0	1.28777	0.697	0.461	0
BTN3A2	0	4.80303	0.254	0.019	0
ITM2C	0	4.11155	0.271	0.036	0
MX1	0	3.95421	0.269	0.034	0
ACAA1	0	-2.65522	0.291	0.525	0
HMOX1	0	3.5062	0.535	0.301	0
TAP1	0	3.79651	0.268	0.034	0
APLP2	0	2.02006	0.578	0.344	0
ID2	0	2.00081	0.598	0.364	0
MAPT	0	-5.58407	0.004	0.238	0
SLCO2B1	0	4.87143	0.258	0.025	0
PXDN	0	8.33334	0.235	0.002	0
SMC4	0	3.83355	0.274	0.042	0
TMX3	0	4.20804	0.258	0.026	0
TSHZ2	0	7.79954	0.233	0.001	0
HADH	0	-2.04444	0.183	0.415	0
S100A13	0	2.70813	0.429	0.197	0
CTSA	0	1.86941	0.504	0.273	0
LAIR1	0	4.91949	0.243	0.012	0
RPL41	0	0.928723	0.972	0.741	0
SUGCT	0	-1.46992	0.063	0.294	0
COLEC11	0	-3.33159	0.024	0.254	0
HOGA1	0	-8.42199	0.001	0.231	0
NCKAP1L	0	3.7656	0.255	0.025	0
ELK3	0	6.2969	0.237	0.007	0
C3AR1	0	4.04173	0.249	0.02	0
ESPN	0	-6.93881	0.001	0.23	0
SLC20A1	0	4.02912	0.259	0.03	0
SLC25A10	0	-4.01127	0.019	0.248	0
FRMD4A	0	4.99822	0.241	0.012	0
PRDM1	0	5.48043	0.238	0.009	0
TMEM14C	0	1.37965	0.618	0.389	0
AOX1	0	-2.0487	0.049	0.277	0
DECR2	0	-2.9685	0.043	0.271	0
ERAP2	0	6.31763	0.232	0.004	0
SLC17A3	0	-6.49425	0.001	0.229	0
THEMIS2	0	3.58587	0.25	0.022	0
UPB1	0	-6.20348	0.003	0.231	0
CCL5	0	6.46538	0.238	0.01	0
CSTA	0	2.97072	0.253	0.026	0
IRF8	0	3.99464	0.247	0.02	0
ZEB1	0	6.6329	0.232	0.005	0
PTGR1	0	-2.57967	0.257	0.484	0
ADAMTS9-AS1	0	-5.27895	0.005	0.231	0
CPE	0	7.28447	0.233	0.007	0
NEDD4L	0	-2.97765	0.04	0.266	0
PLCXD2	0	-4.21634	0.004	0.23	0
NOX4	0	-2.21863	0.053	0.278	0
CYP4A11	0	-10.0674	0	0.225	0
NBL1	0	4.73197	0.247	0.022	0
PHYH	0	-2.06904	0.229	0.454	0
SLA	0	3.76453	0.249	0.024	0
ITGA1	0	4.57615	0.268	0.044	0
AXL	0	5.77791	0.228	0.004	0
PDGFRA	0	9.24039	0.225	0.001	0
ECI2	0	-2.42493	0.266	0.49	0
FSCN1	0	7.01447	0.225	0.002	0
HK1	0	4.08568	0.241	0.018	0
ISLR	0	9.14192	0.223	0	0
KDELR3	0	8.99215	0.225	0.002	0
MSRB3	0	7.66938	0.224	0.001	0
UGT2A3	0	-7.10485	0.001	0.224	0
CD248	0	7.87711	0.222	0	0
CEMIP2	0	5.22962	0.243	0.021	0
NDUFA4L2	0	12.977	0.222	0	0
TM7SF3	0	-1.91874	0.191	0.413	0
ACOX2	0	-2.91793	0.047	0.267	0
FGF7	0	6.70158	0.227	0.007	0
MORN2	0	-1.96299	0.185	0.404	0
CRIP2	0	6.3618	0.228	0.009	0
SLC43A3	0	4.92033	0.229	0.01	0
FOLR2	0	8.32048	0.22	0.002	0
KCNE4	0	11.5167	0.218	0	0
MFAP4	0	9.0358	0.219	0.001	0
NID2	0	6.29074	0.224	0.006	0
PLOD3	0	4.2036	0.238	0.02	0
CDC42EP5	0	10.4596	0.217	0	0
FKBP11	0	4.7867	0.239	0.022	0
LTBP2	0	7.52499	0.221	0.004	0
TOM1L1	0	-4.01953	0.019	0.236	0
EMB	0	6.07998	0.224	0.008	0
FHL2	0	5.93318	0.227	0.011	0
IRAK3	0	3.4733	0.235	0.019	0
AC007952.4	0	6.04845	0.223	0.008	0
ANTXR1	0	8.34604	0.217	0.002	0
CXCL1	0	9.61924	0.216	0.001	0
LOXL2	0	10.9191	0.215	0	0
NR1H4	0	-10.0534	0	0.215	0
ATP2B4	0	5.03472	0.23	0.016	0
CAV2	0	5.06335	0.226	0.012	0
TNFRSF12A	0	5.14826	0.226	0.012	0
RPLP1	0	1.66593	0.983	0.769	0
SERINC5	0	4.31993	0.231	0.018	0
BMP1	0	7.01111	0.217	0.004	0
NDUFA7	0	-2.74654	0.045	0.257	0
AC087482.1	0	-6.43545	0.002	0.214	0
DDR2	0	6.48988	0.216	0.004	0
HIST1H2BD	0	-4.40751	0.008	0.22	0
VSIG4	0	6.7593	0.213	0.002	0
CSNK1E	0	4.80637	0.228	0.018	0
GGT5	0	10.5449	0.21	0	0
SPHK1	0	7.09338	0.212	0.002	0
RPL13	0	1.34692	0.976	0.766	0
IL7R	0	7.0387	0.212	0.003	0
MAP3K20	0	4.775	0.221	0.012	0
TNFAIP6	0	4.62614	0.215	0.006	0
CPXM1	0	8.84281	0.208	0	0
ACAA2	0	-2.10279	0.292	0.499	0
C1orf115	0	-2.95747	0.021	0.228	0
B3GNT5	0	5.26282	0.221	0.014	0
FKBP7	0	5.39135	0.217	0.01	0
THNSL2	0	-2.81677	0.037	0.244	0
HINT2	0	-1.84721	0.236	0.442	0
ADAM12	0	9.97712	0.206	0	0
IL1RN	0	5.60154	0.212	0.006	0
RBP1	0	4.68086	0.216	0.01	0
SNAI2	0	10.6038	0.205	0	0
TRIM6	0	-4.65669	0.008	0.213	0
RAB13	0	1.80533	0.523	0.319	0
CLDN2	0	-6.91829	0.001	0.205	0
ITGAM	0	4.90542	0.214	0.01	0
NAIP	0	5.19683	0.214	0.01	0
CNRIP1	0	7.38593	0.204	0.001	0
NEXN	0	6.29957	0.209	0.006	0
EBF1	0	9.79321	0.202	0	0
SLC51B	0	-8.82278	0	0.202	0
COL16A1	0	8.59703	0.204	0.002	0
PEAK1	0	5.07083	0.215	0.013	0
MXRA5	0	8.44537	0.202	0.001	0
GPR34	0	7.27755	0.204	0.003	0
SULT1C2	0	-3.69541	0.023	0.223	0
SSPN	0	5.69704	0.21	0.01	0
ADAMTS2	0	9.47001	0.199	0	0
HSD17B8	0	-2.75759	0.03	0.229	0
MYO1B	0	6.0332	0.207	0.008	0
ACADM	0	-1.82838	0.273	0.472	0
ADH6	0	-10.4206	0	0.198	0
LINC02532	0	-7.07521	0.001	0.199	0
TMEM256	0	-1.83482	0.257	0.455	0
RBMS3	0	6.29916	0.203	0.006	0
LTBP4	0	6.55181	0.2	0.004	0
PDGFRL	0	10.335	0.195	0	0
UQCRHL	0	6.28604	0.199	0.004	0
CRISPLD2	0	8.39467	0.195	0.001	0
UCHL1	0	5.69652	0.201	0.007	0
EHD2	0	7.69974	0.194	0.001	0
SLC5A2	0	-6.08963	0.002	0.195	0
ALDH2	0	-2.27808	0.374	0.567	0
FBLIM1	0	5.65395	0.199	0.007	0
ACOT13	0	-1.9506	0.277	0.469	0
CLRN3	0	-6.87381	0.002	0.193	0
GDA	0	-9.6639	0	0.191	0
SMIM2-AS1	0	-5.70594	0.006	0.197	0
CD24	0	-2.7285	0.017	0.207	0
DPYSL3	0	8.47682	0.19	0.001	0
EPS8L2	0	-2.31904	0.018	0.207	0
PCP4	0	-9.248	0	0.189	0
SLC34A3	0	-11.5316	0	0.188	0
ACVRL1	0	8.57389	0.188	0.001	0
ANGPTL4	0	9.60014	0.187	0	0
DKK3	0	9.02961	0.188	0.001	0
COL5A3	0	11.2809	0.185	0	0
CYGB	0	11.0126	0.185	0	0
LOXL1	0	7.12532	0.189	0.004	0
MAP7	0	-3.46664	0.023	0.208	0
SGK2	0	-8.28642	0	0.185	0
MARVELD1	0	7.17634	0.186	0.002	0
PRKAA2	0	-5.02992	0.004	0.188	0
PHYHIPL	0	-4.87143	0.005	0.188	0
AVP	0	-8.35914	0	0.182	0
PANK1	0	-3.63879	0.015	0.197	0
NPDC1	0	8.19418	0.182	0.001	0
PODN	0	9.18788	0.18	0	0
C7	0	9.93307	0.18	0.001	0
CDHR5	0	-7.29396	0.001	0.18	0
GGT6	0	-9.17832	0	0.179	0
LTBP1	0	8.17264	0.18	0.001	0
SDC1	0	-4.28723	0.013	0.192	0
TM4SF1	0	7.43667	0.18	0.001	0
SOD2	0	2.14592	0.569	0.39	0
SFXN2	0	-3.58109	0.016	0.194	0
SLC36A2	0	-10.6726	0	0.178	0
DPT	0	11.8701	0.177	0	0
HOOK1	0	-4.37883	0.002	0.179	0
PEPD	0	-2.78023	0.387	0.564	0
PCBD1	0	-2.38922	0.349	0.525	0
CHI3L1	0	10.6546	0.176	0.001	0
SLC16A12	0	-5.5194	0.003	0.178	0
NME5	0	-3.66625	0.016	0.19	0
ARSE	0	-4.64283	0.005	0.177	0
LDHD	0	-4.5563	0.008	0.18	0
TMEM139	0	-6.02083	0.001	0.173	0
ERICH4	0	-6.84853	0.001	0.171	0
SLC2A2	0	-10.0456	0	0.17	0
SPX	0	-6.90154	0.001	0.171	0
ABCC6	0	-5.26135	0.006	0.176	0
DNPH1	0	-2.05381	0.316	0.485	0
GRTP1	0	-4.96951	0.002	0.17	0
XPNPEP2	0	-3.32446	0.013	0.181	0
NQO2	0	-2.0615	0.337	0.504	0
PRLR	0	-4.539	0.008	0.175	0
CSDC2	0	-6.1536	0.002	0.168	0
LRRC19	0	-8.67845	0	0.166	0
UGT3A1	0	-11.1488	0	0.166	0
AC064807.2	0	-9.30563	0	0.163	0
AC137056.1	0	-11.2816	0	0.162	0
CCL15	0	-9.94984	0	0.162	0
AFM	0	-11.1494	0	0.161	0
IYD	0	-9.1704	0	0.161	0
AL109920.1	0	-11.3769	0	0.159	0
CALD1	0	3.40019	0.522	0.364	0
AGXT	0	-9.21873	0	0.157	0
DNMT3L	0	-10.2865	0	0.157	0
S100A1	0	-6.85347	0.002	0.159	0
ECHS1	0	-2.97415	0.425	0.581	0
SLC5A10	0	-7.70886	0	0.155	0
MCCD1	0	-11.5602	0	0.154	0
SAT2	0	-2.3829	0.4	0.553	0
AFP	0	-5.19454	0.006	0.157	0
BX547991.1	0	-9.85132	0	0.151	0
RNF212B	0	-9.11376	0.001	0.151	0
LAD1	0	-5.81235	0.001	0.15	0
SERPINA6	0	-10.4158	0	0.148	0
KCNJ16	0	-5.03475	0.001	0.147	0
PKLR	0	-9.91422	0	0.146	0
NDUFA11	0	-1.6334	0.361	0.506	0
ANXA13	0	-7.19034	0.001	0.146	0
CFDP1	0	-1.65475	0.357	0.501	0
GRHPR	0	-2.03692	0.37	0.513	0
NDUFB8	0	-1.56637	0.357	0.499	0
SLC13A2	0	-10.461	0	0.14	0
SLC23A1	0	-6.55439	0.001	0.141	0
ANKS4B	0	-9.1124	0	0.139	0
SLC22A11	0	-8.42351	0	0.139	0
CDH16	0	-5.55692	0.001	0.139	0
CYP4F3	0	-8.25547	0	0.138	0
TRPM3	0	-4.80041	0.003	0.139	0
RPS10	0	-2.0957	0.446	0.579	0
ACE2	0	-7.8804	0.001	0.131	0
SLC47A2	0	-7.69374	0	0.129	0
GJB1	0	-9.17466	0	0.128	0
HNF1B	0	-6.28407	0.001	0.126	0
AKR7A2	0	-1.65415	0.357	0.48	0
NDUFA13	0	-1.75872	0.426	0.541	0
ADI1	0	-2.38217	0.46	0.569	0
MT-ND4L	0	-1.55498	0.805	0.913	0
SOD1	0	-1.18552	0.698	0.601	0
DDT	0	-1.43119	0.443	0.522	0
CHCHD10	0	-1.38478	0.447	0.524	0
MPC2	0	-1.56492	0.457	0.531	0
SDHC	0	-1.2697	0.415	0.488	0
GLRX	0	-1.47564	0.495	0.567	0
FTH1	0	1.07761	0.995	0.924	0
ETFB	0	-1.49279	0.461	0.528	0
PEBP1	0	-2.68122	0.668	0.725	0
AKR1A1	0	-1.74006	0.495	0.543	0
LAMTOR5	0	-2.25912	0.583	0.628	0
LDHB	0	-1.82997	0.639	0.6	0
MT-ND5	0	-2.21576	0.949	0.988	0
MT-ND2	0	-3.56563	0.981	1	0
NDUFC1	0	-1.20791	0.521	0.539	0
MT-ND1	0	-3.10481	0.99	1	0
MT-ND4	0	-3.30198	0.993	1	0
MT-CYB	0	-3.15398	0.994	1	0
MT-ATP6	0	-3.56769	0.995	1	0
MT-ND3	0	-2.34236	0.995	1	0
MT-CO1	0	-1.81689	0.996	1	0
MT-CO2	0	-2.34213	0.996	1	0
MT-CO3	0	-3.18027	0.997	1	0
FTL	0	0.763811	0.999	0.998	0
AHR	4.94066e-293	4.00033	0.253	0.029	1.657e-293
DBN1	4.94066e-293	5.77442	0.203	0.01	1.657e-293
RNASE1	4.94066e-293	6.21418	0.176	0.001	1.657e-293
HSPE1	4.94066e-293	-1.03259	0.701	0.623	1.657e-293
SFRP4	9.88131e-293	8.29426	0.194	0.007	3.31399e-293
APP	1.4822e-293	2.30688	0.474	0.205	4.97099e-293
DNAJB6	1.97626e-293	1.67692	0.595	0.344	6.62799e-293
SETD7	2.96439e-293	4.49202	0.224	0.016	9.94198e-293
RCN2	4.44659e-293	2.65469	0.381	0.121	1.4913e-293
NFKBID	9.38725e-293	4.07365	0.239	0.022	3.14829e-293
TKFC	1.08694e-293	-2.46771	0.06	0.285	3.64539e-293
MAP7D1	1.18576e-293	3.92461	0.247	0.026	3.97679e-293
ASAH1	1.4822e-293	1.64871	0.582	0.39	4.97099e-293
MPST	1.5316e-293	-1.85788	0.202	0.418	5.13669e-293
SLC15A3	4.89125e-293	3.54129	0.236	0.02	1.64043e-293
RNH1	6.81811e-294	1.36943	0.612	0.373	2.28666e-293
SRPX	9.09081e-293	8.73453	0.175	0.001	3.04888e-293
MINOS1	1.76876e-293	-1.20575	0.417	0.505	5.93205e-293
PHLDA3	4.50094e-293	6.54249	0.189	0.005	1.50952e-293
EMC7	6.46732e-293	2.07596	0.463	0.201	2.16901e-293
HIC1	8.80425e-293	4.21827	0.218	0.014	2.95277e-293
ECI1	1.67389e-293	-1.78071	0.226	0.428	5.61391e-294
PTGER4	1.75443e-293	4.01875	0.237	0.021	5.884e-293
STOM	2.05877e-293	2.41805	0.435	0.172	6.90471e-293
SERPINA1	2.64671e-293	-1.97474	0.12	0.385	8.87653e-293
GM2A	5.47869e-293	4.47128	0.228	0.02	1.83744e-293
ANXA11	1.67103e-293	1.98365	0.478	0.211	5.6043e-293
ST13	1.67617e-293	-0.921653	0.573	0.543	5.62153e-294
SLFN11	1.92552e-293	4.45954	0.207	0.01	6.45782e-293
TM4SF5	6.83886e-293	-9.50694	0	0.12	2.29362e-293
EIF2AK2	8.00302e-293	2.35643	0.428	0.158	2.68405e-293
ERP29	9.32257e-293	1.53422	0.591	0.356	3.1266e-293
RPS26	1.55634e-293	0.78227	0.807	0.524	5.21966e-293
CNBP	1.64956e-295	1.33326	0.674	0.424	5.53228e-293
ISCU	1.94829e-293	-1.00299	0.545	0.535	6.53417e-293
IL17RB	2.69553e-293	-5.25406	0.002	0.128	9.04026e-293
EHD4	3.42548e-293	4.33657	0.227	0.018	1.14884e-293
NDN	7.00193e-293	6.10884	0.192	0.006	2.34831e-293
TTC38	2.10806e-293	-2.42918	0.061	0.282	7.07001e-293
IGF1	2.87071e-293	6.46536	0.197	0.009	9.62778e-293
SMIM3	3.48844e-293	3.73647	0.261	0.036	1.16995e-293
KPNB1	4.80438e-293	2.07198	0.454	0.202	1.61129e-293
KRT8	4.83649e-293	-2.35445	0.073	0.306	1.62206e-293
FUCA1	6.25601e-293	3.89211	0.311	0.096	2.09814e-293
LXN	7.55434e-293	3.7652	0.284	0.055	2.53357e-293
NES	9.11172e-293	5.86536	0.171	0.001	3.05589e-293
TNFAIP8	1.10793e-293	3.3652	0.324	0.077	3.71579e-293
STMN1	1.76312e-294	2.52234	0.434	0.249	5.91316e-293
MPG	4.2615e-293	2.39861	0.404	0.144	1.42922e-293
PDLIM4	8.66344e-293	6.64053	0.181	0.003	2.90555e-293
RARRES1	1.73365e-293	6.00151	0.21	0.013	5.81432e-294
C2orf54	2.55331e-293	-10.5624	0	0.116	8.56329e-293
TM9SF2	3.01977e-293	2.40204	0.391	0.122	1.01277e-293
LUC7L3	3.34508e-293	2.18269	0.484	0.209	1.12187e-293
HDGFL3	7.95628e-293	6.24445	0.187	0.005	2.66838e-293
NASP	8.09254e-293	2.54437	0.407	0.151	2.71407e-293
HAAO	8.69929e-293	-2.61369	0.056	0.27	2.91757e-293
SLC25A42	1.98691e-293	-2.35466	0.026	0.21	6.66371e-293
DDX46	2.18603e-293	2.2938	0.439	0.167	7.3315e-293
CFLAR	4.60221e-293	1.95845	0.524	0.289	1.54349e-293
SLCO4C1	6.44352e-293	-3.89226	0.003	0.13	2.16103e-294
IDS	6.66473e-293	2.79496	0.386	0.121	2.23522e-293
TPBG	8.46153e-293	6.91555	0.181	0.004	2.83783e-293
FTX	4.01739e-293	3.99764	0.253	0.032	1.34735e-293
ATP13A3	1.34287e-293	2.6835	0.368	0.11	4.50372e-294
CSF2RA	2.05084e-293	4.65827	0.208	0.012	6.8781e-293
CXCL12	2.61556e-293	4.43859	0.261	0.042	8.77205e-293
ATP1B1	3.18733e-294	-1.74091	0.294	0.485	1.06897e-293
MMD	4.41082e-293	4.47533	0.223	0.019	1.4793e-294
CHST11	4.7056e-293	4.16348	0.236	0.024	1.57816e-293
NABP1	4.79926e-293	2.8362	0.335	0.08	1.60958e-293
ZCCHC24	8.20094e-293	6.0073	0.19	0.006	2.75043e-293
FMNL1	1.0614e-293	3.3379	0.256	0.032	3.55974e-293
LACTB2	1.33168e-293	-2.01186	0.16	0.377	4.46619e-293
NRDC	4.04885e-293	3.08285	0.305	0.061	1.3579e-293
TMCO1	6.19066e-293	1.9755	0.47	0.202	2.07622e-293
ANK2	2.1433e-293	-2.39767	0.061	0.286	7.18821e-293
MAZ	5.20398e-293	2.60274	0.379	0.121	1.74531e-293
PI16	6.3081e-293	13.4632	0.163	0	2.11561e-293
B4GALT1	9.79847e-294	2.49837	0.398	0.135	3.28621e-293
CH25H	1.18435e-293	9.53617	0.166	0	3.97207e-293
EMX2OS	1.42144e-293	-3.12558	0.019	0.19	4.76721e-294
SET	1.91254e-293	1.36545	0.638	0.402	6.41429e-293
RAB29	1.99337e-293	-1.76418	0.145	0.404	6.68536e-293
POLR2J3.1	2.12578e-293	3.20477	0.277	0.043	7.12944e-293
ATL3	4.62358e-293	3.05694	0.305	0.064	1.55066e-293
BLOC1S1	6.24399e-293	-1.24013	0.415	0.499	2.09411e-294
MIER1	1.52891e-293	2.75517	0.368	0.111	5.12767e-293
CORO1C	3.18265e-293	2.90291	0.317	0.073	1.0674e-293
SMG1	3.44863e-293	3.38903	0.3	0.06	1.1566e-293
SNRNP70	4.5282e-293	2.50249	0.394	0.128	1.51867e-293
TWIST1	6.95597e-294	10.572	0.162	0	2.33289e-293
SMIM25	7.4033e-293	1.61964	0.207	0.023	2.48292e-293
RNMT	2.78163e-293	2.42486	0.413	0.145	9.32904e-293
ADGRA2	3.05511e-293	8.10856	0.168	0.001	1.02462e-293
COL8A1	4.19789e-293	6.99871	0.176	0.003	1.40789e-293
EPC1	4.60121e-293	2.92478	0.363	0.106	1.54315e-293
SNRPD1	5.33811e-293	1.89784	0.482	0.248	1.79029e-293
CLIP1	6.81587e-294	3.0643	0.299	0.058	2.28591e-293
HNRNPUL1	9.40655e-293	2.75972	0.374	0.117	3.15477e-293
GPR65	1.0933e-293	4.18671	0.231	0.022	3.6667e-293
TCIM	1.69997e-293	6.49626	0.188	0.007	5.70136e-293
DRAIC	1.85246e-293	-6.19321	0.001	0.123	6.21277e-293
RAB34	1.90779e-295	2.35836	0.383	0.123	6.39836e-293
GOLT1B	4.44566e-293	3.2895	0.28	0.049	1.49098e-293
STRADB	4.92477e-293	-2.34487	0.078	0.296	1.65167e-293
ATP5F1A	6.81546e-293	-0.874956	0.562	0.527	2.28577e-293
CCND2	1.38783e-293	4.84245	0.208	0.014	4.65451e-293
SETX	1.49656e-293	2.87069	0.337	0.086	5.01915e-293
SOAT1	1.55154e-293	3.47135	0.268	0.044	5.20355e-293
ADAMTS1	1.76917e-293	5.33198	0.211	0.017	5.93346e-293
ITPRIP	2.31731e-293	5.53097	0.185	0.005	7.77179e-293
SNX9	2.81329e-293	2.1567	0.439	0.18	9.43523e-293
GNA13	3.3219e-293	2.97638	0.321	0.078	1.1141e-293
SLC1A3	3.8192e-293	7.33275	0.169	0.001	1.28088e-293
BPTF	3.93122e-293	2.4116	0.398	0.129	1.31845e-293
RALA	4.27028e-293	2.36269	0.387	0.135	1.43217e-294
FAM133B	1.07833e-293	2.09879	0.455	0.175	3.61651e-294
VAPA	1.13914e-295	1.33254	0.628	0.395	3.82046e-293
F3	1.35554e-293	6.97339	0.176	0.004	4.54621e-293
PLAT	1.58879e-293	7.83756	0.169	0.002	5.32848e-294
VGLL3	2.495e-293	8.72267	0.166	0.001	8.36772e-293
TMEM87B	2.54522e-294	4.18115	0.224	0.02	8.53617e-293
TGFB1I1	2.86844e-293	3.81407	0.257	0.045	9.62018e-293
FAM118A	1.02711e-293	3.77241	0.256	0.036	3.44473e-293
GAS1	3.40167e-293	6.05639	0.207	0.016	1.14085e-293
TXNDC15	7.39036e-293	2.85889	0.322	0.079	2.47858e-293
NCF4	8.81589e-293	4.9374	0.196	0.01	2.95667e-293
EGR3	1.25962e-293	4.31603	0.205	0.012	4.2245e-293
SMARCA2	2.66761e-293	3.21301	0.321	0.08	8.94662e-293
DDX24	7.9913e-293	1.8348	0.569	0.309	2.68012e-294
NFIL3	1.22743e-293	2.68672	0.341	0.092	4.11655e-293
ODF3B	1.75914e-293	4.44041	0.207	0.014	5.89981e-293
NUDT1	2.40014e-294	3.16127	0.289	0.056	8.04957e-293
SRSF10	2.71827e-294	2.14868	0.461	0.206	9.11653e-293
ANXA9	2.97594e-293	-6.19259	0.001	0.122	9.98072e-293
SMC3	3.70215e-293	2.67533	0.354	0.104	1.24163e-294
HP1BP3	4.31914e-293	1.8612	0.527	0.271	1.44855e-293
ATF4	4.88189e-293	2.01564	0.485	0.222	1.63729e-293
FHL3	6.45638e-293	4.78083	0.199	0.011	2.16534e-293
ATP5F1D	1.19503e-293	-0.624002	0.681	0.559	4.00789e-293
NR2F2	1.28233e-293	2.08743	0.381	0.279	4.30068e-293
EGR2	1.36293e-293	5.31977	0.189	0.007	4.57101e-293
ERO1A	2.99212e-293	3.23382	0.283	0.052	1.0035e-293
RTN4	4.52042e-293	0.980978	0.724	0.491	1.51606e-293
YWHAQ	4.73678e-294	1.48887	0.578	0.349	1.58862e-293
NPTN	5.58642e-293	2.47101	0.364	0.109	1.87357e-293
TMOD3	6.17651e-293	2.23532	0.42	0.157	2.07148e-293
GLOD5	1.79137e-294	-10.4312	0	0.11	6.0079e-293
AC093496.1	2.15108e-293	-6.87485	0	0.109	7.2143e-293
GLT8D2	2.41606e-294	7.65121	0.166	0.001	8.10299e-293
FRMD6	3.32379e-293	7.57692	0.163	0.001	1.11473e-293
TMEM43	5.50439e-293	3.8497	0.244	0.031	1.84606e-293
WWC1	4.75623e-294	-4.45554	0.007	0.146	1.59514e-292
FMO4	6.3784e-293	-2.79406	0.027	0.206	2.13919e-292
SRM	7.73013e-293	2.46741	0.374	0.134	2.59253e-292
CYP4F2	9.82438e-293	-10.4603	0	0.11	3.2949e-292
KIDINS220	1.09081e-293	2.98297	0.304	0.065	3.65837e-292
ARHGEF2	1.14779e-293	4.14946	0.216	0.018	3.84945e-292
EREG	1.31394e-293	3.41119	0.22	0.019	4.40668e-292
KLF10	6.68486e-293	2.69658	0.362	0.117	2.24197e-291
PROCR	6.91439e-293	5.16438	0.198	0.012	2.31895e-291
LILRB5	9.02335e-293	7.49175	0.164	0.001	3.02625e-291
DOCK2	1.41254e-293	3.42753	0.233	0.025	4.73736e-291
MYO1E	2.98755e-293	4.33288	0.214	0.018	1.00197e-290
TPD52	5.06743e-293	-1.8832	0.053	0.262	1.69951e-290
CALHM2	5.2463e-294	4.76894	0.184	0.007	1.7595e-290
RAB7B	9.26621e-293	6.41814	0.168	0.002	3.1077e-290
BAZ2B	9.72799e-295	3.16281	0.287	0.055	3.26257e-290
GPRIN3	9.8681e-293	4.44629	0.231	0.028	3.30956e-290
NTM	1.01041e-293	9.00607	0.159	0	3.38871e-290
GGT1	1.0765e-293	-3.64149	0.022	0.186	3.61036e-290
FGFR1	1.08657e-293	5.15467	0.196	0.012	3.64415e-290
ATXN1	2.47533e-293	3.37976	0.286	0.057	8.30178e-290
LTBP3	3.4754e-293	3.65982	0.271	0.05	1.16558e-289
EDNRB	3.70878e-293	8.3934	0.163	0.001	1.24385e-289
ARRB2	4.26601e-293	2.80363	0.311	0.073	1.43073e-289
TCEAL9	7.79561e-293	1.87771	0.468	0.241	2.61449e-289
EMX1	8.79732e-293	-6.67063	0.001	0.113	2.95044e-289
PARVG	1.80299e-293	3.96898	0.215	0.018	6.04685e-289
TES	2.38502e-293	3.41599	0.246	0.032	7.99886e-289
ST8SIA4	2.56324e-293	4.35488	0.204	0.014	8.59661e-289
TTC14	2.66995e-293	3.51726	0.273	0.048	8.95447e-289
GCHFR	3.13928e-293	-1.66422	0.167	0.425	1.05285e-288
FXYD1	3.54377e-293	6.80869	0.164	0.001	1.18851e-288
ITGBL1	5.56417e-293	11.5473	0.155	0	1.86611e-288
USP15	8.11233e-293	2.91996	0.335	0.089	2.72071e-288
ISG20	1.22697e-292	5.00616	0.217	0.02	4.11501e-288
REX1BD	1.23131e-292	1.51853	0.567	0.332	4.12958e-288
EPSTI1	3.0135e-292	2.95834	0.333	0.095	1.01067e-287
COPB1	3.28517e-292	2.22308	0.408	0.158	1.10178e-287
DERL1	3.32383e-292	2.62738	0.338	0.092	1.11475e-287
ADAM15	3.83737e-292	5.62841	0.188	0.009	1.28698e-287
PLAGL1	7.96934e-292	3.5224	0.263	0.043	2.67276e-287
HPRT1	8.12761e-292	3.00541	0.29	0.058	2.72584e-287
ME1	1.01372e-291	6.00147	0.175	0.005	3.39983e-287
GLA	3.45011e-291	3.10539	0.263	0.042	1.1571e-286
MEIS2	5.28194e-291	7.3679	0.163	0.001	1.77146e-286
GRB2	1.01973e-290	1.83841	0.47	0.258	3.41998e-286
ADAM17	1.30838e-290	3.69076	0.233	0.026	4.38804e-286
MICAL2	2.82951e-290	5.99672	0.169	0.003	9.4896e-286
AFF4	3.59012e-290	2.27245	0.413	0.157	1.20405e-285
ANTXR2	4.87179e-290	4.10986	0.217	0.02	1.6339e-285
SEC63	5.99452e-290	2.51576	0.357	0.108	2.01044e-285
STT3B	7.30844e-290	2.70558	0.337	0.092	2.4511e-285
AIF1L	9.67698e-290	-1.86676	0.035	0.213	3.24547e-285
ACP5	1.70857e-289	2.61387	0.345	0.203	5.7302e-285
FABP3	4.21997e-289	-2.47741	0.072	0.279	1.41529e-284
PYGL	5.61957e-289	3.76011	0.218	0.02	1.88469e-284
PRDX2	1.0473e-288	-1.14572	0.468	0.518	3.51244e-284
PTGES3	1.1951e-288	1.10659	0.696	0.455	4.00811e-284
APOD	1.62632e-288	9.68536	0.158	0.001	5.45435e-284
GIMAP4	1.63886e-288	3.77149	0.224	0.023	5.49641e-284
FNBP4	2.84272e-288	3.49848	0.269	0.048	9.53392e-284
EHBP1L1	3.92884e-288	3.40902	0.226	0.023	1.31765e-283
PIK3R1	4.1362e-288	3.09525	0.367	0.123	1.3872e-283
ALYREF	5.01033e-288	2.84456	0.315	0.079	1.68036e-283
ANKRD10	7.87813e-288	2.84696	0.337	0.096	2.64217e-283
OGT	8.27984e-288	3.59486	0.281	0.058	2.77689e-283
PCBP2	9.94693e-288	1.03658	0.722	0.487	3.336e-283
VEGFA	1.06873e-287	2.92909	0.36	0.14	3.58431e-283
PSME2	1.17998e-287	1.62204	0.548	0.314	3.95743e-283
PRMT9	1.52762e-287	4.20376	0.233	0.03	5.12334e-283
PAPSS1	1.88433e-287	2.89462	0.303	0.073	6.31966e-283
EIF4G2	1.95973e-287	1.19743	0.67	0.445	6.57253e-283
ME2	2.33752e-287	3.28747	0.279	0.058	7.83959e-283
C11orf1	3.4182e-287	-1.97484	0.118	0.347	1.1464e-282
LPXN	4.5749e-287	4.25954	0.217	0.021	1.53433e-282
C3	5.9328e-287	5.50403	0.219	0.026	1.98974e-282
NME4	1.07293e-286	2.52246	0.344	0.103	3.5984e-282
DNAJC10	1.26211e-286	3.16584	0.284	0.058	4.23285e-282
BDP1	1.40998e-286	3.13101	0.285	0.057	4.72879e-282
NIPSNAP1	2.05855e-286	-2.16016	0.081	0.299	6.90398e-282
BID	2.18191e-286	2.25648	0.308	0.066	7.31767e-282
KMT2A	3.74667e-286	3.30919	0.285	0.059	1.25656e-281
CBLB	6.44301e-286	5.08497	0.2	0.014	2.16086e-281
OSMR	8.79631e-286	5.99229	0.174	0.006	2.95011e-281
CCDC47	9.76427e-286	2.43993	0.358	0.11	3.27474e-281
NT5DC2	1.43742e-285	3.91653	0.232	0.031	4.82083e-281
SSB	1.44541e-285	1.39685	0.585	0.362	4.84762e-281
SPARCL1	1.95815e-285	3.89539	0.334	0.122	6.56724e-281
OLR1	1.97448e-285	4.37546	0.198	0.013	6.62201e-281
PSMA4	1.97586e-285	1.34436	0.591	0.372	6.62663e-281
TET2	3.51865e-285	3.17658	0.265	0.044	1.18008e-280
MMP23B	3.9306e-285	7.03191	0.167	0.004	1.31824e-280
PCOLCE2	5.17909e-285	5.42823	0.162	0.002	1.73696e-280
RNF13	5.41885e-285	2.10178	0.417	0.18	1.81737e-280
CLTC	5.66715e-285	1.58785	0.522	0.299	1.90065e-280
MAPRE2	5.87376e-285	3.424	0.261	0.043	1.96994e-280
XRN2	7.05497e-285	1.94059	0.451	0.202	2.3661e-280
NMI	9.48162e-285	2.78927	0.316	0.079	3.17995e-280
NIPBL	9.58576e-285	2.70306	0.337	0.094	3.21487e-280
VOPP1	1.24579e-284	3.51124	0.248	0.037	4.17814e-280
TFPI	1.6257e-284	2.57758	0.369	0.154	5.45228e-280
PHF11	1.67606e-284	3.06022	0.298	0.067	5.62119e-280
SULF2	1.79447e-284	3.49621	0.263	0.051	6.0183e-280
CBX3	2.05245e-284	1.743	0.497	0.267	6.88351e-280
TLR4	2.84623e-284	3.96712	0.203	0.015	9.54569e-280
TP53I13	3.7224e-284	3.34922	0.268	0.05	1.24842e-279
GOLIM4	4.49541e-284	2.90069	0.301	0.071	1.50767e-279
TRIM63	5.31457e-284	-10.352	0	0.105	1.7824e-279
ID1	6.00927e-284	4.92037	0.188	0.01	2.01539e-279
TM6SF1	6.84611e-284	5.21914	0.175	0.005	2.29605e-279
RFLNB	9.83913e-284	5.93877	0.172	0.005	3.29985e-279
ARHGAP15	1.21507e-283	5.06561	0.191	0.011	4.0751e-279
ADGRF5	1.64981e-283	3.34564	0.165	0.004	5.53315e-279
PHTF2	2.31897e-283	3.53252	0.227	0.025	7.77736e-279
EDNRA	3.75383e-283	9.91453	0.152	0	1.25896e-278
UBL5	4.77544e-283	0.750594	0.792	0.527	1.60159e-278
SEC61A1	5.88919e-283	2.74122	0.315	0.079	1.97511e-278
ATP5PF	1.07939e-282	-0.58895	0.736	0.587	3.62006e-278
MISP3	1.98252e-282	-3.21421	0.014	0.167	6.64898e-278
ATP2B1-AS1	2.98722e-282	3.17081	0.243	0.033	1.00185e-277
CYSTM1	5.26e-282	-1.1832	0.418	0.489	1.7641e-277
LILRB4	6.08928e-282	4.64244	0.188	0.01	2.04222e-277
SURF4	6.42268e-282	2.16006	0.41	0.164	2.15404e-277
BEND7	7.27157e-282	-2.66712	0.025	0.196	2.43874e-277
TRPV2	1.11212e-281	4.60238	0.187	0.01	3.72981e-277
PCDH18	1.62366e-281	8.56368	0.151	0	5.44544e-277
CD40	2.28575e-281	4.22719	0.204	0.017	7.66594e-277
MYO1C	5.87701e-281	3.76322	0.231	0.03	1.97103e-276
MANBA	6.65296e-281	3.85772	0.229	0.028	2.23127e-276
MCAM	1.2164e-280	7.9191	0.158	0.002	4.07957e-276
ASCC3	1.27062e-280	3.88867	0.226	0.027	4.26142e-276
C19orf66	2.21844e-280	3.5457	0.256	0.043	7.44019e-276
ADAMTS4	3.53346e-280	10.6199	0.149	0	1.18505e-275
ADIRF	4.21654e-280	-1.14278	0.178	0.453	1.41414e-275
SEMA3C	4.98626e-280	6.44413	0.171	0.005	1.67229e-275
IL10RA	7.10943e-280	3.61542	0.223	0.024	2.38436e-275
CD34	1.04625e-279	9.32933	0.152	0	3.50892e-275
VSIR	1.06163e-279	2.51945	0.308	0.07	3.56049e-275
PREX1	1.10025e-279	4.05523	0.211	0.019	3.69001e-275
ACTN4	2.40269e-279	1.99374	0.493	0.26	8.05813e-275
HDAC7	2.99251e-279	5.18284	0.184	0.01	1.00363e-274
CASP3	3.88842e-279	3.5267	0.247	0.037	1.3041e-274
COX6C	4.074e-279	0.611952	0.819	0.561	1.36634e-274
ERGIC2	4.72989e-279	2.33037	0.383	0.139	1.58631e-274
CLDND1	9.93138e-279	3.35738	0.29	0.066	3.33079e-274
PLOD2	1.8935e-278	4.77739	0.209	0.025	6.35042e-274
PSMB10	2.43095e-278	4.05756	0.216	0.022	8.15293e-274
SDHB	3.58654e-278	-1.32675	0.338	0.456	1.20286e-273
ADPGK	5.97294e-278	3.17463	0.265	0.047	2.0032e-273
OTOA	6.29315e-278	6.62464	0.163	0.003	2.1106e-273
ELN	9.44033e-278	10.9157	0.149	0	3.1661e-273
PLBD1	1.51305e-277	2.93091	0.285	0.066	5.07445e-273
STAT2	1.93312e-277	3.13911	0.274	0.054	6.48329e-273
DOK2	4.7449e-277	2.94926	0.232	0.029	1.59134e-272
CHD3	5.49433e-277	4.05521	0.222	0.026	1.84269e-272
CHD1	6.48204e-277	2.35044	0.342	0.094	2.17395e-272
BMPR2	1.727e-276	3.22538	0.272	0.055	5.792e-272
CYP27B1	1.78678e-276	-4.23419	0.011	0.15	5.99249e-272
XPO1	2.02733e-276	2.65835	0.336	0.099	6.79925e-272
RHOQ	3.41285e-276	2.11658	0.409	0.164	1.1446e-271
TPST2	4.25038e-276	3.10188	0.281	0.058	1.42549e-271
CKS2	7.63323e-276	2.55657	0.383	0.146	2.56003e-271
P3H1	9.3347e-276	5.02354	0.18	0.009	3.13067e-271
RHOU	9.93524e-276	5.53092	0.176	0.007	3.33208e-271
ENTPD5	2.24395e-275	-2.53086	0.052	0.246	7.52577e-271
RNASEH2B	2.40344e-275	2.58671	0.338	0.099	8.06066e-271
ASB9	3.80434e-275	-3.12142	0.02	0.178	1.2759e-270
TTYH3	8.47938e-275	2.85103	0.314	0.089	2.84381e-270
ADCY3	1.01176e-274	7.76024	0.153	0.001	3.39324e-270
FOXN3	1.24331e-274	2.51319	0.363	0.12	4.1698e-270
PIGR	1.44596e-274	-4.41666	0.003	0.119	4.84945e-270
IGFBP2	1.48817e-274	5.22018	0.166	0.004	4.99101e-270
APH1A	2.20056e-274	2.35631	0.363	0.123	7.38024e-270
FKBP1A	2.36816e-274	1.51892	0.579	0.367	7.94232e-270
LPAR6	2.47217e-274	3.2857	0.277	0.06	8.29117e-270
HEG1	4.01361e-274	4.25802	0.21	0.021	1.34609e-269
LRP10	5.71794e-274	2.67358	0.33	0.095	1.91768e-269
DNAJC3	8.40204e-274	2.13348	0.406	0.161	2.81787e-269
LEPROT	1.26483e-273	1.5939	0.533	0.297	4.242e-269
SRSF4	1.67719e-273	2.36485	0.377	0.131	5.62495e-269
RIF1	2.04201e-273	3.09441	0.287	0.064	6.84848e-269
DCK	3.27312e-273	4.17742	0.215	0.024	1.09774e-268
SCG5	3.86037e-273	9.41108	0.147	0	1.29469e-268
PLIN3	4.63132e-273	2.1998	0.372	0.132	1.55325e-268
USP2	9.27354e-273	-3.46541	0.026	0.179	3.11016e-268
MDM4	1.64227e-272	3.33767	0.268	0.051	5.50785e-268
RAB3IP	1.75405e-272	-2.15626	0.025	0.187	5.88272e-268
MFSD14B	2.70436e-272	3.75584	0.216	0.024	9.06989e-268
CLEC18B	3.12296e-272	-7.23814	0	0.104	1.04738e-267
CBWD1	3.20541e-272	-1.88641	0.113	0.339	1.07503e-267
CD300A	5.04592e-272	3.26081	0.217	0.023	1.6923e-267
FAR1	7.38343e-272	3.39381	0.249	0.041	2.47625e-267
PGLS	1.32476e-271	1.36872	0.579	0.347	4.443e-267
CCL13	3.95379e-271	11.8929	0.144	0	1.32602e-266
RASSF2	4.69293e-271	4.42242	0.188	0.012	1.57392e-266
PAPOLA	8.22108e-271	1.703	0.526	0.284	2.75719e-266
CD33	1.08513e-270	4.33063	0.185	0.011	3.63932e-266
ISOC2	1.09999e-270	-1.37098	0.322	0.447	3.68913e-266
CHCHD2	1.12336e-270	0.513642	0.836	0.578	3.76752e-266
NANS	1.20029e-270	2.1289	0.391	0.153	4.02553e-266
KIF12	1.47861e-270	-5.34624	0.001	0.107	4.95895e-266
NHLRC3	1.68766e-270	3.43228	0.258	0.048	5.66007e-266
MCOLN1	2.07346e-270	2.92938	0.268	0.051	6.95397e-266
MAP1A	7.04276e-270	7.56432	0.153	0.002	2.362e-265
HGF	1.40917e-269	7.01536	0.154	0.002	4.72609e-265
GHITM	2.10748e-269	-0.906846	0.505	0.508	7.06807e-265
FREM2	3.25889e-269	-5.64807	0.002	0.117	1.09297e-264
NIN	4.45205e-269	3.41183	0.243	0.038	1.49313e-264
SLC28A1	6.76917e-269	-6.70359	0.001	0.108	2.27025e-264
SIRPA	8.3755e-269	3.12342	0.264	0.052	2.80897e-264
TMEM45A	9.44068e-269	8.10477	0.147	0.001	3.16621e-264
CREB3L1	1.55924e-268	6.59398	0.157	0.003	5.22936e-264
RAB8B	1.9449e-268	2.78037	0.321	0.089	6.5228e-264
POLR2A	2.08713e-268	2.76444	0.312	0.08	6.9998e-264
ANK3	2.54045e-268	-1.84222	0.02	0.166	8.52016e-264
UGCG	4.66912e-268	2.65008	0.333	0.101	1.56593e-263
TNC	5.84277e-268	7.85501	0.15	0.001	1.95955e-263
THY1	6.25611e-268	2.08785	0.415	0.331	2.09817e-263
BSG	6.65399e-268	1.50566	0.525	0.282	2.23162e-263
TRIO	7.19286e-268	4.50522	0.197	0.017	2.41234e-263
FAM49A	1.40658e-267	3.25375	0.215	0.024	4.71739e-263
GJA1	1.57705e-267	8.3628	0.147	0.001	5.28911e-263
DCBLD2	1.67279e-267	4.1927	0.217	0.03	5.61021e-263
MTTP	2.37903e-267	-7.37481	0	0.104	7.9788e-263
TMEM167A	3.37756e-267	1.46738	0.53	0.315	1.13277e-262
MPRIP	1.03243e-266	3.48771	0.252	0.047	3.46256e-262
SPNS3	1.39531e-266	-1.45801	0.021	0.152	4.6796e-262
PRCP	1.41137e-266	2.51373	0.38	0.143	4.73344e-262
NDEL1	4.45222e-266	3.42744	0.24	0.037	1.49319e-261
GPR160	1.04522e-265	-1.96132	0.088	0.307	3.50545e-261
RBBP6	1.31454e-265	2.54724	0.336	0.1	4.40869e-261
SHC1	1.86402e-265	3.38136	0.251	0.047	6.25156e-261
FLRT3	2.3242e-265	-5.25029	0.002	0.114	7.79489e-261
EDEM1	2.72365e-265	3.79755	0.229	0.033	9.13459e-261
ALDH1A3	5.67456e-265	7.47449	0.154	0.003	1.90313e-260
TGFBR1	7.23003e-265	3.27888	0.254	0.046	2.42481e-260
RPN1	7.67728e-265	2.11449	0.396	0.159	2.57481e-260
NAPRT	7.87658e-265	-1.96703	0.112	0.33	2.64165e-260
VIL1	9.89282e-265	-4.64482	0.005	0.126	3.31785e-260
ANO6	1.34342e-264	2.97391	0.277	0.059	4.50557e-260
CCAR1	1.81263e-264	2.50382	0.336	0.101	6.07919e-260
TMEM259	2.09269e-264	2.95896	0.29	0.068	7.01848e-260
AC005726.1	2.42959e-264	-2.95365	0.014	0.158	8.14836e-260
TM2D1	2.60852e-264	2.61925	0.328	0.096	8.74845e-260
SOD3	3.47199e-264	3.66341	0.273	0.083	1.16444e-259
ACO2	1.12871e-263	-1.60336	0.221	0.414	3.78547e-259
EML4	1.29207e-263	2.73114	0.348	0.115	4.33333e-259
ERBB3	1.58261e-263	-3.78199	0.002	0.106	5.30777e-259
TMEM248	3.92854e-263	2.48716	0.349	0.115	1.31755e-258
HGSNAT	9.67119e-263	3.22934	0.243	0.039	3.24352e-258
OAS2	4.20712e-262	3.91282	0.19	0.014	1.41098e-257
SNRPF	4.47031e-262	1.42541	0.564	0.357	1.49925e-257
SELENON	5.18393e-262	3.88736	0.21	0.024	1.73859e-257
TENT5A	5.27259e-262	2.95441	0.261	0.049	1.76832e-257
RSF1	1.5925e-261	2.39192	0.362	0.121	5.34094e-257
ITGA4	4.24545e-261	3.76712	0.205	0.021	1.42384e-256
ALCAM	4.41243e-261	2.91069	0.299	0.093	1.47984e-256
SRP72	4.83815e-261	1.80889	0.454	0.222	1.62262e-256
C1orf210	5.34784e-261	-8.26747	0	0.099	1.79356e-256
PGD	8.39865e-261	2.74307	0.302	0.085	2.81674e-256
UFM1	8.52042e-261	1.80602	0.464	0.232	2.85758e-256
CDC42EP1	1.73784e-260	5.48161	0.163	0.006	5.82838e-256
ORMDL1	1.96408e-260	2.22348	0.392	0.151	6.58712e-256
ATP5PO	3.78958e-260	-0.753364	0.557	0.517	1.27095e-255
RBM17	4.94007e-260	1.99372	0.426	0.191	1.6568e-255
ASPN	8.62633e-260	11.1788	0.138	0	2.8931e-255
LTC4S	8.93388e-260	3.88922	0.227	0.036	2.99625e-255
[truncated: 10,373 more rows]

## Sheet: GSE152938pRCC_vs_chRCC_filtered
Gene	p_val	avg_log2FC	pct.1	pct.2	p_val_adj
WFDC2	0	-10.3567	0.005	0.973	0
VIM	0	6.35032	0.979	0.06	0
RHCG	0	-10.3309	0.008	0.926	0
FXYD2	0	-8.6662	0.013	0.92	0
KRT7	0	-8.63504	0.026	0.926	0
PVALB	0	-10.5418	0.009	0.896	0
LINC01187	0	-13.8868	0	0.886	0
TMEM213	0	-12.4439	0.001	0.883	0
DEFB1	0	-8.60733	0.009	0.875	0
HSD11B2	0	-8.09028	0.013	0.874	0
MAL	0	-7.02111	0.008	0.859	0
SPP1	0	6.51665	0.873	0.023	0
ZFP36	0	6.87087	0.897	0.055	0
COL1A2	0	12.456	0.838	0.001	0
SCIN	0	-6.4898	0.034	0.869	0
EPCAM	0	-7.87421	0.009	0.841	0
ATP6V0D2	0	-6.51948	0.056	0.882	0
STXBP6	0	-6.51549	0.045	0.871	0
COL1A1	0	12.045	0.825	0.001	0
ERP27	0	-7.5537	0.012	0.826	0
CKB	0	-5.56043	0.081	0.893	0
CFTR	0	-13.7244	0	0.806	0
COL3A1	0	13.3286	0.805	0	0
FABP4	0	10.864	0.803	0.002	0
CA12	0	-5.45873	0.049	0.841	0
HEPACAM2	0	-13.3871	0	0.791	0
SPARC	0	8.85441	0.795	0.004	0
CLNK	0	-7.38011	0.006	0.792	0
KRT8	0	-5.59674	0.073	0.85	0
OXCT1	0	-5.49982	0.1	0.869	0
MUCL1	0	-15.177	0	0.768	0
ATP6V1G3	0	-11.984	0.001	0.768	0
SRGN	0	5.31331	0.827	0.06	0
FN1	0	8.8381	0.769	0.003	0
SMIM24	0	-10.9347	0.001	0.766	0
KRT18	0	-4.01517	0.104	0.86	0
TIMP1	0	6.35138	0.777	0.025	0
KIF21A	0	-4.84102	0.027	0.766	0
SPX	0	-10.3295	0.001	0.736	0
TRGC1	0	-4.83984	0.021	0.756	0
MUC1	0	-6.04317	0.02	0.752	0
ATP6V0A4	0	-10.6825	0	0.729	0
ANXA1	0	4.1773	0.863	0.138	0
BMPR1B	0	-7.61891	0.006	0.731	0
TPM4	0	6.07209	0.752	0.029	0
CD24	0	-5.46146	0.017	0.736	0
RPS4Y1	0	3.92166	0.758	0.049	0
MUC20	0	-9.93453	0.001	0.709	0
FOSB	0	4.42288	0.847	0.14	0
SMIM22	0	-11.4304	0	0.707	0
CYBA	0	2.84823	0.823	0.117	0
CLDN4	0	-7.69166	0.002	0.705	0
SNRPN	0	-3.89233	0.106	0.807	0
CD99	0	4.21327	0.785	0.086	0
MTRNR2L12	0	7.43805	0.72	0.022	0
SLC25A4	0	-4.00065	0.093	0.789	0
CLDN7	0	-5.48099	0.041	0.725	0
PLLP	0	-7.14701	0.007	0.69	0
NEDD4L	0	-5.23412	0.04	0.716	0
CERS4	0	-5.01495	0.028	0.7	0
CA2	0	-3.90553	0.129	0.8	0
OGDHL	0	-9.8461	0.001	0.666	0
TM7SF2	0	-5.89719	0.022	0.682	0
THSD7A	0	-3.74299	0.041	0.696	0
CXCL8	0	7.99737	0.657	0.004	0
FABP5	0	6.273	0.685	0.033	0
SLC26A7	0	-7.16902	0.006	0.657	0
CAMK2N1	0	-3.04368	0.163	0.813	0
EMP3	0	3.21601	0.718	0.071	0
MUC20-OT1	0	-3.17673	0.183	0.829	0
KLK1	0	-9.27702	0.005	0.649	0
DMRT2	0	-8.44705	0.002	0.643	0
JUNB	0	4.35643	0.909	0.269	0
DUSP15	0	-7.69837	0.005	0.644	0
CAPS	0	-5.66011	0.022	0.66	0
DSG2	0	-5.09637	0.03	0.668	0
MGP	0	7.23088	0.775	0.137	0
TSC22D3	0	4.85968	0.764	0.126	0
SPINT2	0	-3.22962	0.256	0.892	0
PACRG	0	-9.0597	0.002	0.635	0
TFCP2L1	0	-7.00148	0.01	0.642	0
FXYD4	0	-9.43564	0	0.63	0
MSI2	0	-3.19805	0.09	0.719	0
GOLM1	0	-3.42428	0.208	0.836	0
HOXB-AS3	0	-9.72181	0.002	0.63	0
SCNN1A	0	-7.85384	0.004	0.632	0
TUBA1A	0	4.23725	0.69	0.062	0
ATP1B1	0	-3.78985	0.294	0.921	0
FOS	0	4.43291	0.946	0.32	0
INPP5J	0	-8.6025	0.001	0.625	0
TRIM2	0	-4.33343	0.047	0.67	0
KLF2	0	4.03667	0.669	0.048	0
MARCKS	0	3.80222	0.736	0.115	0
CXCL2	0	9.07512	0.62	0.003	0
CEBPB	0	4.56535	0.691	0.075	0
LY6E	0	3.4383	0.658	0.042	0
MT2A	0	5.08258	0.855	0.24	0
MCL1	0	4.13889	0.796	0.182	0
ECI1	0	-3.36961	0.226	0.839	0
IFI16	0	3.84817	0.653	0.041	0
COL6A2	0	10.847	0.612	0.001	0
COLCA1	0	-8.00875	0.003	0.613	0
AP002884.1	0	-4.7999	0.036	0.643	0
RETREG1	0	-4.07848	0.032	0.637	0
TNFAIP3	0	7.25079	0.618	0.014	0
HAGHL	0	-4.06337	0.065	0.663	0
MCRIP2	0	-3.0132	0.173	0.765	0
SMIM6	0	-8.5418	0.002	0.594	0
COTL1	0	3.76623	0.644	0.054	0
S100A4	0	3.30868	0.807	0.218	0
ZEB2	0	3.6493	0.628	0.039	0
RARRES3	0	-3.53346	0.325	0.911	0
CCL4	0	4.78083	0.614	0.029	0
CTTNBP2	0	-6.27635	0.012	0.597	0
IMPA2	0	-3.14261	0.17	0.753	0
STAP1	0	-5.04763	0.028	0.611	0
BEX2	0	-5.30323	0.01	0.591	0
PCP4	0	-11.0392	0	0.581	0
SDC4	0	-3.23966	0.108	0.688	0
LIN7A	0	-5.05184	0.026	0.6	0
PTGER3	0	-5.34177	0.018	0.591	0
GADD45G	0	-2.99536	0.136	0.707	0
CTSB	0	4.51176	0.854	0.284	0
PLA2G16	0	-2.33556	0.227	0.797	0
VWF	0	-0.933794	0.123	0.688	0
LUM	0	14.0514	0.563	0	0
GNPNAT1	0	-3.62908	0.142	0.704	0
ATF3	0	4.84443	0.633	0.072	0
SLC4A1	0	-7.31776	0.001	0.561	0
MSN	0	3.51483	0.602	0.042	0
IL18	0	-2.65833	0.268	0.824	0
SGK1	0	5.33222	0.598	0.042	0
POSTN	0	13.7588	0.556	0.001	0
ATP6V1A	0	-2.69222	0.271	0.824	0
TYMP	0	3.25808	0.621	0.068	0
DCN	0	12.6319	0.553	0.001	0
ACAT1	0	-3.16763	0.269	0.821	0
DCPS	0	-3.1312	0.129	0.68	0
ACSS3	0	-4.87436	0.024	0.575	0
RGS1	0	6.17091	0.569	0.018	0
TIMP2	0	3.70035	0.683	0.134	0
SOCS3	0	6.73974	0.554	0.006	0
PLCG2	0	-2.62495	0.144	0.691	0
NR4A2	0	5.69076	0.575	0.029	0
ARHGDIB	0	2.838	0.624	0.08	0
CXCL3	0	8.54195	0.548	0.004	0
C12orf75	0	-2.64961	0.346	0.889	0
SLC2A3	0	4.62775	0.556	0.013	0
BACE2	0	-2.68133	0.161	0.704	0
SVIP	0	-2.3872	0.146	0.689	0
CCL3	0	5.28925	0.562	0.02	0
CD44	0	4.34003	0.644	0.102	0
FLNA	0	3.90193	0.579	0.037	0
TSTD1	0	-2.18926	0.132	0.673	0
LIMCH1	0	-3.10217	0.077	0.616	0
CLDN8	0	-11.0095	0	0.537	0
ISG15	0	3.9603	0.617	0.081	0
COL6A3	0	12.7196	0.535	0	0
RDH11	0	-2.93654	0.274	0.809	0
TMEM141	0	-2.87298	0.284	0.816	0
AZGP1	0	-12.6952	0	0.53	0
TBC1D14	0	-3.22222	0.1	0.63	0
CD52	0	3.42306	0.565	0.035	0
TMEM101	0	-3.14355	0.156	0.684	0
MAL2	0	-8.57951	0.001	0.528	0
NRP1	0	5.30543	0.546	0.019	0
EFHD1	0	-3.68373	0.045	0.57	0
IGFBP4	0	8.20248	0.524	0.003	0
FGF9	0	-5.10508	0.014	0.531	0
TBC1D1	0	-2.50833	0.233	0.75	0
EPS8	0	-2.64744	0.372	0.888	0
NFKBIA	0	4.53174	0.793	0.277	0
EGR1	0	4.00699	0.661	0.146	0
MYO10	0	-3.03813	0.082	0.597	0
PSMA2	0	-2.58905	0.179	0.694	0
TPD52	0	-3.34856	0.053	0.567	0
CLEC2B	0	3.25239	0.557	0.044	0
LYZ	0	3.22577	0.561	0.048	0
CALD1	0	7.43268	0.522	0.01	0
TEX264	0	-2.31906	0.278	0.79	0
CD36	0	7.72028	0.515	0.004	0
PLAUR	0	5.93388	0.546	0.035	0
NDRG2	0	-2.54373	0.127	0.637	0
NDUFA11	0	-2.78948	0.361	0.871	0
TSPAN7	0	-3.26805	0.037	0.547	0
VCAN	0	6.09208	0.515	0.005	0
PMP22	0	6.07172	0.524	0.015	0
GLTP	0	-2.47845	0.248	0.756	0
LRP1	0	5.33952	0.538	0.03	0
AP1M2	0	-8.76531	0.001	0.508	0
CXCR4	0	6.54561	0.526	0.019	0
COQ9	0	-2.93178	0.13	0.636	0
PKIA	0	-4.53398	0.026	0.532	0
A2M	0	3.5376	0.535	0.03	0
BEX4	0	-2.2502	0.246	0.751	0
CTGF	0	6.55729	0.561	0.056	0
IER3	0	5.31085	0.579	0.074	0
HACD3	0	-2.44053	0.285	0.789	0
GPR183	0	7.49409	0.512	0.009	0
HMOX1	0	5.82935	0.535	0.032	0
NR4A1	0	4.06157	0.61	0.107	0
SMIM5	0	-6.34789	0.005	0.508	0
TST	0	-3.3159	0.101	0.603	0
BGN	0	10.1702	0.501	0.001	0
EPB41L4A-AS1	0	-2.18559	0.179	0.679	0
SINHCAF	0	-2.46037	0.129	0.629	0
TNFRSF11B	0	-3.8269	0.033	0.533	0
BDH2	0	-2.41646	0.17	0.669	0
IL1B	0	7.11385	0.503	0.007	0
LAPTM5	0	3.46554	0.544	0.049	0
SLC38A1	0	-1.52135	0.107	0.6	0
GLIPR1	0	3.98376	0.525	0.033	0
IFI27	0	5.53013	0.525	0.034	0
CHCHD10	0	-3.8905	0.447	0.937	0
HLA-DRB5	0	2.55734	0.535	0.045	0
SECISBP2L	0	-2.60618	0.189	0.679	0
ZFP36L2	0	3.75711	0.771	0.281	0
IFI27L2	0	3.91578	0.53	0.041	0
FOXI1	0	-11.6222	0	0.489	0
LY96	0	4.11377	0.517	0.028	0
DUSP1	0	3.48674	0.889	0.401	0
UBL3	0	-2.07135	0.33	0.818	0
UGT8	0	-10.2161	0.001	0.488	0
AKR1C1	0	-3.36555	0.046	0.531	0
CLCNKB	0	-7.80895	0.001	0.486	0
NIPSNAP2	0	-2.29612	0.295	0.779	0
RAB40B	0	-3.51118	0.062	0.546	0
CYR61	0	6.7429	0.506	0.024	0
METRN	0	-2.13496	0.214	0.696	0
PTS	0	-2.40161	0.268	0.75	0
SDHA	0	-2.19688	0.247	0.729	0
ITGA6	0	-1.7153	0.093	0.574	0
GAS6	0	-1.70619	0.376	0.856	0
PDHA1	0	-2.33832	0.229	0.709	0
IFITM2	0	2.55867	0.55	0.071	0
RPS10	0	-3.11786	0.446	0.925	0
SEC11C	0	-2.08987	0.317	0.796	0
FGF14	0	-6.0483	0.01	0.489	0
SLC16A7	0	-2.51236	0.101	0.58	0
TMX4	0	-1.95536	0.259	0.738	0
NDUFC2	0	-2.8934	0.408	0.886	0
CDH1	0	-6.95371	0.003	0.481	0
TPM2	0	7.90716	0.481	0.003	0
CYC1	0	-2.43353	0.363	0.84	0
ID2	0	3.43295	0.598	0.122	0
SCAMP1	0	-2.22526	0.204	0.677	0
NFKBIZ	0	4.5246	0.507	0.034	0
GPNMB	0	3.31148	0.534	0.062	0
CTDSPL	0	-2.70482	0.129	0.601	0
ANO10	0	-3.41328	0.085	0.556	0
EXOSC7	0	-2.67065	0.189	0.66	0
GMFG	0	3.19241	0.518	0.047	0
MTURN	0	-2.43041	0.125	0.596	0
SYNJ2BP	0	-2.32909	0.154	0.625	0
MINDY2	0	-2.16076	0.178	0.648	0
AL035661.1	0	-10.0934	0	0.47	0
GNA11	0	-2.4969	0.141	0.611	0
FAM162A	0	-2.58694	0.365	0.833	0
BCAM	0	-2.16425	0.07	0.536	0
TMEM238	0	-2.62317	0.068	0.534	0
EPDR1	0	-2.92618	0.114	0.58	0
DHRS7	0	-3.22979	0.446	0.911	0
FCER1G	0	3.12476	0.516	0.051	0
ADGRG1	0	-3.08261	0.035	0.5	0
CD9	0	-2.69925	0.456	0.92	0
CCDC88A	0	4.4342	0.493	0.029	0
NRXN3	0	-4.46698	0.023	0.487	0
TAGLN	0	7.25315	0.482	0.018	0
TGFBI	0	4.55426	0.488	0.024	0
CCL2	0	6.40801	0.47	0.007	0
NDUFA7	0	-3.85874	0.045	0.507	0
RGCC	0	5.17783	0.512	0.05	0
COL4A2	0	8.82688	0.465	0.004	0
THBS1	0	6.71025	0.484	0.023	0
LCP1	0	3.46062	0.505	0.045	0
TYROBP	0	2.47006	0.519	0.059	0
SPINT1-AS1	0	-6.13176	0.012	0.472	0
GLCCI1	0	-2.85353	0.057	0.515	0
SULT1C2	0	-5.11126	0.023	0.481	0
ACO2	0	-2.1951	0.221	0.678	0
COL4A1	0	8.64867	0.459	0.002	0
CYSTM1	0	-3.0108	0.418	0.875	0
NDUFA13	0	-2.69287	0.426	0.882	0
CTSS	0	2.94409	0.567	0.111	0
METTL7A	0	-1.80629	0.264	0.72	0
CDH16	0	-7.69324	0.001	0.456	0
TGFB1	0	3.43936	0.497	0.043	0
HINT2	0	-2.17768	0.236	0.69	0
SLC25A39	0	-2.12126	0.229	0.682	0
PTPRC	0	2.74611	0.529	0.076	0
RGS2	0	4.44411	0.48	0.027	0
MRPL34	0	-2.22954	0.343	0.794	0
DUSP2	0	5.73841	0.47	0.019	0
PFN2	0	-2.27877	0.148	0.599	0
TMEM51	0	-2.88962	0.111	0.561	0
IQGAP2	0	-1.26597	0.31	0.76	0
PLEKHJ1	0	-1.98092	0.283	0.733	0
SYT17	0	-5.2789	0.019	0.469	0
GYPC	0	3.1901	0.482	0.033	0
ARHGAP6	0	-3.47153	0.058	0.506	0
GPX3	0	-1.86078	0.162	0.61	0
KRTAP5-8	0	-9.73209	0.001	0.447	0
SELENOM	0	-1.21877	0.436	0.882	0
HIGD1A	0	-2.12517	0.274	0.72	0
NR2F6	0	-2.38498	0.145	0.591	0
EMP1	0	7.99825	0.449	0.004	0
TMED4	0	-1.87414	0.298	0.743	0
KLHDC2	0	-2.11533	0.205	0.649	0
TCF4	0	5.00282	0.461	0.018	0
TSPAN5	0	-2.5138	0.111	0.553	0
BCAS4	0	-3.91326	0.018	0.46	0
RGS10	0	3.00933	0.477	0.036	0
SAMHD1	0	3.11785	0.484	0.043	0
CCNG2	0	-2.12181	0.157	0.597	0
ZDHHC4	0	-2.49802	0.141	0.581	0
DMKN	0	-5.07279	0.014	0.453	0
HPRT1	0	-2.02855	0.29	0.729	0
ARL4C	0	3.40374	0.477	0.039	0
NNMT	0	7.19908	0.443	0.006	0
ANKRD9	0	-2.35981	0.141	0.578	0
MECOM	0	-3.22971	0.032	0.469	0
PKIB	0	-3.68793	0.032	0.468	0
ATP6V1C2	0	-6.04094	0.006	0.442	0
BLOC1S1	0	-2.20974	0.415	0.851	0
CTHRC1	0	10.2242	0.438	0.003	0
FAM3B	0	-7.40754	0.002	0.437	0
COMTD1	0	-2.24323	0.149	0.584	0
EBPL	0	-1.85359	0.299	0.733	0
CLN5	0	-2.0257	0.204	0.637	0
NUDT22	0	-1.99802	0.238	0.671	0
NDUFB8	0	-1.87042	0.357	0.789	0
HLA-DRA	0	2.47179	0.767	0.335	0
SDC2	0	-1.50052	0.389	0.821	0
FXYD5	0	2.60729	0.496	0.065	0
RCAN2	0	-3.19799	0.04	0.471	0
PTGR1	0	-2.44621	0.257	0.687	0
KLF4	0	4.42294	0.493	0.063	0
LY6K	0	-3.43418	0.047	0.477	0
CAV2	0	-1.53185	0.226	0.655	0
FSTL1	0	8.09733	0.433	0.004	0
MAGED2	0	-1.7388	0.391	0.82	0
ACTN1	0	4.95605	0.459	0.031	0
C1orf54	0	4.40652	0.46	0.032	0
DSP	0	-4.09869	0.031	0.459	0
COL5A2	0	11.414	0.428	0	0
ELF3	0	-5.71974	0.003	0.431	0
SH3BP5	0	4.22501	0.444	0.016	0
SPARCL1	0	-0.552649	0.334	0.762	0
TSPAN4	0	4.09698	0.47	0.042	0
UQCRC1	0	-1.86723	0.316	0.743	0
VMP1	0	3.494	0.719	0.292	0
DCXR	0	-1.81674	0.254	0.68	0
ALDH1A1	0	-1.05588	0.248	0.673	0
LMNA	0	3.54823	0.717	0.292	0
RTP4	0	-3.35871	0.059	0.484	0
STK17B	0	4.39335	0.441	0.016	0
ARL6IP1	0	-1.6227	0.419	0.843	0
TNFRSF1A	0	3.53921	0.484	0.06	0
ARID5B	0	4.41212	0.471	0.048	0
CREM	0	4.47076	0.562	0.14	0
NUDT16	0	-2.39742	0.153	0.575	0
CCDC151	0	-3.93537	0.037	0.458	0
NUPR1	0	-2.1732	0.458	0.879	0
CD82	0	-1.99326	0.16	0.581	0
LIPA	0	3.77912	0.501	0.081	0
HCST	0	2.68823	0.488	0.069	0
MYL9	0	7.2488	0.422	0.004	0
SAMSN1	0	5.27735	0.44	0.022	0
SWI5	0	-2.03372	0.191	0.609	0
DDT	0	-2.1429	0.443	0.86	0
TOX3	0	-8.3193	0.001	0.418	0
PRR34-AS1	0	-3.1457	0.067	0.483	0
TMEM106C	0	-1.86575	0.206	0.621	0
C11orf96	0	9.58929	0.416	0.001	0
HEY1	0	-2.84844	0.063	0.478	0
MGST1	0	7.25816	0.421	0.006	0
MMP9	0	10.5464	0.415	0.001	0
THY1	0	9.11566	0.415	0.001	0
MAP1LC3A	0	-1.7437	0.242	0.655	0
PHYH	0	-1.96158	0.229	0.642	0
POLR2J	0	-1.74587	0.301	0.714	0
BSG	0	-3.46109	0.525	0.938	0
HLA-DPA1	0	1.57102	0.578	0.165	0
PPP1R15A	0	2.71272	0.661	0.249	0
PXK	0	-2.0395	0.16	0.572	0
CLYBL	0	-3.98529	0.031	0.441	0
FMC1	0	-2.29222	0.132	0.542	0
MAF	0	3.80222	0.444	0.034	0
RNF152	0	-2.34601	0.094	0.504	0
CWH43	0	-10.4251	0	0.41	0
NUDT16L1	0	-1.85709	0.179	0.589	0
AIF1	0	2.95874	0.452	0.043	0
HLA-DPB1	0	1.65874	0.558	0.149	0
CRYAB	0	-3.05325	0.202	0.611	0
GPRC6A	0	-12.8239	0	0.409	0
COL6A1	0	5.10512	0.567	0.158	0
NDRG1	0	-1.42314	0.28	0.689	0
LSP1	0	2.87508	0.443	0.035	0
GLIPR2	0	4.34723	0.42	0.012	0
HSF1	0	-2.29901	0.15	0.557	0
SYNE2	0	-0.631487	0.221	0.628	0
CAPG	0	-0.916916	0.455	0.862	0
CLIC4	0	5.34284	0.425	0.018	0
CYB5A	0	-2.53258	0.447	0.854	0
GLDN	0	-5.4058	0.009	0.416	0
TMEM9B	0	-1.61353	0.331	0.738	0
BAG1	0	-1.87306	0.404	0.81	0
CD68	0	3.58634	0.439	0.033	0
SERPINF1	0	6.76907	0.422	0.016	0
MRPS35	0	-1.96698	0.227	0.632	0
MTRNR2L8	0	10.7412	0.406	0.001	0
SUSD3	0	-2.75981	0.048	0.453	0
ATP6V1B1	0	-11.1627	0	0.404	0
CMAS	0	-2.04634	0.212	0.616	0
NKX6-1	0	-10.2648	0	0.404	0
RHOB	0	2.97315	0.586	0.182	0
TMED1	0	-2.0454	0.199	0.603	0
NDUFA9	0	-1.88313	0.229	0.632	0
SDCBP2	0	-4.72227	0.02	0.423	0
HLA-E	0	2.2629	0.845	0.443	0
OTUD6B-AS1	0	-1.5464	0.287	0.689	0
TECR	0	-1.64466	0.333	0.735	0
SYPL1	0	-1.74226	0.417	0.816	0
ATP6V1D	0	-1.80033	0.379	0.777	0
AKAP13	0	2.59226	0.582	0.184	0
LIMA1	0	-1.25658	0.412	0.809	0
COL5A1	0	9.95082	0.397	0	0
CPQ	0	-1.83212	0.371	0.768	0
DDX3Y	0	4.64573	0.409	0.012	0
FAM213A	0	-1.85019	0.186	0.583	0
PDLIM2	0	4.61418	0.41	0.013	0
BNIP3L	0	2.88349	0.536	0.14	0
RUNX1	0	4.22886	0.438	0.042	0
SERPING1	0	5.46689	0.42	0.024	0
MINOS1	0	-1.77659	0.417	0.812	0
TAGLN2	0	2.65739	0.679	0.284	0
CRIP1	0	5.26498	0.406	0.011	0
NDUFA8	0	-1.8297	0.365	0.76	0
ITGB2	0	3.24314	0.439	0.045	0
RBMS1	0	3.16188	0.483	0.089	0
ATP6V1H	0	-1.59447	0.239	0.632	0
ESRRA	0	-2.33949	0.135	0.528	0
SERPINI1	0	-2.99202	0.032	0.425	0
CFD	0	5.40537	0.426	0.034	0
RPL36A	0	-1.95488	0.473	0.865	0
SELENOP	0	-1.39054	0.523	0.915	0
EVA1B	0	4.53169	0.42	0.028	0
ITGB1	0	3.12192	0.729	0.337	0
COL18A1	0	7.61609	0.394	0.003	0
IDH2	0	-1.45935	0.353	0.744	0
LMO7	0	-2.3625	0.095	0.486	0
MAN2A1	0	-1.901	0.219	0.61	0
MS4A7	0	-0.884209	0.349	0.74	0
UQCRFS1	0	-2.10992	0.469	0.86	0
DAB2	0	3.10966	0.547	0.157	0
FBN1	0	8.07911	0.395	0.006	0
SCOC	0	-1.63425	0.302	0.691	0
BTNL9	0	-1.56598	0.05	0.438	0
FBXO2	0	-4.27503	0.008	0.396	0
MIR4435-2HG	0	4.3352	0.427	0.039	0
NDUFA5	0	-2.00664	0.471	0.859	0
RHOC	0	3.05158	0.537	0.149	0
DEGS1	0	3.32906	0.473	0.085	0
AUH	0	-2.76848	0.069	0.456	0
AC020916.1	0	4.48091	0.415	0.028	0
ENG	0	5.07482	0.397	0.011	0
MRPS26	0	-1.63397	0.244	0.63	0
RAB17	0	-6.54978	0.004	0.39	0
NDUFB9	0	-1.88663	0.441	0.827	0
PRDX2	0	-1.88236	0.468	0.854	0
CCDC68	0	-5.81405	0.008	0.393	0
CCNG1	0	-1.68477	0.235	0.62	0
PMPCB	0	-1.74763	0.222	0.607	0
SNHG7	0	-1.40795	0.268	0.653	0
BZW1	0	2.72244	0.637	0.253	0
CAVIN1	0	6.80165	0.389	0.005	0
FAM173A	0	-1.58857	0.277	0.661	0
AGPAT2	0	-1.68206	0.272	0.655	0
FOSL2	0	3.51241	0.518	0.135	0
SLC9A3R1	0	-1.78741	0.098	0.481	0
HTRA1	0	5.38476	0.407	0.024	0
GNG11	0	-0.900188	0.402	0.784	0
HOOK2	0	-2.49223	0.087	0.469	0
PDE4D	0	-1.24006	0.114	0.496	0
SUCLG1	0	-1.66346	0.368	0.75	0
VAMP5	0	3.60385	0.425	0.043	0
LGALS1	0	3.66456	0.901	0.52	0
TSR2	0	-2.03349	0.149	0.53	0
YAF2	0	-1.69833	0.167	0.548	0
PARVB	0	-1.68502	0.226	0.606	0
ALKBH7	0	-1.69641	0.448	0.828	0
PYCARD	0	2.5768	0.454	0.075	0
ARL4D	0	-2.92575	0.045	0.423	0
PAX8	0	-3.95621	0.041	0.419	0
PIK3IP1	0	-0.87188	0.163	0.541	0
PRLR	0	-5.88671	0.008	0.386	0
SORL1	0	-1.34486	0.164	0.542	0
C1QA	0	2.42104	0.417	0.04	0
C1QB	0	2.26781	0.415	0.039	0
MET	0	-3.90447	0.018	0.394	0
MITF	0	-1.81759	0.18	0.555	0
QKI	0	2.58264	0.556	0.181	0
ACOT2	0	-4.80825	0.018	0.393	0
CRYL1	0	-1.71637	0.235	0.61	0
FAM107B	0	-0.829916	0.357	0.731	0
NDUFA6	0	-2.23806	0.496	0.87	0
NDUFAF3	0	-1.50157	0.36	0.734	0
RCN3	0	7.48817	0.377	0.004	0
ABRACL	0	2.87638	0.467	0.095	0
CD53	0	2.6187	0.421	0.049	0
PGRMC1	0	-1.3594	0.388	0.76	0
PLAC9	0	10.6022	0.372	0	0
SPINT1	0	-3.12042	0.069	0.441	0
TPM3	0	2.65996	0.687	0.316	0
CXXC5	0	-1.59483	0.265	0.636	0
ATP6V1E1	0	-1.53345	0.339	0.71	0
DDR1	0	-4.27122	0.024	0.394	0
FAM27C	0	-4.13982	0.029	0.399	0
FGL2	0	2.98786	0.409	0.039	0
RAB34	0	5.00864	0.383	0.013	0
ATP6AP1	0	-1.22345	0.392	0.761	0
COPRS	0	-1.63087	0.352	0.721	0
GOT1	0	-2.55868	0.106	0.475	0
MMP2	0	8.44542	0.374	0.005	0
TMEM116	0	-3.23439	0.033	0.402	0
MT1E	0	7.07336	0.388	0.02	0
PPP1R16A	0	-3.20315	0.052	0.42	0
REL	0	3.78698	0.46	0.092	0
TFPI	0	7.28826	0.369	0.001	0
CYHR1	0	-1.68471	0.184	0.551	0
IL32	0	2.43008	0.412	0.045	0
MTSS1	0	-1.78786	0.138	0.505	0
EPB41L2	0	4.31483	0.39	0.024	0
KLF6	0	3.16027	0.822	0.456	0
AEBP1	0	9.84101	0.366	0.001	0
C1R	0	8.32454	0.368	0.003	0
MEF2C	0	3.88881	0.39	0.025	0
NDUFV1	0	-1.4074	0.356	0.721	0
PCBD1	0	-1.48848	0.349	0.714	0
DNAJC19	0	-1.42309	0.337	0.702	0
BPGM	0	-2.28697	0.1	0.464	0
CEP170	0	4.56708	0.381	0.017	0
DHRS2	0	-10.6586	0	0.364	0
OLFML2B	0	7.93299	0.368	0.004	0
PLAU	0	4.86586	0.38	0.016	0
STARD10	0	-2.66077	0.057	0.421	0
ARPC1A	0	-1.34185	0.395	0.758	0
PLAGL2	0	-3.2636	0.039	0.401	0
C5AR1	0	6.18671	0.38	0.018	0
HSPA9	0	-1.28886	0.402	0.764	0
AFG3L2	0	-1.75707	0.202	0.564	0
COA3	0	-1.66528	0.315	0.676	0
MRPS12	0	-1.53747	0.284	0.645	0
C1S	0	8.61365	0.365	0.004	0
CD83	0	4.02607	0.424	0.063	0
RDH10	0	-2.78802	0.061	0.422	0
TMEM38A	0	-6.32402	0.004	0.365	0
UBE2H	0	-1.36441	0.283	0.643	0
CAT	0	-1.36183	0.404	0.764	0
CNPY2	0	-1.61329	0.21	0.57	0
NDFIP1	0	-1.48681	0.479	0.839	0
RRAGD	0	-2.25731	0.121	0.481	0
NDUFS8	0	-1.6211	0.467	0.827	0
FUNDC2	0	-1.47519	0.351	0.71	0
HPN	0	-7.02626	0.002	0.361	0
RAB31	0	3.44355	0.435	0.076	0
CKMT2	0	-6.44605	0.003	0.361	0
MRPS25	0	-1.63269	0.225	0.583	0
RWDD4	0	-1.62581	0.221	0.579	0
HLA-DQA1	0	1.78456	0.4	0.043	0
ARG2	0	-4.39806	0.021	0.378	0
SH3GLB2	0	-1.89955	0.129	0.486	0
TMEM208	0	-1.36036	0.372	0.729	0
CLK1	0	2.86268	0.467	0.111	0
PPA2	0	-1.76717	0.19	0.546	0
DDRGK1	0	-1.53473	0.279	0.635	0
CD59	0	-2.19285	0.57	0.925	0
GNAI2	0	2.2486	0.702	0.347	0
ICAM1	0	5.93719	0.361	0.006	0
LAPTM4B	0	-1.41836	0.217	0.572	0
PCCA	0	-2.33033	0.093	0.448	0
PRRX1	0	13.8554	0.355	0	0
SH3YL1	0	-1.79283	0.145	0.5	0
COX7A1	0	7.79727	0.356	0.002	0
ILF3-DT	0	-1.83033	0.116	0.47	0
ZBTB20	0	-0.944159	0.394	0.748	0
LST1	0	2.67626	0.388	0.035	0
MS4A6A	0	3.359	0.387	0.034	0
PTPRE	0	3.64656	0.377	0.024	0
ZNF331	0	4.04702	0.497	0.144	0
C11orf53	0	-12.0649	0	0.352	0
HBEGF	0	6.92526	0.359	0.007	0
COBLL1	0	-1.8473	0.111	0.462	0
RAB5IF	0	-1.73864	0.191	0.542	0
ABHD3	0	-1.80942	0.137	0.488	0
FILIP1L	0	6.75827	0.358	0.007	0
ISCA2	0	-1.62413	0.229	0.58	0
SMDT1	0	-1.57699	0.488	0.839	0
CYTOR	0	3.04656	0.459	0.109	0
VTI1B	0	-1.49807	0.335	0.685	0
IFITM1	0	5.40412	0.358	0.008	0
NR4A3	0	7.70494	0.352	0.002	0
SKIL	0	3.10221	0.476	0.126	0
PLEK2	0	-3.77746	0.047	0.396	0
FAM174A	0	-1.88383	0.155	0.504	0
MMP19	0	8.66151	0.351	0.002	0
MRC1	0	8.33896	0.352	0.003	0
TMEM176B	0	2.7699	0.377	0.028	0
CCNB1IP1	0	-1.66958	0.177	0.525	0
ZDHHC3	0	-1.67202	0.203	0.551	0
ANAPC13	0	-1.49599	0.248	0.596	0
C1orf162	0	4.08433	0.363	0.015	0
FBLN1	0	13.0029	0.348	0	0
SLC3A2	0	-1.56613	0.469	0.817	0
RFK	0	-1.56706	0.214	0.561	0
MIR222HG	0	-2.09195	0.106	0.453	0
CCL4L2	0	2.2275	0.379	0.032	0
CDS1	0	-5.04352	0.015	0.362	0
CGNL1	0	-3.33476	0.028	0.375	0
KIT	0	-4.02928	0.013	0.36	0
RBM47	0	-1.12264	0.25	0.597	0
TMEM205	0	-1.33666	0.278	0.625	0
LSR	0	-3.18865	0.043	0.389	0
ACTA2	0	6.49151	0.371	0.025	0
CREG1	0	3.67858	0.487	0.141	0
FOLR1	0	-7.31202	0.002	0.348	0
LGALS9	0	3.74113	0.37	0.024	0
LHFPL6	0	8.81241	0.346	0	0
MPPED2	0	-6.00728	0.006	0.352	0
NBEA	0	-4.16558	0.019	0.365	0
ZYX	0	3.43885	0.378	0.032	0
MRPS33	0	-1.4007	0.327	0.672	0
MRPL41	0	-1.59108	0.505	0.85	0
TMEM61	0	-9.34364	0.001	0.346	0
ETFB	0	-1.48074	0.461	0.805	0
JMJD1C	0	2.57374	0.536	0.192	0
AL031710.1	0	-10.1744	0	0.344	0
BEX3	0	-1.372	0.488	0.832	0
CMTM3	0	3.47709	0.365	0.021	0
DMAC1	0	-1.51712	0.26	0.604	0
PART1	0	-6.84353	0.005	0.348	0
ACTR2	0	2.24189	0.655	0.313	0
HLA-DRB1	0	1.4276	0.631	0.289	0
NDUFS7	0	-1.46802	0.484	0.826	0
PSMB9	0	2.21174	0.501	0.159	0
TUSC1	0	-1.89189	0.144	0.486	0
PLEK	0	2.98166	0.38	0.039	0
APP	0	2.91494	0.474	0.133	0
DPYSL2	0	3.56007	0.365	0.024	0
HAGH	0	-1.42198	0.215	0.555	0
AL831784.1	0	-12.8259	0	0.34	0
IKBIP	0	3.62243	0.406	0.066	0
XAF1	0	3.55688	0.365	0.025	0
ITIH5	0	-2.5393	0.041	0.38	0
PLIN5	0	-6.48571	0.004	0.343	0
GBP1	0	4.30515	0.356	0.017	0
PGRMC2	0	-1.52364	0.245	0.584	0
TMEM30B	0	-3.19623	0.032	0.371	0
MRPL48	0	-2.02191	0.122	0.46	0
ATP5F1A	0	-2.02907	0.562	0.9	0
CMTM4	0	-3.97429	0.028	0.366	0
FAM13A	0	-1.75777	0.17	0.508	0
ELL2	0	4.13243	0.397	0.06	0
IER2	0	2.30857	0.757	0.42	0
PNPLA8	0	-1.15214	0.33	0.667	0
THBS2	0	13.2468	0.337	0	0
TUBB6	0	6.5426	0.343	0.006	0
RAB3IP	0	-3.27809	0.025	0.362	0
MAP3K8	0	3.64797	0.438	0.102	0
MYADM	0	3.8142	0.373	0.037	0
PPARGC1A	0	-7.55922	0.002	0.338	0
APOC1	0	2.02692	0.501	0.165	0
APOO	0	-2.45386	0.097	0.433	0
C1QC	0	3.23862	0.367	0.031	0
CD14	0	3.35257	0.367	0.031	0
CISD1	0	-1.21094	0.372	0.708	0
MT1X	0	5.56446	0.421	0.085	0
ZC2HC1A	0	-1.82265	0.141	0.477	0
AC020656.1	0	9.20418	0.337	0.002	0
CAPZA1	0	2.45504	0.508	0.173	0
CFH	0	5.94573	0.347	0.012	0
EIF4EBP1	0	3.5843	0.363	0.028	0
FBXO7	0	-1.24307	0.277	0.612	0
IER5	0	2.50191	0.428	0.093	0
ABHD11	0	-2.82311	0.072	0.406	0
TMEM179B	0	-1.31688	0.313	0.647	0
CLEC7A	0	4.24535	0.356	0.022	0
RPP25L	0	-2.40848	0.084	0.418	0
SH3KBP1	0	3.43694	0.364	0.03	0
TSC22D1	0	-0.576059	0.398	0.732	0
CLDN3	0	-6.07288	0.001	0.334	0
LINC01802	0	-12.2923	0	0.333	0
PLEKHO1	0	3.2643	0.357	0.024	0
PLTP	0	4.89617	0.347	0.014	0
ZNF91	0	-1.50142	0.148	0.481	0
PDGFRB	0	6.62892	0.334	0.002	0
CAVIN3	0	5.95939	0.347	0.015	0
GCSH	0	-1.56015	0.221	0.552	0
FKBP4	0	-1.55508	0.174	0.505	0
COX5A	0	-2.37541	0.562	0.893	0
H1F0	0	-1.74006	0.144	0.475	0
ETS2	0	4.55024	0.376	0.046	0
KDM6B	0	4.00393	0.392	0.062	0
ZNF431	0	-1.76555	0.119	0.449	0
EMX2	0	-4.23751	0.019	0.349	0
NR1D2	0	-1.97184	0.093	0.423	0
APLP2	0	-0.976614	0.578	0.907	0
HSPG2	0	5.99914	0.339	0.01	0
KCNQ1	0	-2.73829	0.057	0.386	0
MACROD1	0	-2.71555	0.056	0.385	0
MRPL54	0	-1.25428	0.46	0.789	0
ALDH6A1	0	-2.27653	0.088	0.417	0
FIS1	0	-1.54079	0.538	0.867	0
CRB3	0	-7.86913	0.001	0.329	0
MYEF2	0	-3.87195	0.015	0.343	0
ABHD2	0	-1.61761	0.229	0.556	0
HSDL2	0	-1.55403	0.213	0.54	0
EXPH5	0	-6.10656	0.004	0.331	0
MAFF	0	4.03459	0.381	0.054	0
NNT	0	-1.61377	0.181	0.508	0
ARL6	0	-3.56867	0.032	0.359	0
SERINC2	0	-3.8635	0.032	0.359	0
CORO1A	0	1.9358	0.381	0.055	0
NUDT9	0	-1.77463	0.174	0.5	0
TMC4	0	-3.95705	0.02	0.346	0
ALAS1	0	-2.44206	0.079	0.404	0
SERPINE1	0	9.09573	0.326	0.001	0
GPRC5C	0	-3.05576	0.035	0.36	0
NDUFS3	0	-1.25502	0.363	0.687	0
GPR37	0	-9.97748	0	0.324	0
TUBB	0	2.69983	0.642	0.318	0
MNDA	0	3.76048	0.351	0.027	0
PLIN2	0	3.4409	0.555	0.232	0
CDKN1A	0	3.42485	0.4	0.077	0
EFNA5	0	-4.13492	0.014	0.337	0
S100A9	0	2.97966	0.337	0.014	0
C4orf48	0	2.13152	0.561	0.239	0
CCNDBP1	0	-1.06839	0.305	0.627	0
THBD	0	8.27194	0.324	0.002	0
TTC1	0	-1.34552	0.277	0.599	0
ERG28	0	-1.85003	0.141	0.462	0
COL12A1	0	11.2927	0.321	0	0
ITPR2	0	-1.17085	0.292	0.613	0
POLR2I	0	-1.11294	0.413	0.734	0
SPON2	0	3.7496	0.333	0.012	0
BDH1	0	-4.32323	0.012	0.332	0
PPT1	0	2.70965	0.459	0.139	0
TSG101	0	-1.26374	0.282	0.602	0
TUFM	0	-1.1172	0.475	0.794	0
IFNGR1	0	2.57866	0.493	0.174	0
RERG	0	-1.88255	0.071	0.39	0
ST14	0	-2.07205	0.121	0.44	0
MAP1B	0	5.28199	0.347	0.028	0
SMIM7	0	-1.11735	0.385	0.704	0
CSTB	0	3.16318	0.779	0.461	0
PLXDC2	0	2.83573	0.436	0.118	0
MDH2	0	-1.15705	0.472	0.789	0
ALDH1L1	0	-8.76431	0.001	0.318	0
CCNL1	0	2.27096	0.629	0.312	0
NFIL3	0	4.46478	0.341	0.024	0
USF2	0	-1.09433	0.286	0.603	0
EGFR	0	-1.90372	0.1	0.417	0
BCL2A1	0	4.84926	0.332	0.016	0
CD37	0	2.32902	0.368	0.052	0
EFHD2	0	2.08031	0.492	0.176	0
MMP14	0	5.0334	0.333	0.017	0
RAB25	0	-7.78548	0.001	0.317	0
CHMP2A	0	-1.26735	0.49	0.805	0
CD163	0	5.47072	0.33	0.015	0
STRBP	0	-2.52166	0.049	0.364	0
PLEKHB2	0	-0.89344	0.362	0.676	0
COX14	0	-1.22113	0.449	0.763	0
HSD17B11	0	3.31696	0.357	0.043	0
IFNGR2	0	2.5562	0.447	0.133	0
LINC01532	0	-9.10409	0	0.314	0
PLA1A	0	-4.47461	0.014	0.328	0
RNASET2	0	2.10358	0.449	0.135	0
SATB1	0	-1.32229	0.128	0.442	0
CYBB	0	3.82025	0.343	0.03	0
NPTN	0	-1.14254	0.364	0.677	0
GLRX5	0	-1.12544	0.412	0.725	0
PTGR2	0	-3.82528	0.023	0.336	0
FCGR2A	0	3.40982	0.346	0.033	0
ASAP1	0	3.50983	0.362	0.05	0
GMPR	0	-2.47716	0.072	0.384	0
HES4	0	5.54445	0.319	0.007	0
MCUB	0	3.90427	0.334	0.022	0
PTGES2	0	-1.5436	0.193	0.505	0
IFI6	0	2.97189	0.587	0.275	0
LACTB2	0	-1.71816	0.16	0.472	0
NDUFC1	0	-1.45269	0.521	0.833	0
STUB1	0	-1.03059	0.472	0.783	0
CPVL	0	3.51184	0.377	0.066	0
RIC3	0	-3.26619	0.012	0.323	0
TUSC2	0	-1.42051	0.195	0.506	0
AREG	0	6.40609	0.345	0.034	0
TSPAN9	0	-1.89653	0.098	0.409	0
VDAC1	0	-1.69164	0.572	0.882	0
BAZ1A	0	2.83641	0.386	0.076	0
GABARAPL1	0	-0.721801	0.381	0.691	0
DLD	0	-1.38379	0.226	0.535	0
UQCC3	0	-1.41548	0.218	0.527	0
CTSK	0	9.91079	0.311	0.002	0
FBLN2	0	10.9807	0.309	0	0
PLXND1	0	5.22374	0.316	0.007	0
RAC2	0	2.32568	0.348	0.039	0
BASP1	0	2.93523	0.454	0.146	0
MTHFS	0	-3.45432	0.031	0.339	0
PNRC1	0	2.74737	0.797	0.489	0
MAP4K4	0	3.80994	0.351	0.043	0
CHCHD7	0	-1.06479	0.27	0.578	0
FKBP2	0	-1.62639	0.546	0.854	0
ATP6V0B	0	-1.74999	0.615	0.922	0
IER3IP1	0	-1.07013	0.359	0.666	0
TWF1	0	-1.33901	0.244	0.551	0
WASF2	0	2.11104	0.52	0.213	0
AKAP12	0	8.24272	0.309	0.002	0
APMAP	0	-1.13713	0.283	0.59	0
FYB1	0	2.17804	0.363	0.056	0
PRSS8	0	-8.05624	0.001	0.308	0
RAB11A	0	-1.01507	0.428	0.735	0
JUN	0	2.61361	0.821	0.514	0
SH3BGRL3	0	2.50087	0.861	0.554	0
NARS	0	-1.13064	0.356	0.662	0
HLA-DQA2	0	6.80484	0.321	0.015	0
NCBP2-AS2	0	-1.6531	0.139	0.445	0
PLCXD2	0	-4.52085	0.004	0.31	0
PPP1R18	0	2.68284	0.331	0.025	0
PCOLCE	0	4.51596	0.402	0.097	0
SLC25A1	0	-1.821	0.156	0.461	0
APEH	0	-1.8771	0.136	0.441	0
C11orf54	0	-2.17562	0.085	0.39	0
CD302	0	4.02591	0.322	0.017	0
IL6ST	0	3.08139	0.415	0.11	0
MXRA8	0	11.1956	0.305	0	0
PXMP2	0	-2.81177	0.054	0.359	0
SNX13	0	-1.39812	0.177	0.482	0
STAT3	0	2.29353	0.472	0.167	0
AC243964.2	0	-7.97478	0.001	0.305	0
EPSTI1	0	3.54696	0.333	0.029	0
LINC00982	0	-5.80684	0.005	0.309	0
SORBS2	0	-2.25587	0.058	0.362	0
NABP1	0	3.36976	0.335	0.032	0
TNFSF13B	0	3.22667	0.337	0.034	0
TUBB4B	0	-1.02646	0.488	0.791	0
BSND	0	-10.0089	0	0.303	0
ENDOG	0	-1.50008	0.184	0.487	0
FCGR3A	0	2.18186	0.345	0.042	0
HLA-DMA	0	1.9913	0.428	0.125	0
PET100	0	-0.930362	0.416	0.719	0
PHB	0	-0.976736	0.429	0.732	0
ATP6V1F	0	-1.84197	0.595	0.897	0
ERRFI1	0	5.67852	0.318	0.016	0
LETMD1	0	-1.49328	0.131	0.433	0
MPC1	0	-1.16711	0.407	0.709	0
ZNF493	0	-1.94089	0.067	0.369	0
EIF4B	0	-1.05904	0.533	0.835	0
CFLAR	0	2.41123	0.524	0.223	0
IGSF6	0	2.44811	0.34	0.039	0
CKMT1B	0	-10.0382	0	0.301	0
GSTZ1	0	-2.06745	0.12	0.421	0
NRP2	0	4.01431	0.318	0.017	0
SGK2	0	-9.05064	0	0.301	0
SMOC1	0	-5.36102	0.004	0.305	0
HIGD2A	0	-1.56415	0.566	0.866	0
PNPLA4	0	-2.16067	0.099	0.399	0
TMX2	0	-1.31176	0.244	0.544	0
LDHD	0	-5.33971	0.008	0.308	0
POLD4	0	-2.77729	0.049	0.349	0
GADD45GIP1	0	-1.03312	0.483	0.782	0
TXN2	0	-1.11844	0.351	0.65	0
VEGFB	0	-0.530646	0.499	0.798	0
CORO1C	0	4.07197	0.317	0.018	0
PHLDA2	0	5.49444	0.308	0.009	0
TNFRSF1B	0	3.26805	0.324	0.025	0
GDF15	0	-1.69354	0.095	0.393	0
LASP1	0	2.68143	0.374	0.076	0
PPFIBP2	0	-2.46868	0.063	0.361	0
AHSA1	0	-1.04247	0.312	0.609	0
EPAS1	0	3.73463	0.348	0.051	0
MLEC	0	-0.960617	0.446	0.743	0
RSU1	0	3.27498	0.349	0.052	0
TTYH3	0	4.42253	0.314	0.017	0
MOB1B	0	-1.56887	0.163	0.459	0
HS6ST3	0	-12.1241	0	0.296	0
PFKFB3	0	5.9714	0.303	0.007	0
CARD16	0	2.28482	0.332	0.037	0
FAM3C	0	-0.867762	0.377	0.672	0
SNTB1	0	-2.14124	0.093	0.388	0
GALR1	0	-9.23995	0	0.295	0
MEG3	0	11.2218	0.295	0	0
TRMT9B	0	-4.43166	0.013	0.308	0
C19orf70	0	-1.22631	0.535	0.83	0
EMILIN1	0	9.05477	0.295	0.001	0
MRPL40	0	-1.20731	0.305	0.599	0
HCLS1	0	2.83177	0.326	0.033	0
JDP2	0	5.14795	0.301	0.008	0
COX17	0	-1.2643	0.536	0.829	0
INSR	0	-1.75552	0.087	0.379	0
TNFAIP8	0	3.27919	0.324	0.032	0
PARD6B	0	-5.38651	0.005	0.297	0
OCIAD1	0	-1.20576	0.548	0.84	0
IDH3A	0	-1.59283	0.161	0.452	0
ACADL	0	-4.78906	0.006	0.297	0
COLCA2	0	-6.59807	0.002	0.293	0
MRPL3	0	-1.0752	0.342	0.633	0
PDE4B	0	5.9738	0.295	0.004	0
CD48	0	2.3633	0.338	0.048	0
DGCR6L	0	-1.47224	0.164	0.454	0
JADE1	0	-1.91312	0.092	0.382	0
TSPAN31	0	-1.26177	0.205	0.495	0
CHID1	0	-1.01725	0.342	0.632	0
FOXP1	0	-0.674909	0.42	0.71	0
GALNT1	0	2.46296	0.414	0.124	0
GNB4	0	2.41646	0.361	0.071	0
GRB14	0	-5.91785	0.003	0.293	0
NDUFB6	0	-1.02017	0.437	0.727	0
VSIR	0	3.54669	0.308	0.018	0
GPSM3	0	2.29828	0.339	0.05	0
PPM1A	0	-1.43743	0.161	0.45	0
UQCR11	0	-2.32653	0.626	0.915	0
ECM1	0	7.90911	0.289	0	0
EFEMP1	0	6.83795	0.297	0.008	0
GATA2	0	-2.99603	0.023	0.312	0
ATP5F1B	0	-1.91233	0.623	0.911	0
SECISBP2	0	-1.08802	0.206	0.494	0
SNX9	0	2.51428	0.439	0.151	0
ZFYVE21	0	-1.16763	0.247	0.535	0
ADAM9	0	2.6712	0.416	0.128	0
GPI	0	-1.09606	0.295	0.583	0
LOX	0	7.85695	0.292	0.004	0
CD320	0	-1.05467	0.141	0.428	0
SEPHS2	0	-1.29584	0.24	0.527	0
TFG	0	-0.882597	0.391	0.678	0
ADGRE5	0	3.34662	0.304	0.017	0
FAP	0	13.089	0.287	0	0
MYZAP	0	-3.96547	0.014	0.301	0
BTG2	0	2.54576	0.515	0.229	0
MALSU1	0	-1.19284	0.256	0.542	0
PPP2R5A	0	-1.11999	0.175	0.461	0
EIF3L	0	-1.05626	0.512	0.797	0
GATM	0	-2.0747	0.098	0.383	0
MRPS34	0	-0.950242	0.395	0.68	0
CES2	0	-2.26876	0.085	0.37	0
COL14A1	0	9.65502	0.286	0.001	0
FKBP10	0	8.04474	0.287	0.002	0
FOXI2	0	-11.5013	0	0.285	0
MRPL15	0	-1.22237	0.305	0.59	0
PRKAA2	0	-5.66565	0.004	0.289	0
ABL2	0	4.15724	0.318	0.034	0
IFI44	0	3.172	0.322	0.038	0
MRPS6	0	-0.791807	0.369	0.653	0
TIPARP	0	3.6887	0.339	0.055	0
TMEM33	0	-1.23354	0.237	0.521	0
AIFM1	0	-1.74464	0.135	0.419	0
EIF1AY	0	3.72698	0.299	0.015	0
TMEM176A	0	3.39205	0.306	0.022	0
UBE2QL1	0	-6.04262	0.005	0.289	0
C1orf53	0	-3.44831	0.041	0.324	0
CCND1	0	-0.839698	0.214	0.497	0
EIF4A3	0	2.58071	0.487	0.204	0
MGAT4B	0	-1.32964	0.229	0.512	0
ARPC1B	0	1.71366	0.569	0.286	0
LAMA4	0	3.84047	0.368	0.085	0
POU3F4	0	-12.0403	0	0.283	0
ADM	0	-0.849514	0.211	0.493	0
ANKRD28	0	2.66934	0.443	0.161	0
CPXM2	0	-1.37078	0.088	0.37	0
GPR160	0	-2.10227	0.088	0.37	0
RARRES1	0	-0.544009	0.21	0.492	0
CYFIP2	0	-1.1805	0.065	0.347	0
GRASP	0	7.15751	0.285	0.003	0
TMEM129	0	-2.45063	0.064	0.346	0
TRIM22	0	2.6815	0.366	0.084	0
MLF2	0	-0.913846	0.367	0.648	0
PIK3R1	0	3.22342	0.367	0.086	0
RASGEF1B	0	3.75424	0.323	0.042	0
SH2D4A	0	-2.99136	0.035	0.316	0
CD4	0	3.61066	0.305	0.024	0
GRB2	0	2.23468	0.47	0.189	0
IGFBP6	0	7.3558	0.287	0.006	0
LLGL2	0	-2.61396	0.025	0.306	0
NPL	0	4.16203	0.303	0.022	0
RALGAPA2	0	-1.49534	0.084	0.365	0
ATP5PO	0	-1.28302	0.557	0.838	0
ISCU	0	-1.11479	0.545	0.826	0
EBP	0	-1.24036	0.176	0.456	0
MGST2	0	-0.697259	0.365	0.645	0
NDUFB7	0	-1.61836	0.615	0.895	0
PURA	0	-0.904657	0.273	0.553	0
TMPRSS2	0	-10.8239	0	0.28	0
BID	0	3.20167	0.308	0.028	0
ITGB5	0	3.14785	0.347	0.067	0
POLR2K	0	-0.839287	0.45	0.73	0
AC027031.2	0	-2.85251	0.044	0.323	0
CSRNP1	0	3.86958	0.318	0.039	0
PTPN12	0	2.46607	0.375	0.096	0
MRPS36	0	-1.0063	0.437	0.716	0
VASP	0	2.23612	0.415	0.136	0
ATP13A3	0	2.96409	0.368	0.09	0
QDPR	0	-1.41957	0.189	0.467	0
RAB8B	0	3.11006	0.321	0.043	0
TMBIM4	0	-1.14439	0.581	0.859	0
GNAI3	0	2.06027	0.469	0.191	0
SERPINB9	0	4.65115	0.29	0.012	0
ACSL1	0	-0.668174	0.275	0.552	0
CDH11	0	9.27757	0.277	0	0
COX6A1	0	-2.39837	0.647	0.924	0
CYCS	0	-1.62961	0.617	0.894	0
FBXO21	0	-1.50329	0.129	0.406	0
GATA3	0	-1.13939	0.039	0.316	0
MFSD3	0	-3.05157	0.044	0.321	0
DDX21	0	2.33982	0.479	0.202	0
PTOV1	0	-1.22496	0.195	0.472	0
CD109	0	6.41229	0.279	0.003	0
COLGALT1	0	3.39655	0.315	0.039	0
EBLN3P	0	-1.10118	0.219	0.495	0
HSPB1	0	-1.16487	0.616	0.892	0
NAXE	0	-1.15283	0.215	0.491	0
NDUFA12	0	-1.44113	0.581	0.857	0
PRDX5	0	-2.11518	0.633	0.909	0
UQCRC2	0	-0.9484	0.466	0.742	0
PIP4P2	0	-1.37008	0.192	0.467	0
SDHD	0	-1.0563	0.502	0.777	0
WSB1	0	1.818	0.632	0.357	0
HADHB	0	-0.960995	0.459	0.734	0
DEXI	0	-1.56805	0.157	0.431	0
KCTD20	0	3.13873	0.322	0.048	0
KIAA1328	0	-2.22059	0.059	0.333	0
SERPINH1	0	3.40683	0.442	0.168	0
C7orf50	0	-0.961169	0.324	0.598	0
HLA-DMB	0	2.27977	0.351	0.077	0
IFI44L	0	3.7923	0.296	0.022	0
ZMAT2	0	-0.942914	0.309	0.583	0
BST2	0	-0.928663	0.62	0.893	0
CCDC12	0	-0.796301	0.258	0.531	0
DUSP5	0	6.23625	0.276	0.003	0
NLRP3	0	7.25666	0.277	0.004	0
PPP1R15B	0	3.38246	0.325	0.052	0
SIM1	0	-11.9983	0	0.273	0
SOD3	0	11.1989	0.273	0	0
APBB1IP	0	3.10867	0.299	0.026	0
BBX	0	-0.785327	0.356	0.628	0
FAM96B	0	-0.856885	0.478	0.75	0
KLF10	0	2.88811	0.362	0.09	0
NRG4	0	-6.89853	0.002	0.274	0
ANP32A	0	-0.943189	0.435	0.707	0
BNIP2	0	2.54886	0.353	0.081	0
S100A2	0	-4.67526	0.012	0.284	0
SLFN5	0	3.04957	0.296	0.024	0
TIMMDC1	0	-0.973463	0.326	0.598	0
DHRS12	0	-2.06695	0.072	0.343	0
DSE	0	3.17129	0.32	0.049	0
GNA13	0	3.40827	0.321	0.05	0
TRIM50	0	-8.51099	0.001	0.272	0
MMP24OS	0	-1.019	0.313	0.584	0
MRPL12	0	-1.35456	0.199	0.47	0
SEPT2	0	1.98135	0.566	0.295	0
ATP6AP2	0	-1.53984	0.642	0.912	0
CYFIP1	0	2.39428	0.459	0.189	0
MS4A4A	0	3.45304	0.295	0.025	0
PER1	0	4.51591	0.291	0.021	0
TIMM13	0	-0.799492	0.468	0.738	0
NDUFB5	0	-1.18399	0.552	0.822	0
ANXA6	0	2.3263	0.387	0.118	0
CLIC1	0	2.27288	0.803	0.534	0
FPR3	0	4.41939	0.285	0.016	0
ITGAX	0	3.74371	0.289	0.02	0
ITPK1	0	-1.93281	0.101	0.369	0
NOTCH2	0	4.08627	0.278	0.01	0
TADA3	0	-1.13037	0.242	0.51	0
FERMT3	0	3.16774	0.293	0.025	0
LRRFIP1	0	2.04633	0.608	0.34	0
DDAH2	0	2.33155	0.42	0.153	0
FHL1	0	8.12433	0.268	0.001	0
HOOK3	0	2.19244	0.383	0.116	0
PALLD	0	3.12681	0.375	0.108	0
SLC2A8	0	-1.86382	0.102	0.369	0
YDJC	0	-2.08819	0.076	0.343	0
CD69	0	4.71037	0.283	0.016	0
PSMD6	0	-0.998484	0.284	0.55	0
TRAPPC2L	0	-0.875373	0.408	0.674	0
ATP8B4	0	-1.7225	0.094	0.36	0
CKMT1A	0	-11.815	0	0.266	0
GSTK1	0	-0.799618	0.514	0.78	0
ITGB1BP1	0	2.31209	0.435	0.169	0
LSM2	0	2.2685	0.368	0.102	0
MOCS2	0	-1.11254	0.237	0.503	0
NDUFB10	0	-1.23021	0.58	0.846	0
PHACTR1	0	5.39146	0.276	0.01	0
PECAM1	0	4.34909	0.284	0.018	0
BRD7	0	-0.927574	0.27	0.535	0
C14orf132	0	-2.67534	0.048	0.313	0
CAAP1	0	-1.49468	0.124	0.389	0
COX8A	0	-2.04276	0.644	0.909	0
CYP1B1	0	7.91031	0.266	0.001	0
IL1R1	0	6.26202	0.273	0.008	0
NUCB2	0	-1.198	0.506	0.771	0
SC5D	0	-0.757344	0.152	0.417	0
SORBS3	0	4.66363	0.277	0.012	0
UBA5	0	-1.30344	0.183	0.448	0
UTRN	0	2.46952	0.364	0.099	0
ACADS	0	-1.93699	0.105	0.369	0
ARPC5	0	2.14785	0.735	0.471	0
DUSP6	0	3.04227	0.316	0.052	0
MAFB	0	2.12242	0.37	0.106	0
PPID	0	-1.16707	0.209	0.473	0
RRAS	0	2.59009	0.372	0.108	0
SNRNP25	0	-1.11554	0.229	0.493	0
TMEM223	0	-1.55569	0.149	0.413	0
NID1	0	4.6998	0.286	0.022	0
AR	0	-2.59387	0.042	0.305	0
C8orf82	0	-1.60199	0.143	0.406	0
CCL20	0	8.28398	0.264	0.001	0
CERCAM	0	6.14368	0.269	0.006	0
COPZ2	0	5.05142	0.279	0.016	0
KIF3B	0	-1.85424	0.102	0.365	0
PEBP1	0	-2.19648	0.668	0.931	0
RALBP1	0	-0.95154	0.377	0.64	0
SFRP2	0	6.71081	0.323	0.06	0
ST3GAL6	0	-1.65833	0.123	0.386	0
MSR1	0	3.32895	0.289	0.026	0
HSD17B4	0	-0.91971	0.299	0.561	0
AL353699.1	0	-12.0042	0	0.262	0
EBAG9	0	-1.27107	0.19	0.452	0
IRF2BP2	0	2.06727	0.473	0.211	0
ITGA5	0	5.44744	0.265	0.003	0
LDHB	0	-2.23193	0.639	0.901	0
PPP1R9A	0	-5.89807	0.003	0.265	0
ATP1A1	0	-0.660463	0.411	0.672	0
ARSJ	0	-2.67237	0.053	0.314	0
C19orf24	0	-0.792196	0.367	0.628	0
SH3GLB1	0	1.96874	0.533	0.272	0
RPS19BP1	0	-0.76179	0.465	0.726	0
COMMD10	0	-1.06712	0.262	0.522	0
GNB1	0	1.90576	0.533	0.273	0
MFGE8	0	5.46134	0.269	0.009	0
PRKAG2	0	-1.15403	0.191	0.451	0
PTPN3	0	-6.30398	0.004	0.264	0
RNF213	0	1.81434	0.47	0.21	0
SPIRE1	0	-1.92027	0.117	0.377	0
LCP2	0	2.97998	0.283	0.023	0
BAALC	0	-2.94684	0.038	0.297	0
CALM3	0	-0.562966	0.569	0.828	0
DLC1	0	6.08626	0.267	0.008	0
HLA-F	0	2.42226	0.342	0.083	0
IMP3	0	-0.892354	0.271	0.53	0
NMI	0	2.78188	0.316	0.057	0
P4HTM	0	-1.34698	0.128	0.387	0
SSSCA1	0	-1.19441	0.191	0.45	0
SYNE1	0	3.19407	0.278	0.019	0
YIPF6	0	-1.02354	0.225	0.484	0
BUD23	0	-0.821214	0.317	0.576	0
DECR1	0	-0.8471	0.427	0.685	0
CAP1	0	1.94449	0.631	0.373	0
HLA-DQB1	0	1.24416	0.411	0.153	0
ITFG1	0	-1.03403	0.253	0.511	0
PEA15	0	2.41228	0.368	0.11	0
SLC25A23	0	-2.79754	0.03	0.288	0
SSBP4	0	2.59015	0.328	0.07	0
STOML2	0	-0.857349	0.335	0.593	0
MYO9B	0	2.66639	0.317	0.06	0
PPDPF	0	-1.43262	0.622	0.879	0
REPIN1	0	-1.60316	0.126	0.383	0
SAMD9L	0	2.93369	0.293	0.036	0
SETD3	0	-1.27352	0.192	0.449	0
SETMAR	0	-2.48364	0.049	0.306	0
TOMM22	0	-0.787513	0.378	0.635	0
UBAC1	0	-1.0944	0.242	0.499	0
ZFPM1	0	-1.51417	0.138	0.395	0
ARL4A	0	2.87515	0.363	0.107	0
C6orf48	0	-0.890432	0.267	0.523	0
CD84	0	3.39688	0.278	0.022	0
CKLF	0	1.5609	0.352	0.096	0
COA1	0	-0.951597	0.258	0.514	0
COPE	0	-0.954153	0.591	0.847	0
LEPROTL1	0	2.52251	0.44	0.184	0
MAGEF1	0	-1.61594	0.119	0.375	0
RAP1GAP	0	-6.92907	0.001	0.257	0
STAB1	0	3.9019	0.276	0.02	0
TRAPPC6A	0	-1.05794	0.178	0.434	0
KTN1	0	-0.740965	0.557	0.813	0
TAF10	0	-0.703232	0.428	0.683	0
ACSS1	0	-2.14691	0.056	0.311	0
C18orf32	0	-1.64955	0.108	0.363	0
ERP29	0	-0.929893	0.591	0.846	0
LPAR6	0	3.38842	0.277	0.022	0
MAGI1	0	-1.86024	0.071	0.326	0
SURF1	0	-1.00557	0.235	0.49	0
UXT	0	-0.82892	0.525	0.78	0
MRPL21	0	-0.911652	0.341	0.596	0
C6orf62	0	1.8612	0.455	0.201	0
EML2	0	-2.05275	0.058	0.312	0
F2R	0	5.67173	0.257	0.003	0
LBR	0	3.12311	0.284	0.03	0
STAT1	0	2.39195	0.427	0.173	0
TNFSF12	0	2.61546	0.288	0.034	0
WLS	0	-1.51806	0.146	0.4	0
CD86	0	3.75824	0.272	0.019	0
CRTAP	0	1.96123	0.49	0.237	0
CSGALNACT2	0	3.33007	0.28	0.027	0
CXCL12	0	5.94464	0.261	0.008	0
CXCL16	0	2.74604	0.316	0.063	0
EVI2B	0	2.53902	0.285	0.032	0
GPAT3	0	-1.45352	0.102	0.355	0
GPX8	0	5.14192	0.269	0.016	0
IL6	0	13.3305	0.253	0	0
TBC1D4	0	-1.53634	0.106	0.359	0
ZNF880	0	-2.22202	0.053	0.306	0
ATP5S	0	-1.35001	0.148	0.4	0
C19orf53	0	-0.907983	0.575	0.827	0
CCL3L1	0	3.35349	0.273	0.021	0
CIB1	0	-0.775954	0.573	0.825	0
EI24	0	-0.971377	0.265	0.517	0
GHITM	0	-0.723772	0.505	0.757	0
ITM2C	0	3.44019	0.271	0.019	0
LPCAT3	0	-1.51823	0.131	0.383	0
MTHFD2	0	3.45531	0.28	0.028	0
SDR39U1	0	-1.67596	0.093	0.345	0
SH2B3	0	3.39053	0.278	0.026	0
ST13	0	-0.968203	0.573	0.825	0
SULF1	0	11.4228	0.252	0	0
TNFAIP2	0	2.87139	0.278	0.026	0
TLN1	0	1.86204	0.563	0.311	0
ACTR3	0	2.00611	0.658	0.407	0
BCL2	0	-0.939394	0.144	0.395	0
CITED4	0	-2.77816	0.031	0.282	0
COLEC12	0	6.08751	0.261	0.01	0
FBP1	0	0.570839	0.254	0.505	0
PLAGL1	0	4.3894	0.263	0.012	0
ABCA5	0	-2.05724	0.057	0.307	0
ANAPC15	0	-1.16231	0.205	0.455	0
BCL2L1	0	-1.48823	0.124	0.374	0
CBWD1	0	-1.64905	0.113	0.363	0
MPEG1	0	3.2518	0.275	0.025	0
RNASE6	0	2.99873	0.274	0.025	0
A1BG	0	4.1769	0.262	0.013	0
AGTRAP	0	2.46077	0.313	0.064	0
SIRPA	0	3.95248	0.264	0.015	0
SMIM3	0	4.64279	0.261	0.012	0
STOM	0	2.12212	0.435	0.186	0
EML4	0	2.62942	0.348	0.099	0
HIBCH	0	-1.21113	0.169	0.418	0
CSF1R	0	2.86028	0.273	0.025	0
LIMD2	0	1.83934	0.281	0.033	0
PLK3	0	4.08425	0.266	0.018	0
EMILIN2	0	4.23706	0.26	0.012	0
HSPA4L	0	-3.87361	0.016	0.264	0
MFAP5	0	13.7383	0.248	0	0
RUFY3	0	-1.11797	0.199	0.447	0
WDR83OS	0	-1.00942	0.593	0.841	0
BNIP3	0	-1.18846	0.232	0.48	0
JAK1	0	1.71903	0.567	0.319	0
UTP3	0	-1.44556	0.142	0.389	0
AC010776.2	0	-10.1631	0	0.247	0
CNPY3	0	2.01324	0.352	0.105	0
DHRS4L2	0	-1.27872	0.198	0.445	0
ETS1	0	3.70899	0.257	0.01	0
FAM84A	0	-4.80323	0.01	0.257	0
GEM	0	5.22362	0.264	0.018	0
HIBADH	0	-1.3532	0.153	0.399	0
COL15A1	0	8.50208	0.246	0	0
DDX3X	0	1.90723	0.603	0.357	0
DYNLRB1	0	-0.957836	0.568	0.814	0
POLR2C	0	-1.22976	0.18	0.426	0
SPRED1	0	3.03429	0.291	0.045	0
ZFP36L1	0	2.19068	0.738	0.492	0
GYG1	0	-0.994756	0.229	0.475	0
PET117	0	-3.29076	0.029	0.274	0
PPARG	0	-1.40455	0.141	0.386	0
CCDC102B	0	7.70693	0.248	0.003	0
MRPL57	0	-0.684596	0.482	0.727	0
TGFB1I1	0	5.57799	0.257	0.012	0
WDR72	0	-9.18452	0.001	0.246	0
ADA2	0	2.81484	0.28	0.036	0
PTGS2	0	5.03782	0.269	0.025	0
APRT	0	-1.0302	0.612	0.856	0
CD93	0	5.20546	0.252	0.008	0
HOXB8	0	-5.07853	0.005	0.249	0
PCMTD2	0	-1.19324	0.137	0.381	0
PLP2	0	2.23003	0.384	0.14	0
SKAP2	0	1.92622	0.427	0.183	0
CASP1	0	2.64352	0.276	0.033	0
LY86	0	2.48053	0.269	0.026	0
CMIP	0	2.97451	0.293	0.05	0
LYN	0	2.36715	0.299	0.056	0
NOTCH3	0	7.7152	0.244	0.001	0
PDE4DIP	0	3.19078	0.297	0.054	0
SLIRP	0	-0.723552	0.523	0.766	0
SMAP2	0	2.78292	0.315	0.072	0
THRSP	0	-11.7753	0	0.243	0
ZSCAN18	0	-1.40734	0.103	0.346	0
SNRNP35	0	-1.31317	0.143	0.385	0
ATP5F1D	0	-1.80148	0.681	0.923	0
ATP6V1B2	0	2.51887	0.354	0.112	0
BANF1	0	-0.726778	0.493	0.735	0
GPCPD1	0	2.82374	0.319	0.077	0
HIPK2	0	-1.22491	0.185	0.427	0
IRF1	0	2.01008	0.348	0.106	0
NRIP1	0	2.85843	0.292	0.05	0
PAPSS2	0	5.32522	0.248	0.006	0
PMEPA1	0	4.01917	0.269	0.028	0
AKIRIN2	0	2.53908	0.353	0.112	0
CSTA	0	4.05573	0.253	0.012	0
MANBAL	0	-1.56999	0.124	0.365	0
NBL1	0	5.24793	0.247	0.006	0
NDUFB1	0	-1.06669	0.586	0.827	0
NR0B2	0	-11.7717	0	0.241	0
ODF2L	0	2.94984	0.323	0.082	0
SULF2	0	4.25969	0.263	0.023	0
FAM102A	0	-1.38369	0.065	0.305	0
ST7	0	-1.88946	0.083	0.323	0
ARHGAP24	0	-1.51874	0.113	0.352	0
MGAT1	0	1.8394	0.478	0.239	0
NAV1	0	5.10669	0.247	0.008	0
TAPBPL	0	-1.4143	0.135	0.374	0
TLE1	0	-1.34671	0.109	0.348	0
FBXO22	0	-1.32819	0.16	0.398	0
ELP5	0	-1.49829	0.132	0.37	0
FAM13C	0	-1.82653	0.064	0.302	0
PKDCC	0	-1.09075	0.133	0.371	0
PRRC2C	0	1.66924	0.633	0.395	0
RNF149	0	2.28274	0.346	0.108	0
SNU13	0	-0.695103	0.554	0.792	0
RILP	0	-1.79679	0.106	0.343	0
C19orf25	0	-1.12565	0.164	0.401	0
MMAB	0	-1.51357	0.146	0.383	0
PABPC4	0	1.91952	0.448	0.211	0
SLCO2B1	0	3.53459	0.258	0.021	0
FHIT	0	-2.25678	0.056	0.293	0
S100A16	0	6.32584	0.24	0.003	0
SYT10	0	-11.6975	0	0.237	0
NDUFS4	0	-0.766674	0.462	0.699	0
LHFPL2	0	3.54888	0.27	0.034	0
NCF2	0	3.01188	0.268	0.032	0
PDLIM7	0	3.85877	0.272	0.036	0
SLC5A3	0	-0.847553	0.166	0.402	0
C2orf88	0	-3.78158	0.016	0.252	0
LMO2	0	3.99742	0.251	0.015	0
NDUFS6	0	-1.12047	0.621	0.857	0
NDUFV2	0	-0.784975	0.592	0.828	0
NEK6	0	3.47119	0.252	0.016	0
PDLIM3	0	9.75707	0.237	0.001	0
NDUFA3	0	-0.935023	0.577	0.812	0
SLC38A2	0	1.9319	0.543	0.308	0
CFL2	0	-0.897006	0.182	0.417	0
FAHD1	0	-1.70047	0.122	0.357	0
HES1	0	3.10291	0.295	0.06	0
NDUFAB1	0	-0.950332	0.597	0.832	0
RB1	0	2.42905	0.359	0.124	0
BTN3A2	0	3.02058	0.254	0.02	0
FAM129A	0	3.85147	0.254	0.02	0
VAV3	0	-1.24914	0.101	0.335	0
CNN2	0	2.0777	0.359	0.125	0
MRC2	0	5.57106	0.24	0.006	0
NOP53	0	-0.589545	0.624	0.858	0
NUDT12	0	-2.24003	0.06	0.294	0
PTP4A1	0	2.23213	0.364	0.13	0
PXDN	0	8.15648	0.235	0.001	0
SLC25A5	0	-1.79739	0.684	0.918	0
SBF2-AS1	0	-3.15582	0.044	0.277	0
MINDY1	0	-3.26606	0.023	0.256	0
P4HA1	0	2.3631	0.319	0.086	0
DEAF1	0	-1.42753	0.114	0.347	0
MAP2K3	0	2.80721	0.283	0.05	0
MRPS30	0	-1.29672	0.135	0.368	0
C19orf48	0	-1.62641	0.109	0.341	0
CPE	0	9.75558	0.233	0.001	0
ELMOD2	0	-1.29573	0.158	0.39	0
ENOSF1	0	-1.22695	0.164	0.396	0
NIPAL1	0	-8.44686	0.001	0.233	0
ICA1	0	-2.17633	0.057	0.289	0
RANBP2	0	2.29613	0.418	0.186	0
SRSF7	0	2.11847	0.746	0.514	0
MDK	0	3.24247	0.276	0.045	0
ANPEP	0	5.86895	0.233	0.002	0
CASP4	0	1.84287	0.385	0.154	0
NCKAP1L	0	2.67427	0.255	0.024	0
SLA	0	3.5464	0.249	0.018	0
SPI1	0	2.49131	0.319	0.088	0
THSD4	0	-2.87862	0.032	0.263	0
ELK3	0	5.42901	0.237	0.006	0
PLEKHB1	0	-4.81846	0.004	0.235	0
AAED1	0	3.10278	0.275	0.045	0
LINC01230	0	-8.37241	0.001	0.231	0
NNT-AS1	0	-1.67704	0.091	0.321	0
AMFR	0	-1.42811	0.134	0.364	0
FBXL17	0	-1.80974	0.081	0.311	0
MKKS	0	-1.45576	0.129	0.359	0
NDUFA2	0	-0.831436	0.587	0.817	0
PLXDC1	0	4.56985	0.244	0.014	0
FMNL1	0	2.56806	0.256	0.027	0
LMCD1	0	6.45777	0.234	0.005	0
SEC24D	0	2.46475	0.322	0.093	0
ZEB1	0	6.01913	0.232	0.003	0
AIDA	0	2.44856	0.307	0.078	0
GDI2	0	1.74591	0.585	0.356	0
IRAK3	0	4.55127	0.235	0.006	0
NSA2	0	-0.806156	0.546	0.775	0
GRN	0	2.09689	0.655	0.427	0
UBE2J1	0	2.2786	0.33	0.102	0
ADAP2	0	2.42232	0.254	0.026	0
COL4A4	0	-4.84115	0.006	0.234	0
EPB41L3	0	3.80829	0.252	0.024	0
IRF8	0	3.57258	0.247	0.019	0
PIK3C2G	0	-8.09896	0	0.228	0
CD276	0	2.88538	0.291	0.063	0
MYO6	0	-1.39567	0.116	0.344	0
CLTC	0	1.71669	0.522	0.295	0
KATNAL2	0	-3.74187	0.018	0.245	0
TLNRD1	0	3.55664	0.251	0.024	0
NIN	0	3.44112	0.243	0.016	0
SNX10	0	3.6065	0.243	0.016	0
TCIRG1	0	2.25167	0.338	0.112	0
CLEC11A	0	2.41997	0.434	0.208	0
TSPAN1	0	-5.26598	0.002	0.228	0
ZNF503	0	-1.11396	0.154	0.38	0
CHST11	0	4.10772	0.236	0.01	0
TMEM230	0	-0.656862	0.57	0.795	0
OSTF1	0	1.8967	0.557	0.332	0
AC022613.1	0	-5.56577	0.006	0.231	0
FHL2	0	7.61783	0.227	0.002	0
LMO7-AS1	0	-7.52158	0.001	0.226	0
TREM2	0	2.56897	0.25	0.025	0
BACH1	0	2.42839	0.306	0.081	0
HDDC3	0	-1.39775	0.134	0.359	0
NR3C2	0	-3.72214	0.011	0.236	0
PRDM1	0	3.8441	0.238	0.013	0
PTGER4	0	4.30076	0.237	0.012	0
TIMM10B	0	-1.37689	0.135	0.36	0
CEBPD	0	2.49568	0.673	0.449	0
NRBP1	0	2.10295	0.338	0.114	0
C3AR1	0	2.93044	0.249	0.025	0
DDIT4	0	2.42323	0.368	0.144	0
KIAA1551	0	2.58996	0.325	0.101	0
NID2	0	10.1686	0.224	0	0
PDGFRA	0	9.04119	0.225	0.001	0
PXDC1	0	4.39849	0.234	0.01	0
TSHZ2	0	6.21165	0.233	0.009	0
NECAP2	0	2.11395	0.336	0.113	0
ARHGAP10	0	4.75795	0.231	0.008	0
FRMD4A	0	3.68347	0.241	0.018	0
GSTM3	0	4.30351	0.247	0.024	0
HAVCR2	0	2.97634	0.247	0.024	0
ISLR	0	9.94617	0.223	0	0
LAMC1	0	2.8312	0.322	0.099	0
MSRB3	0	7.77136	0.224	0.001	0
AQP7	0	-3.48401	0.014	0.237	0
PRDX6	0	-0.797082	0.611	0.834	0
ZC3HAV1	0	2.80705	0.335	0.113	0
APOOL	0	-1.64724	0.095	0.317	0
BIRC3	0	3.86282	0.263	0.041	0
CD248	0	11.075	0.222	0	0
SAP30	0	3.5642	0.252	0.03	0
PDK4	0	3.44532	0.351	0.129	0
PAWR	0	-1.2379	0.115	0.336	0
ZNF480	0	-1.53332	0.099	0.32	0
ANKH	0	2.6571	0.305	0.084	0
CCDC34	0	-1.60221	0.124	0.345	0
PFKM	0	-1.99355	0.061	0.281	0
FSCN1	0	5.20819	0.225	0.005	0
KDELR3	0	6.64536	0.225	0.005	0
MAP3K2	0	1.8532	0.39	0.17	0
NDUFA4L2	0	7.27246	0.222	0.002	0
NR2F1	0	6.94607	0.222	0.002	0
FRMD4B	0	4.09992	0.234	0.015	0
EREG	0	6.94982	0.22	0.001	0
GSTO2	0	-3.76893	0.011	0.23	0
KIAA0930	0	3.11324	0.25	0.031	0
LAIR1	0	2.72875	0.243	0.024	0
PLIN3	0	2.06953	0.372	0.153	0
RASSF6	0	-8.00231	0.001	0.22	0
ASL	0	-1.7976	0.083	0.302	0
ATXN1	0	2.43593	0.286	0.067	0
RBBP8	0	-1.39464	0.125	0.344	0
AQP3	0	-1.35582	0.054	0.272	0
EMG1	0	-1.48125	0.118	0.336	0
MRPL46	0	-1.48662	0.111	0.329	0
CSRP1	0	2.37589	0.372	0.154	0
KCNE4	0	8.86426	0.218	0	0
MFAP4	0	9.51944	0.219	0.001	0
NFKB1	0	2.60636	0.368	0.15	0
NT5DC2	0	4.69441	0.232	0.014	0
AIMP2	0	-1.45162	0.138	0.356	0
AKR1A1	0	1.57734	0.495	0.277	0
CCNH	0	2.30915	0.49	0.272	0
HNRNPU	0	1.83998	0.726	0.508	0
HOMER3	0	2.40872	0.29	0.072	0
MBNL1	0	1.54297	0.605	0.387	0
TMEM50A	0	1.75555	0.688	0.47	0
TXNRD1	0	2.39381	0.301	0.083	0
DOCK2	0	3.5674	0.233	0.016	0
PRNP	0	2.04106	0.401	0.184	0
KLHL4	0	-3.02653	0.027	0.244	0
PLA2G7	0	2.86961	0.24	0.023	0
SLC43A3	0	3.93251	0.229	0.012	0
NUDT8	0	-2.10718	0.065	0.282	0
KDELR2	0	2.2156	0.645	0.429	0
PIGH	0	-1.32983	0.119	0.335	0
SAMD9	0	2.5479	0.268	0.052	0
AC148477.4	0	-11.4704	0	0.216	0
HIC1	0	5.68806	0.218	0.002	0
IRF6	0	-7.34065	0.001	0.217	0
FCGRT	0	2.38823	0.694	0.478	0
SERGEF	0	-1.89611	0.067	0.283	0
DGLUCY	0	-1.37286	0.125	0.34	0
EMP2	0	3.45969	0.259	0.044	0
MX1	0	3.2148	0.269	0.054	0
RCAN1	0	3.36596	0.271	0.056	0
AC007952.4	0	5.73334	0.223	0.008	0
CDC42EP5	0	6.16913	0.217	0.002	0
CXCL1	0	7.90454	0.216	0.001	0
SLC15A3	0	3.0691	0.236	0.021	0
SRD5A3	0	3.51165	0.24	0.025	0
EIF4A1	0	1.65797	0.477	0.262	0
PGK1	0	-0.679015	0.647	0.862	0
KIF13B	0	-1.49278	0.102	0.316	0
MAML2	0	3.13381	0.229	0.015	0
ANTXR1	0	7.22167	0.217	0.003	0
ANTXR2	0	5.56062	0.217	0.003	0
BMP1	0	6.61144	0.217	0.003	0
LAMB4	0	-7.67281	0.001	0.215	0
MAG	0	-7.25171	0.001	0.215	0
PGD	0	2.59611	0.302	0.088	0
SH3PXD2A	0	3.62139	0.247	0.033	0
TNFAIP6	0	7.59795	0.215	0.001	0
CARHSP1	0	2.30724	0.292	0.078	0
CMYA5	0	-3.26481	0.018	0.231	0
PTEN	0	1.7957	0.406	0.193	0
SLC4A7	0	2.61293	0.258	0.045	0
ST6GAL1	0	-1.06903	0.111	0.324	0
LOXL2	0	8.26547	0.215	0.002	0
AC027644.3	0	-1.61625	0.08	0.293	0
MYC	0	3.17919	0.29	0.077	0
ERAP2	0	3.65463	0.232	0.02	0
JAG1	0	3.28428	0.257	0.045	0
FAM174B	0	-3.28867	0.024	0.236	0
OLFML3	0	3.21767	0.242	0.03	0
SEC14L1	0	2.06509	0.371	0.159	0
MGAT4A	0	2.7088	0.263	0.052	0
ANP32E	0	2.43935	0.3	0.089	0
PPM1L	0	-2.55491	0.04	0.251	0
VSIG4	0	6.98968	0.213	0.002	0
TPI1	0	-1.06361	0.683	0.894	0
GPR65	0	3.33346	0.231	0.021	0
NPNT	0	-1.60832	0.057	0.267	0
SLC7A7	0	3.16694	0.23	0.02	0
ANGPTL1	0	-0.889973	0.086	0.296	0
GGT5	0	12.3048	0.21	0	0
KCTD1	0	-2.79067	0.03	0.24	0
PYGL	0	4.36463	0.218	0.008	0
STX11	0	4.27541	0.22	0.01	0
AXL	0	2.98063	0.228	0.019	0
EHBP1L1	0	3.05932	0.226	0.017	0
GBA2	0	-1.98615	0.062	0.271	0
SCAMP1-AS1	0	-1.86513	0.054	0.263	0
IL1RN	0	6.57095	0.212	0.003	0
NUPR2	0	-7.52218	0.001	0.21	0
RHBG	0	-9.57772	0	0.209	0
SERPINE2	0	7.06941	0.213	0.004	0
ETV6	0	2.32503	0.291	0.082	0
PDP1	0	-1.65417	0.084	0.293	0
SELENOW	0	-0.615373	0.649	0.858	0
ACACB	0	-1.93533	0.051	0.259	0
CKAP4	0	2.7204	0.315	0.107	0
EMB	0	3.69621	0.224	0.016	0
IL10RA	0	3.43378	0.223	0.015	0
MYOF	0	2.63577	0.272	0.064	0
RILPL2	0	2.68253	0.28	0.072	0
AL135999.3	0	-10.1983	0	0.208	0
CPXM1	0	10.5585	0.208	0	0
HK1	0	3.1504	0.241	0.033	0
IL7R	0	6.4618	0.212	0.004	0
ZDHHC23	0	-4.7746	0.005	0.213	0
DEK	0	1.7287	0.611	0.403	0
HSBP1	0	-0.640339	0.616	0.824	0
CELF2	0	1.8855	0.387	0.18	0
CRIP2	0	3.91284	0.228	0.021	0
DOK2	0	2.21095	0.232	0.025	0
EPS8L2	0	-2.53344	0.018	0.225	0
ERMP1	0	-2.39361	0.046	0.253	0
TAP1	0	2.34204	0.268	0.061	0
THEMIS2	0	3.00748	0.25	0.043	0
ACSL4	0	2.43091	0.298	0.091	0
ITGAM	0	3.78095	0.214	0.007	0
RHOQ	0	1.75707	0.409	0.202	0
SPCS1	0	-0.913648	0.66	0.867	0
ABI1	0	2.06765	0.311	0.105	0
FNDC3B	0	1.76124	0.391	0.185	0
VLDLR	0	-1.75683	0.047	0.253	0
ZFAND5	0	2.07832	0.63	0.424	0
EMC9	0	-1.62591	0.098	0.304	0
EPC1	0	1.99613	0.363	0.157	0
FAM49A	0	3.84025	0.215	0.009	0
FKBP7	0	5.25011	0.217	0.011	0
FYN	0	3.06685	0.219	0.013	0
HEG1	0	4.70265	0.21	0.004	0
NEURL1	0	-5.08999	0.006	0.212	0
RGL3	0	-3.79177	0.014	0.22	0
SPHK1	0	4.95656	0.212	0.006	0
AC009779.2	0	-2.9573	0.027	0.232	0
ATP2B4	0	3.39682	0.23	0.025	0
EMX2OS	0	-3.25136	0.019	0.224	0
KBTBD3	0	-1.64097	0.061	0.266	0
SP100	0	1.68761	0.448	0.243	0
TACC1	0	1.67095	0.45	0.245	0
TFEC	0	3.26672	0.225	0.02	0
VAT1	0	2.69466	0.265	0.06	0
ADAMTS1	0	6.54599	0.211	0.006	0
EGF	0	-7.37236	0.001	0.206	0
GATA2-AS1	0	-3.95686	0.011	0.216	0
KPNA2	0	3.32089	0.247	0.042	0
MYO1B	0	7.08015	0.207	0.002	0
NFKBID	0	3.27438	0.239	0.034	0
PAXIP1-AS1	0	-2.2856	0.036	0.241	0
SNAI2	0	9.30556	0.205	0	0
SSR1	0	1.60588	0.439	0.234	0
VCL	0	2.42074	0.355	0.15	0
ARPC2	0	2.26317	0.842	0.637	0
ATP5MF	0	-0.923979	0.664	0.869	0
JPT1	0	1.785	0.47	0.265	0
GCC2	0	1.70243	0.496	0.292	0
EFEMP2	0	2.93863	0.299	0.095	0
EGR3	0	6.70731	0.205	0.001	0
MAT2A	0	1.86305	0.41	0.206	0
POU3F3	0	-6.86942	0.001	0.205	0
TMEM80	0	-1.58562	0.086	0.29	0
TXNDC12	0	1.72043	0.41	0.206	0
MXD1	0	3.15447	0.252	0.049	0
PCDH1	0	-2.08332	0.047	0.25	0
UNC93B1	0	2.35352	0.273	0.07	0
CITED2	0	2.35645	0.356	0.153	0
EPB41L4B	0	-6.46474	0.001	0.204	0
JOSD1	0	2.42237	0.293	0.09	0
MYD88	0	3.2871	0.216	0.013	0
SSPN	0	5.82155	0.21	0.007	0
TAPBP	0	1.47278	0.47	0.267	0
EBF1	0	10.6496	0.202	0	0
GULP1	0	-1.60562	0.054	0.256	0
AP1S2	0	1.97693	0.366	0.164	0
CR1L	0	-5.16528	0.007	0.209	0
MIDN	0	1.83773	0.418	0.216	0
TXNRD2	0	-1.5515	0.089	0.291	0
NEDD8	0	-0.642864	0.631	0.833	0
UQCRQ	0	-1.43141	0.681	0.883	0
CD58	0	3.72287	0.222	0.021	0
DDR2	0	4.79074	0.216	0.015	0
FOLR2	0	3.64611	0.22	0.019	0
MIR4458HG	0	-2.22178	0.052	0.253	0
MXRA5	0	6.91146	0.202	0.001	0
RBMS3	0	7.30818	0.203	0.002	0
SYNCRIP	0	1.62767	0.448	0.247	0
TBXAS1	0	2.55495	0.234	0.033	0
LGR4	0	-2.43322	0.04	0.241	0
NDEL1	0	3.25983	0.24	0.039	0
PDIA4	0	1.72417	0.434	0.233	0
CHMP1B	0	2.56419	0.556	0.356	0
MARCKSL1	0	2.56268	0.341	0.141	0
ARHGEF35	0	-3.3234	0.019	0.219	0
RDH13	0	-2.68248	0.028	0.228	0
ZNF676	0	-3.45444	0.015	0.215	0
COL16A1	0	6.42783	0.204	0.004	0
SAMD12	0	-4.37229	0.005	0.205	0
SMIM25	0	3.78033	0.207	0.007	0
NDUFB4	0	-0.935594	0.654	0.854	0
ADAMTS2	0	10.928	0.199	0	0
ISG20	0	3.84888	0.217	0.018	0
PCLO	0	-8.18481	0.001	0.2	0
PPIC	0	0.518456	0.416	0.615	0
SHC1	0	2.88593	0.251	0.052	0
ZBTB1	0	2.42849	0.304	0.105	0
C15orf48	0	3.74442	0.213	0.014	0
CNRIP1	0	5.40829	0.204	0.005	0
EIF2AK2	0	1.75572	0.428	0.229	0
GAS1	0	6.72907	0.207	0.008	0
ODF3B	0	4.42143	0.207	0.008	0
PLOD1	0	3.96706	0.211	0.012	0
SLFN11	0	4.31807	0.207	0.008	0
ARHGDIA	0	1.53317	0.55	0.352	0
ABCC4	0	-2.03477	0.059	0.257	0
AHR	0	2.75205	0.253	0.055	0
GBP3	0	2.74225	0.228	0.03	0
IFIT1	0	3.79798	0.229	0.031	0
NREP	0	2.76826	0.3	0.102	0
TBX2	0	-1.25385	0.07	0.268	0
ACOT8	0	-1.67675	0.077	0.274	0
FBLIM1	0	7.08159	0.199	0.002	0
IVNS1ABP	0	2.22794	0.381	0.184	0
KCTD12	0	1.67223	0.44	0.243	0
MACC1	0	-3.36994	0.031	0.228	0
NQO1	0	3.72508	0.226	0.029	0
PDP2	0	-3.91087	0.01	0.207	0
PREX1	0	3.24579	0.211	0.014	0
SSFA2	0	3.0008	0.239	0.042	0
LGALS3	0	-1.55393	0.737	0.933	0
CD300A	0	2.54019	0.217	0.021	0
PELI1	0	4.38103	0.212	0.016	0
PQLC3	0	1.98111	0.322	0.126	0
STAT2	0	2.34431	0.274	0.078	0
ADAM12	0	5.84357	0.206	0.01	0
MX2	0	3.91259	0.206	0.01	0
PDLIM1	0	3.12493	0.283	0.087	0
SLC16A3	0	2.05266	0.362	0.166	0
BST1	0	5.43877	0.199	0.004	0
C3	0	3.86601	0.219	0.024	0
CCL5	0	1.78469	0.238	0.043	0
IMMP2L	0	-1.45256	0.085	0.28	0
RASSF7	0	-2.41665	0.034	0.229	0
SRM	0	1.95847	0.374	0.179	0
TMEM98	0	4.18706	0.22	0.025	0
CSF2RA	0	4.03756	0.208	0.013	0
SPCS2	0	-0.741162	0.659	0.854	0
CHSY1	0	2.78927	0.25	0.056	0
CPM	0	3.98976	0.211	0.017	0
CRISPLD2	0	7.93489	0.195	0.001	0
F13A1	0	5.41088	0.201	0.007	0
FHL3	0	4.76253	0.199	0.005	0
LTC4S	0	2.8546	0.227	0.033	0
PARVG	0	2.98858	0.215	0.021	0
PDGFRL	0	9.85051	0.195	0.001	0
PLCB4	0	-2.52939	0.023	0.217	0
ZNF667-AS1	0	-1.75344	0.064	0.258	0
CTSC	0	2.26283	0.693	0.499	0
HNRNPH1	0	1.55721	0.588	0.394	0
NDUFB2	0	-1.47653	0.716	0.909	0
ACSM3	0	-3.39959	0.015	0.208	0
CNGA1	0	-9.98251	0	0.193	0
EHD2	0	7.5169	0.194	0.001	0
OLR1	0	6.17022	0.198	0.005	0
PROCR	0	5.81312	0.198	0.005	0
TLE2	0	-2.6497	0.026	0.219	0
DNMT1	0	2.08985	0.291	0.098	0
UQCR10	0	-1.35318	0.709	0.901	0
ARHGEF2	0	2.94206	0.216	0.024	0
CALU	0	2.11217	0.532	0.34	0
CCBE1	0	-3.44155	0.019	0.211	0
CCR1	0	4.13216	0.202	0.01	0
MOB1A	0	1.58063	0.524	0.332	0
SULT1A1	0	3.06666	0.221	0.029	0
BLVRA	0	1.86138	0.348	0.156	0
NDUFB11	0	-0.916528	0.662	0.854	0
CCND2	0	2.69976	0.208	0.017	0
MAP7D1	0	2.39557	0.247	0.056	0
PCDH17	0	-0.981025	0.045	0.236	0
PPARA	0	-1.73561	0.078	0.269	0
COX5B	0	-1.33776	0.72	0.91	0
B4GALT1	0	1.78351	0.398	0.208	0
CSK	0	1.94698	0.253	0.063	0
KPNB1	0	1.53432	0.454	0.264	0
NSUN7	0	-4.29718	0.008	0.198	0
OGFRL1	0	2.13752	0.308	0.118	0
PDZD2	0	-3.77922	0.011	0.201	0
SFRP4	0	8.95932	0.194	0.004	0
AC068888.1	0	-2.21118	0.031	0.22	0
ADAM17	0	2.79176	0.233	0.044	0
CDCP1	0	-2.30344	0.06	0.249	0
CFAP36	0	2.43105	0.263	0.074	0
GIMAP4	0	2.00748	0.224	0.035	0
LPXN	0	3.02067	0.217	0.028	0
MRPS17	0	-2.19592	0.049	0.238	0
NTAN1	0	1.71063	0.374	0.185	0
RAB20	0	2.84616	0.246	0.057	0
RAB32	0	2.01673	0.492	0.303	0
SLC25A37	0	2.88409	0.234	0.045	0
ST8SIA4	0	3.11204	0.204	0.015	0
UBE2E2	0	2.89407	0.225	0.036	0
PARP14	0	1.84974	0.423	0.234	0
ATP2B1-AS1	0	2.7758	0.243	0.055	0
DPYSL3	0	6.75217	0.19	0.002	0
FAM114A1	0	2.31935	0.328	0.14	0
LINC02334	0	-5.80512	0.003	0.191	0
PHLDB1	0	5.05088	0.194	0.006	0
PILRA	0	2.99989	0.209	0.021	0
PRKAB1	0	-2.08557	0.051	0.239	0
SETD7	0	3.16112	0.224	0.036	0
TPD52L1	0	-1.76227	0.05	0.238	0
ZCCHC24	0	6.0901	0.19	0.002	0
ACOT4	0	-2.6794	0.038	0.225	0
DKK3	0	6.84381	0.188	0.001	0
ALOX5AP	0	3.02422	0.345	0.158	0
COPA	0	1.71664	0.412	0.225	0
IGFBP5	0	1.81037	0.354	0.54	0
SH3BGRL	0	-1.00878	0.69	0.876	0
ACVRL1	0	6.575	0.188	0.002	0
ADTRP	0	-4.81845	0.008	0.194	0
EGR2	0	5.50069	0.189	0.003	0
JUP	0	-1.37557	0.069	0.255	0
LFNG	0	3.89903	0.191	0.005	0
PIGQ	0	-1.8254	0.062	0.248	0
UQCRHL	0	4.14297	0.199	0.013	0
C2orf74	0	3.47968	0.201	0.016	0
CHMP4C	0	-4.83405	0.007	0.192	0
COL5A3	0	8.9098	0.185	0	0
CYGB	0	11.539	0.185	0	0
FDX2	0	-3.35311	0.02	0.205	0
GCAT	0	-2.43512	0.044	0.229	0
JAML	0	3.47699	0.196	0.011	0
MARVELD1	0	6.90657	0.186	0.001	0
ACTR3C	0	-4.03263	0.008	0.192	0
CNTNAP5	0	-11.263	0	0.184	0
ITGA4	0	2.84595	0.205	0.021	0
LNX1	0	-3.3043	0.015	0.199	0
RCC2	0	2.57397	0.228	0.044	0
SLC8A1	0	3.22979	0.198	0.014	0
SMC6	0	2.45118	0.246	0.062	0
EIF3A	0	1.46394	0.549	0.366	0
DEPP1	0	-0.672723	0.074	0.257	0
EIF3J-DT	0	-1.52963	0.065	0.248	0
ENAH	0	3.80427	0.216	0.033	0
FKBP9	0	2.56307	0.261	0.078	0
GNG2	0	2.91879	0.204	0.021	0
HPCAL1	0	2.65719	0.233	0.05	0
STMN1	0	2.31405	0.434	0.251	0
TGM2	0	5.01902	0.187	0.004	0
TRIM7	0	-3.60571	0.015	0.198	0
ZNF844	0	-2.14902	0.04	0.223	0
ACOT11	0	-2.77087	0.038	0.22	0
ADGRF1	0	-6.98011	0.001	0.183	0
ANGPTL4	0	5.5616	0.187	0.005	0
ARRB2	0	2.02105	0.311	0.129	0
CTNNBIP1	0	2.8356	0.223	0.041	0
GPR34	0	2.79461	0.204	0.022	0
OCLN	0	-4.18274	0.007	0.189	0
PEAK1	0	3.50479	0.215	0.033	0
PROS1	0	6.52335	0.185	0.003	0
SLC7A8	0	4.50971	0.191	0.009	0
CDC42	0	1.76011	0.797	0.616	0
MACF1	0	1.57974	0.502	0.321	0
NENF	0	1.53079	0.509	0.328	0
PLXNC1	0	2.81423	0.204	0.023	0
THRB	0	-2.56719	0.032	0.213	0
ATP5ME	0	-0.942122	0.685	0.866	0
CD81	0	-0.990722	0.757	0.937	0
AC116312.1	0	-10.6616	0	0.18	0
ARL5B	0	3.06465	0.22	0.04	0
CTNNB1	0	1.602	0.495	0.315	0
DLG2	0	-3.18236	0.012	0.192	0
EGFL7	0	5.66303	0.185	0.005	0
PODN	0	9.42424	0.18	0	0
PTPRF	0	-2.32577	0.037	0.217	0
RGS19	0	2.05641	0.215	0.035	0
SLC6A6	0	3.2433	0.214	0.034	0
IGFBP7	0	1.26788	0.695	0.874	0
ATG4D	0	-1.77937	0.05	0.229	0
LIX1L	0	3.58661	0.193	0.014	0
OAS2	0	3.84927	0.19	0.011	0
RASSF2	0	4.14759	0.188	0.009	0
ZNF281	0	2.68391	0.226	0.047	0
SDCBP	0	1.92858	0.706	0.527	0
EDEM1	0	2.75047	0.229	0.051	0
EVI2A	0	2.84605	0.196	0.018	0
NCF4	0	3.20133	0.196	0.018	0
UCHL1	0	4.24774	0.201	0.023	0
CALHM2	0	4.02079	0.184	0.006	0
ERBB3	0	-4.71108	0.002	0.18	0
KCNJ15	0	-4.25341	0.008	0.186	0
PLSCR4	0	7.59246	0.179	0.001	0
SLC11A1	0	3.7298	0.194	0.016	0
TM4SF1	0	5.53624	0.18	0.002	0
LDLRAD4	0	3.95334	0.195	0.018	0
CD33	0	4.1273	0.185	0.008	0
RIT1	0	2.55634	0.235	0.058	0
TRPV2	0	3.4158	0.187	0.01	0
TUSC3	0	8.41434	0.177	0	0
ANGPT1	0	-1.41012	0.058	0.234	0
PPFIBP1	0	2.41524	0.268	0.092	0
SLC9A3R2	0	4.38389	0.198	0.022	0
COL8A1	0	8.72757	0.176	0	0
GLUL	0	2.7599	0.602	0.426	0
SMIM34B	0	-8.2507	0.001	0.177	0
ARHGAP15	0	3.21097	0.191	0.016	0
CLGN	0	-5.81182	0.003	0.178	0
DPT	0	9.21103	0.177	0.002	0
FBLN5	0	7.83768	0.178	0.003	0
SLC25A25-AS1	0	-4.19684	0.007	0.182	0
SLC38A8	0	-10.4676	0	0.175	0
HSPE1	0	-0.704058	0.701	0.875	0
HSD17B8	0	-2.32818	0.03	0.204	0
LINC01612	0	-11.0187	0	0.174	0
LPP	0	1.59252	0.473	0.299	0
OSM	0	6.01889	0.176	0.002	0
PCAT1	0	-3.78674	0.008	0.182	0
RARA	0	3.88615	0.191	0.017	0
RNASE1	0	4.97808	0.176	0.002	0
UGDH	0	2.72881	0.239	0.065	0
PCBP1	0	1.56546	0.702	0.528	0
COX7B	0	-1.89412	0.748	0.921	0
CYP27A1	0	4.3431	0.185	0.012	0
FXYD3	0	-5.97042	0.002	0.175	0
KCNAB2	0	3.62399	0.181	0.008	0
LTBP1	0	5.73275	0.18	0.007	0
NRCAM	0	-5.28277	0.004	0.177	0
PAK4	0	-2.31126	0.038	0.211	0
ATP5MPL	0	-1.24959	0.73	0.902	0
CYBRD1	0	2.28038	0.389	0.217	0
ERN1	0	3.48893	0.197	0.025	0
CREB5	0	4.61096	0.179	0.007	0
ELOVL7	0	-4.44842	0.005	0.177	0
HYAL1	0	-4.16824	0.006	0.178	0
LINC00659	0	-7.06938	0	0.172	0
NPDC1	0	4.7639	0.182	0.01	0
RBP7	0	5.59809	0.178	0.006	0
SLC9A2	0	-7.93498	0	0.172	0
C9orf72	0	2.65211	0.226	0.055	0
NES	0	8.40535	0.171	0	0
SLC38A6	0	2.53899	0.225	0.054	0
WAS	0	2.35324	0.194	0.023	0
NDUFA1	0	-0.996605	0.706	0.876	0
YWHAZ	0	1.65159	0.737	0.567	0
AC004130.1	0	-3.00412	0.022	0.192	0
BHLHE40	0	1.91279	0.391	0.221	0
ID1	0	4.60041	0.188	0.018	0
UACA	0	2.86489	0.438	0.268	0
EIF3K	0	-0.903024	0.717	0.886	0
P4HB	0	1.83836	0.651	0.482	0
PLEKHA2	0	3.06106	0.192	0.023	0
ASPHD2	0	-3.24756	0.016	0.185	0
CMTM7	0	3.15579	0.186	0.017	0
ADAM15	0	3.96152	0.188	0.02	0
IKZF1	0	1.84521	0.199	0.031	0
PAG1	0	2.85823	0.194	0.026	0
PLAT	0	6.37167	0.169	0.001	0
BCL7A	0	-2.10942	0.039	0.207	0
CTTNBP2NL	0	3.77068	0.184	0.016	0
DAPK1	0	3.84346	0.179	0.011	0
ETV3	0	3.8523	0.19	0.023	0
RAB7B	0	7.02099	0.168	0.001	0
RNFT1	0	3.24056	0.185	0.018	0
ASTN2	0	-3.69064	0.014	0.181	0
OSMR	0	5.57315	0.174	0.007	0
RFLNB	0	4.84791	0.172	0.005	0
AC008691.1	0	-8.51592	0	0.166	0
APOBEC3G	0	2.14287	0.196	0.03	0
CH25H	0	10.7914	0.166	0	0
GALNT17	0	-6.34595	0.002	0.168	0
2025-03-10	0	-8.01928	0	0.166	0
MMP23B	0	6.89794	0.167	0.001	0
NME2	0	3.46417	0.19	0.024	0
PIK3AP1	0	2.90153	0.187	0.021	0
VGLL3	0	9.03553	0.166	0	0
HOTAIRM1	0	3.69112	0.173	0.007	0
MYH9	0	1.76532	0.595	0.429	0
P2RX4	0	2.60035	0.204	0.038	0
PLEKHO2	0	3.20862	0.181	0.015	0
ADGRA2	0	6.31093	0.168	0.003	0
CSGALNACT1	0	-1.16413	0.06	0.225	0
GUCY1B1	0	7.62728	0.166	0.001	0
LILRB4	0	2.1253	0.188	0.023	0
LINC00665	0	-2.49699	0.023	0.188	0
MICAL2	0	4.73307	0.169	0.004	0
RGL1	0	5.42597	0.169	0.004	0
C2	0	3.54433	0.178	0.013	0
ME1	0	4.02978	0.175	0.01	0
SRPX	0	5.54037	0.175	0.01	0
BAX	0	1.28431	0.552	0.388	0
CCRL2	0	4.04282	0.182	0.018	0
FAM126A	0	2.94947	0.19	0.026	0
FAM83F	0	-9.30751	0	0.164	0
GLT8D2	0	6.96375	0.166	0.002	0
GPD1L	0	-1.63777	0.039	0.203	0
SPIRE2	0	-4.435	0.006	0.17	0
AC245595.1	0	4.56319	0.178	0.014	0
P3H1	0	3.6219	0.18	0.016	0
PLK2	0	3.67052	0.179	0.015	0
PFN1	0	2.10308	0.86	0.697	0
CISH	0	-1.78309	0.04	0.203	0
ITPRIP	0	3.34792	0.185	0.022	0
PI16	0	14.5583	0.163	0	0
STK10	0	2.53635	0.185	0.022	0
COX7A2	0	-0.887721	0.725	0.887	0
ADGRF5	0	6.18235	0.165	0.003	0
FAM189A2	0	-3.83414	0.006	0.168	0
MEIS2	0	6.9189	0.163	0.001	0
RASSF3	0	3.9448	0.172	0.01	0
TESPA1	0	-1.92715	0.014	0.176	0
IQGAP1	0	1.43944	0.637	0.476	0
BCL6	0	3.21498	0.188	0.027	0
C9orf24	0	-7.94845	0.001	0.162	0
CHRDL2	0	-5.82724	0.002	0.163	0
DNAJC3-DT	0	-2.78264	0.023	0.184	0
HCN2	0	-4.5604	0.003	0.164	0
IMPDH1	0	2.87586	0.182	0.021	0
LILRB5	0	5.61275	0.164	0.003	0
ARID5A	0	3.10389	0.175	0.014	0
RIN3	0	2.73795	0.172	0.011	0
IL1RAP	0	4.75264	0.167	0.007	0
ODAM	0	-11.0699	0	0.16	0
PCOLCE2	0	7.9798	0.162	0.002	0
L3MBTL4	0	-3.77657	0.015	0.175	0
TIMP3	0	0.937371	0.419	0.579	0
SLC25A3	0	-1.06802	0.766	0.925	0
SPRY1	0	3.09584	0.261	0.102	0
FAM102B	0	4.78342	0.164	0.005	0
INF2	0	3.76767	0.171	0.012	0
NTM	0	7.16715	0.159	0	0
RALGPS1	0	-3.44061	0.011	0.17	0
SCAMP5	0	-2.40751	0.026	0.185	0
SLC7A5	0	5.98382	0.162	0.003	0
TJP3	0	-5.11889	0.001	0.16	0
[truncated: 8,872 more rows]

## Sheet: GSE152938pRCC_vs_ccRCC1_filtere
Gene	p_val	avg_log2FC	pct.1	pct.2	p_val_adj
FABP4	0	10.3628	0.803	0.006	0
COL1A1	0	8.38147	0.825	0.036	0
COL3A1	0	7.56153	0.805	0.039	0
COL1A2	0	6.91829	0.838	0.084	0
CRYAB	0	-6.21479	0.202	0.887	0
CD24	0	-7.17993	0.017	0.684	0
FXYD2	0	-7.82185	0.013	0.68	0
FN1	0	3.87997	0.769	0.145	0
FKBP5	0	-3.71477	0.241	0.862	0
DEFB1	0	-7.39365	0.009	0.627	0
LINC01320	0	-11.0652	0.001	0.602	0
SLC3A1	0	-9.26894	0.003	0.594	0
SPINK13	0	-13.5881	0	0.572	0
S100A1	0	-10.5161	0.002	0.572	0
GSTA1	0	-12.0985	0.001	0.569	0
MGP	0	3.14769	0.775	0.211	0
LUM	0	13.7758	0.563	0	0
UGT2B7	0	-10.1944	0.001	0.562	0
DCN	0	12.2024	0.553	0.001	0
REG1A	0	-12.16	0	0.55	0
POSTN	0	6.05037	0.556	0.022	0
KRT8	0	-5.35242	0.073	0.598	0
KCNJ16	0	-8.76601	0.001	0.525	0
S100A4	0	2.46201	0.807	0.284	0
SERPINA1	0	-4.38992	0.12	0.638	0
COL6A3	0	6.79115	0.535	0.019	0
CCDC146	0	-5.7156	0.039	0.555	0
MT3	0	-8.47286	0.003	0.516	0
CP	0	-7.09627	0.016	0.528	0
CXCL14	0	-2.15731	0.12	0.63	0
SLC6A13	0	-11.1422	0	0.497	0
TIMP2	0	2.70464	0.683	0.187	0
SLC16A12	0	-8.79728	0.003	0.497	0
PDK4	0	-3.59253	0.351	0.843	0
FABP5	0	3.71715	0.685	0.196	0
MYOCOS	0	-11.2504	0.001	0.488	0
NDUFA4L2	0	-2.5301	0.222	0.707	0
CD36	0	5.01285	0.515	0.032	0
PDZK1IP1	0	-8.45111	0.003	0.48	0
CD52	0	3.12303	0.565	0.091	0
ADIRF	0	-3.06581	0.178	0.649	0
KRT18	0	-3.46317	0.104	0.574	0
CXCL8	0	2.56682	0.657	0.188	0
NNMT	0	-3.72632	0.443	0.907	0
GPX3	0	-3.147	0.162	0.626	0
PLA2G16	0	-2.85863	0.227	0.691	0
RPS4Y1	0	1.32367	0.758	0.295	0
RETREG1	0	-5.00187	0.032	0.493	0
BHMT	0	-8.77731	0.002	0.462	0
CTGF	0	3.25887	0.561	0.108	0
CLU	0	-1.90165	0.162	0.613	0
NOL3	0	-4.84985	0.055	0.502	0
CXCL3	0	3.27983	0.548	0.112	0
VEGFA	0	-2.59724	0.36	0.796	0
HILPDA	0	-4.66549	0.11	0.545	0
CA9	0	-7.48438	0.005	0.44	0
PDZK1	0	-8.30097	0.002	0.436	0
RRAD	0	-5.0877	0.054	0.486	0
COL6A1	0	4.35126	0.567	0.138	0
AQP3	0	-3.48636	0.054	0.48	0
C4orf48	0	2.30997	0.561	0.137	0
WFDC2	0	-4.49479	0.005	0.428	0
OCIAD2	0	-2.75416	0.159	0.577	0
CD44	0	1.63354	0.644	0.227	0
COL23A1	0	-7.12656	0.009	0.426	0
TAGLN	0	2.725	0.482	0.065	0
CCDC80	0	7.80884	0.43	0.017	0
STC1	0	-5.11771	0.019	0.432	0
BHMT2	0	-4.1987	0.043	0.455	0
ATP1B1	0	-3.45074	0.294	0.706	0
EGLN3	0	-3.83095	0.069	0.476	0
MMP9	0	7.90738	0.415	0.009	0
MT1M	0	-2.5061	0.118	0.52	0
GSTA2	0	-13.3518	0	0.401	0
MT1E	0	-1.9866	0.388	0.789	0
ERRFI1	0	-3.06136	0.318	0.719	0
COL5A2	0	5.36788	0.428	0.028	0
UGT2A3	0	-9.06916	0.001	0.4	0
ISG15	0	2.78649	0.617	0.221	0
VCAM1	0	-3.27055	0.153	0.545	0
EDN1	0	-4.0614	0.033	0.425	0
CD99	0	1.93608	0.785	0.393	0
CNDP2	0	-3.01319	0.35	0.742	0
ANGPTL4	0	-3.3967	0.187	0.579	0
COL5A1	0	7.03785	0.397	0.007	0
COTL1	0	2.41526	0.644	0.255	0
TPM4	0	2.40967	0.752	0.363	0
F8	0	-4.35454	0.052	0.44	0
BNIP3	0	-3.39124	0.232	0.62	0
ENPP3	0	-7.72587	0.002	0.389	0
PFKP	0	-3.018	0.156	0.541	0
CLDN4	0	-7.34226	0.002	0.386	0
COL6A2	0	3.54813	0.612	0.23	0
GSN	0	1.7581	0.69	0.309	0
ELF3	0	-6.9438	0.003	0.382	0
GPNMB	0	2.83297	0.534	0.156	0
CLTRN	0	-8.35455	0.003	0.374	0
FOLR1	0	-7.82087	0.002	0.373	0
FAM213A	0	-2.66644	0.186	0.556	0
RASSF4	0	-2.41058	0.225	0.592	0
GLYAT	0	-10.4657	0.001	0.366	0
RERG	0	-3.08021	0.071	0.435	0
NDRG1	0	-2.42395	0.28	0.642	0
CCND1	0	-2.95814	0.214	0.575	0
ITGB8	0	-4.61171	0.033	0.393	0
FBN1	0	4.87999	0.395	0.035	0
EPCAM	0	-5.71545	0.009	0.368	0
GLIPR2	0	2.53734	0.42	0.061	0
MT1F	0	-1.75353	0.097	0.455	0
SPINT2	0	-2.29336	0.256	0.614	0
TCEA3	0	-3.5894	0.078	0.434	0
GALNT14	0	-8.17092	0.003	0.359	0
ATP2B1	0	2.19592	0.484	0.128	0
TIPARP	0	-2.53114	0.339	0.695	0
LYZ	0	1.97746	0.561	0.206	0
CYB5A	0	-4.02423	0.447	0.801	0
LSP1	0	2.62969	0.443	0.089	0
GATM	0	-3.63003	0.098	0.452	0
CITED4	0	-4.20983	0.031	0.383	0
CXCL2	0	2.43445	0.62	0.268	0
LRP1	0	2.3519	0.538	0.19	0
ZBTB16	0	-4.39041	0.014	0.362	0
BDH2	0	-2.59459	0.17	0.516	0
SAMHD1	0	2.23822	0.484	0.138	0
TMEM176A	0	-2.78857	0.306	0.651	0
EGFR	0	-3.13078	0.1	0.445	0
PRRX1	0	5.83587	0.355	0.011	0
C11orf54	0	-3.50666	0.085	0.429	0
RCN3	0	4.43545	0.377	0.033	0
ENPEP	0	-2.88939	0.099	0.442	0
MGAM	0	-8.47732	0.002	0.344	0
IFI6	0	2.47778	0.587	0.246	0
LAMP1	0	1.72346	0.602	0.261	0
FBLN1	0	8.20671	0.348	0.007	0
C1orf54	0	2.13944	0.46	0.12	0
ANKRD28	0	2.3937	0.443	0.103	0
MMP2	0	5.23823	0.374	0.034	0
EFNA1	0	-3.74027	0.041	0.38	0
PCOLCE	0	4.33535	0.402	0.065	0
AOC1	0	-8.10041	0.002	0.339	0
CRYZ	0	-3.49493	0.076	0.413	0
HPCAL1	0	-2.34413	0.233	0.57	0
THBS2	0	8.92222	0.337	0.001	0
HIPK2	0	-2.68229	0.185	0.521	0
RHEX	0	-4.76042	0.008	0.344	0
GNAI2	0	1.57917	0.702	0.367	0
GLIPR1	0	1.62665	0.525	0.191	0
SH3BGRL3	0	2.08488	0.861	0.527	0
CDHR5	0	-9.46092	0.001	0.334	0
CLEC11A	0	2.91048	0.434	0.102	0
IGFBP3	0	-2.96721	0.151	0.482	0
TMEM37	0	-3.04652	0.144	0.474	0
LY96	0	1.78407	0.517	0.188	0
SLC25A4	0	-2.69748	0.093	0.422	0
ARPC1B	0	1.61669	0.569	0.24	0
ARHGDIB	0	1.31548	0.624	0.296	0
AC020656.1	0	7.11195	0.337	0.009	0
TACSTD2	0	-4.33751	0.019	0.347	0
COL4A1	0	2.60747	0.459	0.133	0
SLC39A14	0	-3.38198	0.083	0.409	0
ACSM2A	0	-7.9134	0.002	0.327	0
BASP1	0	1.35299	0.454	0.13	0
MMP19	0	3.81691	0.351	0.028	0
AK4	0	-4.20797	0.047	0.369	0
CDH6	0	-3.65296	0.05	0.372	0
HSPB8	0	-3.60221	0.05	0.372	0
LCP1	0	1.80732	0.505	0.184	0
CAV2	0	-2.03156	0.226	0.545	0
KBTBD11	0	-5.21303	0.015	0.334	0
OSTF1	0	1.5821	0.557	0.239	0
MAOA	0	-4.66395	0.033	0.351	0
FSTL1	0	2.87801	0.433	0.116	0
EMP1	0	1.87184	0.449	0.132	0
NEDD9	0	-1.97033	0.215	0.531	0
BCL2	0	-2.08292	0.144	0.46	0
OLFML2B	0	3.5622	0.368	0.054	0
LRP2	0	-7.85635	0.001	0.314	0
CYP2J2	0	-9.05684	0.001	0.313	0
PALLD	0	2.76797	0.375	0.063	0
PLAC9	0	1.94952	0.372	0.06	0
S100A9	0	3.90842	0.337	0.026	0
RNASET2	0	-1.73743	0.449	0.76	0
WEE1	0	-2.9002	0.113	0.424	0
TSPAN12	0	-3.12738	0.075	0.385	0
COL12A1	0	5.58063	0.321	0.012	0
MET	0	-4.33688	0.018	0.325	0
GADD45A	0	-1.96804	0.318	0.624	0
MARCKS	0	2.27446	0.736	0.431	0
ATP1B3	0	1.41028	0.649	0.345	0
CCL3	0	0.714473	0.562	0.258	0
CYBRD1	0	3.01379	0.389	0.085	0
ARPC4	0	1.56932	0.559	0.256	0
RIDA	0	-2.9824	0.121	0.424	0
COL4A2	0	2.44816	0.465	0.163	0
ACP5	0	4.43508	0.345	0.043	0
DMKN	0	-4.86145	0.014	0.316	0
SPARC	0	2.74454	0.795	0.494	0
ENG	0	1.10848	0.397	0.096	0
MYH8	0	-13.3397	0	0.301	0
CTSK	0	6.78544	0.311	0.011	0
CTHRC1	0	3.91477	0.438	0.138	0
FLNA	0	1.62418	0.579	0.279	0
TCF4	0	1.75259	0.461	0.162	0
FCER1G	0	1.59057	0.516	0.218	0
HIST1H1C	0	-2.81592	0.15	0.448	0
ALKAL2	0	-3.78902	0.021	0.317	0
KHK	0	-4.63298	0.031	0.326	0
CSRP2	0	-2.4018	0.145	0.44	0
BICC1	0	-2.21466	0.156	0.45	0
SULT1C4	0	-4.56631	0.016	0.31	0
CLDN3	0	-6.28972	0.001	0.295	0
AC073486.1	0	-12.9927	0	0.294	0
TMEM176B	0	-2.0141	0.377	0.669	0
APOC1	0	1.25722	0.501	0.209	0
FAM110C	0	-9.57293	0.001	0.292	0
ACADL	0	-5.82038	0.006	0.297	0
FBLN2	0	4.103	0.309	0.018	0
CUBN	0	-5.45729	0.014	0.305	0
TNIP1	0	-2.25844	0.177	0.467	0
BBOX1	0	-8.57763	0.001	0.291	0
MEG3	0	5.93922	0.295	0.005	0
PDGFRB	0	2.15148	0.334	0.045	0
PDLIM1	0	-1.62884	0.283	0.572	0
SH3BP5	0	1.48398	0.444	0.156	0
C9orf16	0	1.3834	0.548	0.26	0
AP2S1	0	1.9626	0.676	0.388	0
MXI1	0	-2.20997	0.155	0.442	0
NPR3	0	-6.13498	0.006	0.293	0
PARD6B	0	-6.11954	0.005	0.292	0
HCST	0	1.54752	0.488	0.201	0
ADM	0	-2.05244	0.211	0.497	0
FBXO17	0	-2.7228	0.09	0.376	0
TPM2	0	2.21053	0.481	0.195	0
LRRC41	0	-2.49903	0.205	0.49	0
SDC4	0	-2.81318	0.108	0.393	0
ITGB5	0	2.65697	0.347	0.062	0
EMILIN1	0	5.35904	0.295	0.011	0
SLC17A3	0	-8.12132	0.001	0.285	0
LAPTM5	0	1.29697	0.544	0.261	0
BGN	0	2.07265	0.501	0.218	0
LGMN	0	2.08997	0.557	0.274	0
LGALS9	0	2.49295	0.37	0.087	0
ECHDC2	0	-2.24274	0.115	0.397	0
CTSS	0	1.53434	0.567	0.285	0
ANXA4	0	-2.88925	0.425	0.706	0
NR4A2	0	0.827555	0.575	0.294	0
SLC37A4	0	-3.7352	0.057	0.337	0
LIPA	0	2.72609	0.501	0.221	0
IFI27	0	2.18183	0.525	0.245	0
TYROBP	0	1.02195	0.519	0.239	0
HOOK1	0	-5.85527	0.002	0.282	0
CFH	0	2.78058	0.347	0.067	0
TSPAN1	0	-6.71929	0.002	0.281	0
RHOB	0	-2.3072	0.586	0.865	0
ALDH1A1	0	-1.3056	0.248	0.527	0
DDIT4	0	-1.36903	0.368	0.647	0
SERPINF1	0	3.6592	0.422	0.143	0
PRKAA2	0	-6.48564	0.004	0.283	0
NME5	0	-5.1002	0.016	0.295	0
ZEB2	0	1.48867	0.628	0.35	0
SNX9	0	1.56171	0.439	0.161	0
MRC1	0	2.53229	0.352	0.074	0
ABRACL	0	1.59972	0.467	0.19	0
DNAH11	0	-6.25488	0.006	0.283	0
SOX9	0	-5.14238	0.019	0.296	0
AC097534.2	0	-3.47067	0.041	0.317	0
FAP	0	5.63374	0.287	0.011	0
SHMT1	0	-3.09411	0.069	0.345	0
MIR4435-2HG	0	1.80025	0.427	0.152	0
HPN	0	-7.42584	0.002	0.277	0
ECM1	0	4.5667	0.289	0.014	0
SAP30	0	-1.95868	0.252	0.526	0
SNHG25	0	-2.52868	0.107	0.381	0
MAL	0	-3.70307	0.008	0.281	0
HNF4A	0	-10.1013	0	0.273	0
DEPP1	0	-2.84208	0.074	0.347	0
SCPEP1	0	1.63338	0.475	0.202	0
HLA-DQB1	0	-1.02369	0.411	0.683	0
MT1A	0	-2.41196	0.056	0.328	0
ZNF395	0	-3.04115	0.081	0.353	0
UCP2	0	2.69997	0.345	0.073	0
IRX3	0	-5.03662	0.014	0.286	0
NAT8	0	-8.39029	0	0.271	0
PLXDC2	0	1.33311	0.436	0.165	0
ACTA2	0	3.49819	0.371	0.1	0
RAB31	0	1.44539	0.435	0.164	0
DUSP23	0	-2.41977	0.31	0.581	0
ALPK2	0	-5.12534	0.017	0.288	0
COL14A1	0	4.98553	0.286	0.016	0
POU3F3	0	-8.30149	0.001	0.27	0
IL1B	0	0.899461	0.503	0.234	0
PLAU	0	2.1193	0.38	0.111	0
BHLHE41	0	-2.35908	0.131	0.4	0
EPB41L4A-AS1	0	-1.83587	0.179	0.447	0
USH1C	0	-9.12618	0	0.268	0
SPX	0	-8.35365	0.001	0.269	0
TUBA1A	0	1.70631	0.69	0.423	0
LHFPL6	0	2.40946	0.346	0.08	0
RAB32	0	2.17195	0.492	0.227	0
NRP1	0	1.29137	0.546	0.281	0
PAX2	0	-8.7088	0.001	0.266	0
DDX3Y	0	1.16456	0.409	0.144	0
TCN2	0	-2.27531	0.145	0.41	0
ITGB1BP1	0	1.69314	0.435	0.171	0
DSG2	0	-3.90393	0.03	0.294	0
EPS8L2	0	-3.58127	0.018	0.281	0
HSPH1	0	0.952772	0.493	0.23	0
RARRES2	0	-0.959362	0.339	0.602	0
CDKN1A	0	-1.32018	0.4	0.662	0
GAMT	0	-2.34254	0.117	0.379	0
CRIM1	0	-1.86179	0.158	0.419	0
MMP14	0	2.67873	0.333	0.072	0
RBP5	0	-3.97722	0.025	0.286	0
SERPINF2	0	-5.42078	0.012	0.272	0
RAC2	0	1.66927	0.348	0.088	0
SEC24D	0	2.56306	0.322	0.063	0
ANKRD37	0	-1.9478	0.208	0.466	0
SERPINH1	0	2.71349	0.442	0.184	0
ACTN1	0	1.90309	0.459	0.201	0
GMFG	0	0.992432	0.518	0.26	0
MACC1	0	-4.40884	0.031	0.288	0
CRNDE	0	-3.00911	0.069	0.326	0
VASP	0	1.59696	0.415	0.158	0
TLR3	0	-3.22292	0.051	0.307	0
IMPA2	0	-2.48286	0.17	0.426	0
THBS1	0	2.44725	0.484	0.229	0
EFEMP1	0	4.06853	0.297	0.043	0
SNX6	0	1.37042	0.625	0.371	0
SYNE2	0	-0.798634	0.221	0.475	0
COLEC12	0	5.49692	0.261	0.007	0
TMEM91	0	-2.48319	0.133	0.387	0
MYH9	0	1.33719	0.595	0.341	0
SLC16A4	0	-3.14971	0.047	0.3	0
NPL	0	3.48933	0.303	0.05	0
PLAUR	0	0.74015	0.546	0.294	0
TSTD1	0	-1.53296	0.132	0.384	0
RBMS1	0	1.27268	0.483	0.231	0
C11orf1	0	-2.40504	0.118	0.37	0
EMX2	0	-4.5679	0.019	0.271	0
FGGY	0	-3.36389	0.054	0.305	0
CKB	0	-2.39029	0.081	0.332	0
CMTM3	0	1.77925	0.365	0.114	0
C19orf33	0	-6.15588	0.004	0.255	0
TWF2	0	1.6422	0.396	0.146	0
CORO1A	0	1.67122	0.381	0.131	0
SAMSN1	0	1.40756	0.44	0.19	0
FPR3	0	3.49293	0.285	0.035	0
CYFIP1	0	1.72476	0.459	0.21	0
ZYX	0	1.64642	0.378	0.129	0
CTSA	0	1.55898	0.504	0.255	0
FOXP1	0	1.51538	0.42	0.171	0
TLN1	0	1.23518	0.563	0.314	0
MFAP5	0	12.5949	0.248	0	0
SLC38A1	0	-1.22327	0.107	0.355	0
EPB41L2	0	1.72697	0.39	0.143	0
MNDA	0	2.33395	0.351	0.104	0
ACMSD	0	-8.2776	0.001	0.248	0
RNLS	0	-3.70804	0.046	0.293	0
FBXO21	0	-2.20077	0.129	0.376	0
PPIC	0	2.4746	0.416	0.169	0
LINC01139	0	-5.71333	0.009	0.255	0
LINC01554	0	-6.71249	0.009	0.255	0
LINC02532	0	-8.10816	0.001	0.247	0
SMIM24	0	-8.58468	0.001	0.247	0
AP2M1	0	1.23845	0.554	0.309	0
QKI	0	1.09424	0.556	0.311	0
MPEG1	0	3.49171	0.275	0.03	0
RAP2B	0	1.53643	0.377	0.132	0
CDH11	0	3.97863	0.277	0.033	0
NBN	0	-1.95596	0.279	0.523	0
ECI1	0	-1.89523	0.226	0.47	0
CALU	0	1.75277	0.532	0.289	0
CLK4	0	-1.67119	0.159	0.402	0
PLEK	0	1.49228	0.38	0.137	0
DNAJB9	0	-1.5301	0.253	0.495	0
DPCD	0	-2.77358	0.102	0.344	0
AKR1B1	0	-1.75828	0.289	0.53	0
TNFSF13B	0	1.91169	0.337	0.096	0
WDR1	0	1.36151	0.469	0.228	0
TKT	0	1.28756	0.546	0.306	0
RHOA	0	1.26937	0.798	0.558	0
BIRC3	0	-1.59418	0.263	0.503	0
CYP1B1	0	4.07352	0.266	0.027	0
GNB4	0	1.29736	0.361	0.122	0
IL6	0	4.32759	0.253	0.014	0
TMEM205	0	-1.81788	0.278	0.517	0
SURF4	0	1.42389	0.41	0.171	0
EDIL3	0	-1.89951	0.105	0.343	0
MEF2C	0	1.3375	0.39	0.152	0
HYI	0	-2.03292	0.135	0.373	0
CA12	0	-3.09031	0.049	0.287	0
LGALS1	0	2.36333	0.901	0.663	0
AIF1	0	1.32966	0.452	0.215	0
ARPC2	0	1.65242	0.842	0.605	0
PDLIM2	0	1.98874	0.41	0.173	0
FNBP1L	0	-2.12617	0.105	0.341	0
AKR1C3	0	-1.7529	0.15	0.386	0
CSRP1	0	1.87948	0.372	0.136	0
CCDC88A	0	1.62505	0.493	0.257	0
RBPMS	0	-1.66795	0.201	0.437	0
IL32	0	-0.642916	0.412	0.647	0
ITGB2	0	1.71355	0.439	0.204	0
BEX2	0	-3.9276	0.01	0.245	0
LINC00844	0	-8.22449	0.001	0.236	0
RAMP1	0	-3.0503	0.044	0.278	0
PLEKHO1	0	1.26369	0.357	0.123	0
CMBL	0	-2.34944	0.139	0.373	0
CD276	0	2.54056	0.291	0.057	0
PLIN3	0	1.71136	0.372	0.138	0
NCF2	0	3.26736	0.268	0.035	0
PLXND1	0	1.55146	0.316	0.083	0
LAMA4	0	2.14489	0.368	0.135	0
LAMB1	0	2.50722	0.301	0.068	0
CD70	0	-3.86759	0.011	0.244	0
CYBB	0	2.23849	0.343	0.111	0
LST1	0	1.55132	0.388	0.156	0
STAT1	0	1.57896	0.427	0.195	0
C1S	0	3.21378	0.365	0.133	0
KLF10	0	-1.46977	0.362	0.593	0
SPON2	0	2.28094	0.333	0.103	0
LINC00671	0	-9.36179	0.001	0.23	0
METTL7A	0	-1.5177	0.264	0.493	0
DCDC2	0	-6.01133	0.004	0.232	0
WDR13	0	-1.83386	0.226	0.454	0
FERMT3	0	2.15663	0.293	0.065	0
CTSL	0	2.11126	0.673	0.446	0
SLC2A1	0	-3.07203	0.039	0.266	0
THBD	0	2.29346	0.324	0.097	0
RIPOR2	0	-1.29461	0.075	0.302	0
HSPG2	0	0.894625	0.339	0.113	0
ACTR3	0	1.43115	0.658	0.432	0
PDLIM7	0	2.9022	0.272	0.046	0
PPP1R16A	0	-3.07396	0.052	0.278	0
PLEKHA1	0	-1.8091	0.184	0.41	0
CNN2	0	1.55521	0.359	0.133	0
CERCAM	0	3.3607	0.269	0.044	0
TCIRG1	0	1.78808	0.338	0.113	0
ECHDC3	0	-4.47346	0.019	0.244	0
TOM1L1	0	-4.58843	0.019	0.244	0
KISS1R	0	-7.26124	0.001	0.226	0
PMP22	0	1.58117	0.524	0.3	0
DPP4	0	-2.01684	0.086	0.31	0
PGD	0	2.1912	0.302	0.078	0
ATP6V0D1	0	1.40733	0.415	0.191	0
BCAT1	0	1.62594	0.312	0.089	0
DARS	0	-1.63987	0.347	0.57	0
KANSL1L	0	-2.66584	0.064	0.287	0
MAP1B	0	1.3667	0.347	0.124	0
DIXDC1	0	-2.5073	0.082	0.305	0
PLTP	0	1.82361	0.347	0.124	0
SLC22A2	0	-9.4688	0.001	0.223	0
PBLD	0	-3.85865	0.029	0.251	0
ISLR	0	7.69538	0.223	0.001	0
PBRM1	0	1.46636	0.34	0.119	0
HSBP1L1	0	-2.36859	0.092	0.313	0
KCNMA1	0	-2.96952	0.05	0.27	0
COL15A1	0	3.20163	0.246	0.026	0
NDUFC1	0	-2.09658	0.521	0.741	0
FAM198B	0	1.56073	0.286	0.066	0
LGALS3	0	1.8642	0.737	0.517	0
MCUB	0	1.70235	0.334	0.115	0
RGS14	0	-2.20917	0.057	0.276	0
DLC1	0	2.50186	0.267	0.048	0
DDIT3	0	-1.53031	0.236	0.455	0
NAV1	0	3.24119	0.247	0.028	0
PDGFRA	0	6.70379	0.225	0.006	0
JADE1	0	-2.29272	0.092	0.311	0
ARHGEF28	0	-3.88326	0.026	0.245	0
FKBP1A	0	0.982524	0.579	0.36	0
TM4SF18	0	-1.71299	0.052	0.27	0
PLA2G7	0	4.06951	0.24	0.022	0
CYP3A5	0	-4.33675	0.018	0.236	0
CD4	0	1.98523	0.305	0.087	0
LIFR	0	-2.19342	0.083	0.301	0
THY1	0	2.24997	0.415	0.197	0
CAP1	0	1.22611	0.631	0.414	0
DDR1	0	-4.04804	0.024	0.241	0
CLRN3	0	-7.64938	0.002	0.219	0
DOCK10	0	1.72752	0.286	0.069	0
SORBS2	0	-2.50508	0.058	0.274	0
FSTL3	0	-2.81453	0.095	0.311	0
ARPC5	0	1.32382	0.735	0.519	0
SERINC2	0	-3.82978	0.032	0.247	0
FGF7	0	5.93067	0.227	0.012	0
P3H2	0	-2.6961	0.06	0.274	0
HLA-G	0	-4.21967	0.019	0.233	0
HSF4	0	-4.47458	0.016	0.23	0
ABCC3	0	-2.61971	0.117	0.331	0
TRABD2B	0	-5.81316	0.005	0.219	0
CAPZB	0	1.08228	0.667	0.454	0
MPC2	0	-1.60176	0.457	0.67	0
C6orf223	0	-6.61624	0.004	0.217	0
TNFRSF11B	0	-2.61021	0.033	0.246	0
PLAGL1	0	2.28943	0.263	0.051	0
PATJ	0	-2.95874	0.024	0.236	0
PXDN	0	3.21573	0.235	0.023	0
DNMT1	0	1.78739	0.291	0.079	0
KCTD3	0	-2.32094	0.122	0.333	0
PERP	0	-1.7318	0.066	0.277	0
MYO9B	0	1.59496	0.317	0.106	0
HMOX1	0	2.70556	0.535	0.324	0
NID2	0	4.34846	0.224	0.013	0
INSR	0	-2.39406	0.087	0.298	0
EIF1AY	0	1.36042	0.299	0.088	0
STAB1	0	2.33601	0.276	0.066	0
PRRG4	0	-3.15079	0.049	0.259	0
CDH2	0	-2.53256	0.07	0.28	0
COLGALT1	0	1.63511	0.315	0.105	0
ARF4	0	1.32283	0.632	0.423	0
ANG	0	-2.06519	0.102	0.311	0
IGSF6	0	2.08276	0.34	0.131	0
FAM13A	0	-1.97041	0.17	0.379	0
THAP4	0	-2.40982	0.088	0.296	0
PROM1	0	-6.45748	0.002	0.21	0
MFAP4	0	6.10275	0.219	0.011	0
SLFN5	0	1.99071	0.296	0.088	0
GAL3ST1	0	-7.80021	0.001	0.209	0
CTSB	0	2.47922	0.854	0.646	0
CFI	0	-1.77094	0.13	0.337	0
SULF1	0	2.80275	0.252	0.045	0
NBL1	0	3.17093	0.247	0.04	0
CFAP36	0	-1.68158	0.263	0.47	0
TPM1	0	-0.833469	0.535	0.742	0
IL6ST	0	-1.22176	0.415	0.621	0
HLA-DRB5	0	1.83898	0.535	0.329	0
CNKSR3	0	-3.24084	0.046	0.252	0
IMMP2L	0	-2.22935	0.085	0.291	0
MIR4458HG	0	-3.02875	0.052	0.257	0
TPD52	0	-2.29359	0.053	0.258	0
CKAP4	0	2.1503	0.315	0.11	0
ERBB3	0	-5.84036	0.002	0.207	0
UACA	0	2.17527	0.438	0.233	0
MRC2	0	2.97855	0.24	0.035	0
CD248	0	3.53924	0.222	0.018	0
INSIG2	0	-1.95634	0.153	0.357	0
LIMS1	0	1.03852	0.619	0.416	0
RAB17	0	-6.1115	0.004	0.207	0
C1R	0	3.17454	0.368	0.165	0
CLDN7	0	-3.33217	0.041	0.244	0
CFLAR	0	-0.958966	0.524	0.727	0
CES2	0	-2.57966	0.085	0.288	0
MT-ND6	0	-1.10059	0.354	0.556	0
LTBP2	0	3.18543	0.221	0.019	0
PTPRM	0	-1.75847	0.102	0.304	0
IDH1	0	2.04811	0.298	0.096	0
ZBTB20	0	-1.1267	0.394	0.596	0
EMP3	0	1.07535	0.718	0.516	0
NOSTRIN	0	-1.99994	0.054	0.255	0
OBSL1	0	-2.67934	0.06	0.261	0
NT5DC2	0	2.8209	0.232	0.031	0
PLS3	0	1.72779	0.296	0.095	0
GAS1	0	6.64436	0.207	0.006	0
NID1	0	1.89588	0.286	0.085	0
ANXA2	0	1.69319	0.798	0.598	0
FAHD1	0	-2.24441	0.122	0.322	0
PIFO	0	-5.11208	0.006	0.206	0
CTSC	0	1.5442	0.693	0.493	0
OLFML3	0	2.86836	0.242	0.043	0
CXCL1	0	4.66829	0.216	0.017	0
ADGRG1	0	-2.28486	0.035	0.234	0
NOTCH3	0	1.77222	0.244	0.045	0
ARRDC2	0	-2.19805	0.077	0.276	0
SMIM25	0	4.26449	0.207	0.008	0
CYSTM1	0	-1.66977	0.418	0.616	0
SMIM3	0	-1.6217	0.261	0.459	0
SAMD9	0	1.6647	0.268	0.07	0
KIF21A	0	-2.43833	0.027	0.225	0
SLC47A1	0	-4.67684	0.019	0.217	0
RARRES1	0	5.52474	0.21	0.012	0
ARSE	0	-5.33631	0.005	0.202	0
TGFB1I1	0	2.24903	0.257	0.06	0
CEBPD	0	-1.51729	0.673	0.87	0
MRNIP	0	-2.25301	0.073	0.269	0
NEDD4L	0	-3.18055	0.04	0.236	0
GIPC2	0	-4.07673	0.018	0.213	0
ANXA1	0	1.09454	0.863	0.668	0
UCHL1	0	5.47379	0.201	0.007	0
EPHX2	0	-3.65239	0.021	0.215	0
CX3CL1	0	-3.55325	0.018	0.212	0
ANAPC16	0	-1.26399	0.542	0.736	0
DDR2	0	3.4164	0.216	0.023	0
MAOB	0	-5.05249	0.007	0.2	0
CCDC198	0	-8.46644	0.001	0.194	0
SPAG4	0	-3.48011	0.022	0.215	0
PGRMC1	0	-1.54204	0.388	0.581	0
PPARGC1A	0	-7.34194	0.002	0.194	0
PRUNE2	0	-3.52231	0.037	0.229	0
ACY3	0	-7.14208	0.001	0.193	0
SLC28A1	0	-8.51634	0.001	0.193	0
GRN	0	1.52152	0.655	0.463	0
SNAI2	0	4.14413	0.205	0.013	0
ACTR2	0	1.0303	0.655	0.464	0
SOD3	0	1.9839	0.273	0.082	0
CTTNBP2	0	-4.57619	0.012	0.203	0
LRRK2	0	-2.22344	0.079	0.27	0
NCKAP1L	0	1.80999	0.255	0.064	0
ACSM2B	0	-6.51393	0.002	0.193	0
PLXDC1	0	2.26295	0.244	0.053	0
MNS1	0	-2.78398	0.054	0.244	0
COL16A1	0	4.72212	0.204	0.014	0
RASSF6	0	-8.43985	0.001	0.19	0
SFRP4	0	8.28631	0.194	0.005	0
DOK2	0	1.80137	0.232	0.043	0
SLC43A3	0	2.38477	0.229	0.04	0
SLC4A4	0	-3.8338	0.019	0.207	0
AL358216.1	0	-11.1636	0	0.188	0
ALDOC	0	-3.88153	0.017	0.205	0
RIC3	0	-3.23533	0.012	0.199	0
NPC2	0	1.22744	0.728	0.541	0
PPP2R3A	0	-2.70896	0.056	0.242	0
ANKRD33B	0	-3.60772	0.018	0.204	0
ADAMTS2	0	4.07355	0.199	0.013	0
ADAM12	0	4.14137	0.206	0.02	0
RAB11FIP3	0	-3.37997	0.027	0.213	0
HIC1	0	2.57139	0.218	0.032	0
IL1RN	0	3.01024	0.212	0.027	0
PDGFRL	0	6.00628	0.195	0.01	0
KIAA0930	0	2.10951	0.25	0.065	0
PLIN2	0	-0.928513	0.555	0.74	0
CCR1	0	3.50461	0.202	0.018	0
ENO2	0	-2.90742	0.042	0.226	0
CDH16	0	-6.45001	0.001	0.185	0
CPXM1	0	3.61075	0.208	0.025	0
MIR210HG	0	-3.89187	0.02	0.202	0
WWC1	0	-5.61732	0.007	0.189	0
SLC17A4	0	-12.2163	0	0.182	0
LGR4	0	-3.16143	0.04	0.222	0
TXNIP	0	-1.04874	0.671	0.853	0
MXRA5	0	3.53226	0.202	0.021	0
TSHZ2	0	2.56248	0.233	0.052	0
SCGN	0	-10.4691	0	0.179	0
FSCN1	0	2.64758	0.225	0.046	0
SEZ6L2	0	-3.27401	0.048	0.227	0
ECH1	0	-1.32987	0.423	0.602	0
SNX3	0	1.04229	0.715	0.536	0
PODN	0	7.92995	0.18	0.002	0
NR1H4	0	-10.0768	0	0.178	0
AP1M2	0	-7.25538	0.001	0.178	0
CYS1	0	-3.01368	0.025	0.201	0
DPT	0	8.80303	0.177	0.001	0
SLC7A8	0	3.68782	0.191	0.015	0
SLC27A2	0	-4.17023	0.005	0.181	0
UBE2D2	0	-1.22389	0.537	0.713	0
ITGAM	0	2.41818	0.214	0.039	0
SPHK1	0	2.81219	0.212	0.037	0
[truncated: 7,546 more rows]

## Sheet: GSE15641pRCC_vs_Oncocytoma_filt
Gene	logFC	AveExpr	t	P.Value	adj.P.Val	B
[truncated: 914 more rows]

[truncated: 3 more sheets: GSE15641pRCC_vs_chRCC_filtered, GSE15641pRCC_vs_ccRCC_filtered, All_Gene_Sets_Intersection]
