# Supplementary material for: STK38-mediated feedback loop regulation of the hedgehog pathway governing tumor heterogeneity in renal papillary carcinoma
Source: Cell Death Dis. 2026 Jan 15;17(1):38. doi: 10.1038/s41419-025-08225-4 (PMC12808802; doi:10.1038/s41419-025-08225-4)
Supplement: Supplementary file 6 — Supplementary Table 2. Extreme limiting dilution data [file 41419_2025_8225_MOESM6_ESM.xlsx]

## Sheet: Sheet1
Limiting dilution data							Limiting dilution data
Counter	Dose	Tested	Response	Group			Counter	Dose	Tested	Response	Group
1	50	24	1	ACHN pCMV			1	50	24	2	Caki-2 sgCtrl
2	100	24	3	ACHN pCMV			2	100	24	5	Caki-2 sgCtrl
3	200	24	4	ACHN pCMV			3	200	24	9	Caki-2 sgCtrl
4	50	24	3	ACHN pCMV-STK38			4	50	24	0	Caki-2 sgSTK38
5	100	24	7	ACHN pCMV-STK38			5	100	24	1	Caki-2 sgSTK38
6	200	24	12	ACHN pCMV-STK38			6	200	24	3	Caki-2 sgSTK38
Confidence intervals for 1/(stem cell frequency)*							Confidence intervals for 1/(stem cell frequency)*
Group	Lower	Estimate	Upper				Group	Lower	Estimate	Upper
ACHN pCMV	1955	976	487				Caki-2	728	445	272
ACHN pCMV-STK38	459	301	197				Caki-2 STK38 KO	5343	2011	757
Overall test for differences in stem cell frequencies between any of the groups							Overall test for differences in stem cell frequencies between any of the groups
Chisq	DF	P.value					Chisq	DF	P.value
9.22	1	0.0024					9.21	1	0.00241
Goodness of fit tests. These test whether the log-dose slope equals 1. Rejection of the tests may be due either to batch effects (heterogeneity in the stem cell frequencies or assay success rate) or to a failure of the stem cell hypothesis. Estimated slope is 1.08							Goodness of fit tests. These test whether the log-dose slope equals 1. Rejection of the tests may be due either to batch effects (heterogeneity in the stem cell frequencies or assay success rate) or to a failure of the stem cell hypothesis. Estimated slope is 1.08
Test	Chisq	DF	P.value				Test	Chisq	DF	P.value
Likelihood ratio test of single-hit model	0.0512	1	0.821				Likelihood ratio test of single-hit model	0.0516	1	0.472
Score test of heterogeneity	0.0186	1	0.892				Score test of heterogeneity	0.0416	1	0.519
* Confidence intervals for 1/(stem cell frequency) may appear in the order “Lower > Estimate > Upper.” Larger 1/f indicates a smaller fraction of stem-like cells.
