# Supplementary material for: STK38-mediated feedback loop regulation of the hedgehog pathway governing tumor heterogeneity in renal papillary carcinoma
Source: Cell Death Dis. 2026 Jan 15;17(1):38. doi: 10.1038/s41419-025-08225-4 (PMC12808802; doi:10.1038/s41419-025-08225-4)
Supplement: Supplementary file 7 — Supplementary Table 3. Hedgehog-related proteins identified by STK38 IP-MS [file 41419_2025_8225_MOESM7_ESM.xls]

## Sheet: Proteins
Protein FDR Confidence: Combined	Master	Accession	Description	Exp. q-value: Combined	Sum PEP Score	Coverage [%]	# Peptides	# PSMs	# Unique Peptides	# Protein Groups	# AAs	MW [kDa]	calc. pI	Score Sequest HT: Sequest HT	# Peptides (by Search Engine): Sequest HT
High	Master Protein	P49841	Glycogen synthase kinase-3 beta OS=Homo sapiens OX=9606 GN=GSK3B PE=1 SV=2	0	26.178	25	7	7	5	1	420	46.7	8.78	9.92	7
High	Master Protein	Q15208	Serine/threonine-protein kinase 38 OS=Homo sapiens OX=9606 GN=STK38 PE=1 SV=1	0	266.086	75	50	114	40	1	465	54.2	7.15	257.99	50
High	Master Protein	Q2M1P5	Kinesin-like protein KIF7 OS=Homo sapiens OX=9606 GN=KIF7 PE=1 SV=2	0	58.113	18	17	18	17	1	1343	150.5	6.79	31.29	17
